# Supplementary material for: Fungal communities decline with urbanization—more in air than in soil
Source: ISME J. 2020 Aug 5;14(11):2806–15. doi: 10.1038/s41396-020-0732-1 (PMC7784924; doi:10.1038/s41396-020-0732-1)
Supplement: Supplementary file 2 — Supplemental data [file 41396_2020_732_MOESM2_ESM.zip]

Archive with 15 entries (15 files):
- Data Table 1.txt
- Data Table 2.txt
- Data Table 3.txt
- Data Table 4.txt
- Data Table 5.txt
- Data Table 6.txt
- Krona_AirNaturalCore.html
- Krona_AirNaturalEdge.html
- Krona_AirUrbanCore.html
- Krona_AirUrbanEdge.html
- Krona_PooledData.html
- Krona_SoilNaturalCore.html
- Krona_SoilNaturalEdge.html
- Krona_SoilUrbanCore.html
- Krona_SoilUrbanEdge.html
