# Supplementary material for: Fungal communities decline with urbanization—more in air than in soil
Source: ISME J. 2020 Aug 5;14(11):2806–15. doi: 10.1038/s41396-020-0732-1 (PMC7784924; doi:10.1038/s41396-020-0732-1)
Supplement: Supplementary file 2 — Supplemental data [file 41396_2020_732_MOESM2_ESM.zip › Data Table 1.txt]

TAXON	OCCURRENCES	ABUNDANCE	CLASSIFICATION
Fungi,Ascomycota,Archaeorhizomycetes,Archaeorhizomycetales,Archaeorhizomycetaceae,Archaeorhizomyces_561765,Archaeorhizomyces_borealis_807342	64	0.00927118822529836	Soil
Fungi,Ascomycota,Archaeorhizomycetes,Archaeorhizomycetales,Archaeorhizomycetaceae,Archaeorhizomyces_561765,c1	1	8.26787054122177e-06	Not classified or generalist
Fungi,Ascomycota,Archaeorhizomycetes,Archaeorhizomycetales,Archaeorhizomycetaceae,Archaeorhizomyces_561765,c10	1	7.32851136482713e-08	Not classified or generalist
Fungi,Ascomycota,Archaeorhizomycetes,Archaeorhizomycetales,Archaeorhizomycetaceae,Archaeorhizomyces_561765,c11	1	3.66425568241356e-07	Not classified or generalist
Fungi,Ascomycota,Archaeorhizomycetes,Archaeorhizomycetales,Archaeorhizomycetaceae,Archaeorhizomyces_561765,c12	1	1.19824210742345e-07	Not classified or generalist
Fungi,Ascomycota,Archaeorhizomycetes,Archaeorhizomycetales,Archaeorhizomycetaceae,Archaeorhizomyces_561765,c13	1	5.6596713866092e-08	Not classified or generalist
Fungi,Ascomycota,Archaeorhizomycetes,Archaeorhizomycetales,Archaeorhizomycetaceae,Archaeorhizomyces_561765,c14	1	8.57938675417128e-07	Not classified or generalist
Fungi,Ascomycota,Archaeorhizomycetes,Archaeorhizomycetales,Archaeorhizomycetaceae,Archaeorhizomyces_561765,c15	1	1.07242334427141e-07	Not classified or generalist
Fungi,Ascomycota,Archaeorhizomycetes,Archaeorhizomycetales,Archaeorhizomycetaceae,Archaeorhizomyces_561765,c16	1	1.60863501640712e-07	Not classified or generalist
Fungi,Ascomycota,Archaeorhizomycetes,Archaeorhizomycetales,Archaeorhizomycetaceae,Archaeorhizomyces_561765,c17	1	1.16713473206039e-07	Not classified or generalist
Fungi,Ascomycota,Archaeorhizomycetes,Archaeorhizomycetales,Archaeorhizomycetaceae,Archaeorhizomyces_561765,c18	1	1.19824210742345e-07	Not classified or generalist
Fungi,Ascomycota,Archaeorhizomycetes,Archaeorhizomycetales,Archaeorhizomycetaceae,Archaeorhizomyces_561765,c19	1	3.25902141127597e-07	Not classified or generalist
Fungi,Ascomycota,Archaeorhizomycetes,Archaeorhizomycetales,Archaeorhizomycetaceae,Archaeorhizomyces_561765,c2	1	6.71015580157129e-06	Not classified or generalist
Fungi,Ascomycota,Archaeorhizomycetes,Archaeorhizomycetales,Archaeorhizomycetaceae,Archaeorhizomyces_561765,c20	1	4.14046083007142e-07	Not classified or generalist
Fungi,Ascomycota,Archaeorhizomycetes,Archaeorhizomycetales,Archaeorhizomycetaceae,Archaeorhizomyces_561765,c21	1	1.61363270466357e-05	Not classified or generalist
Fungi,Ascomycota,Archaeorhizomycetes,Archaeorhizomycetales,Archaeorhizomycetaceae,Archaeorhizomyces_561765,c22	1	9.17375702086772e-08	Not classified or generalist
Fungi,Ascomycota,Archaeorhizomycetes,Archaeorhizomycetales,Archaeorhizomycetaceae,Archaeorhizomyces_561765,c23	1	7.9882807161563e-08	Not classified or generalist
Fungi,Ascomycota,Archaeorhizomycetes,Archaeorhizomycetales,Archaeorhizomycetaceae,Archaeorhizomyces_561765,c24	1	7.7808982137359e-08	Not classified or generalist
Fungi,Ascomycota,Archaeorhizomycetes,Archaeorhizomycetales,Archaeorhizomycetaceae,Archaeorhizomyces_561765,c25	1	9.17375702086772e-08	Not classified or generalist
Fungi,Ascomycota,Archaeorhizomycetes,Archaeorhizomycetales,Archaeorhizomycetaceae,Archaeorhizomyces_561765,c26	1	1.46570227296543e-07	Not classified or generalist
Fungi,Ascomycota,Archaeorhizomycetes,Archaeorhizomycetales,Archaeorhizomycetaceae,Archaeorhizomyces_561765,c27	1	7.9882807161563e-08	Not classified or generalist
Fungi,Ascomycota,Archaeorhizomycetes,Archaeorhizomycetales,Archaeorhizomycetaceae,Archaeorhizomyces_561765,c28	1	1.37606355313016e-07	Not classified or generalist
Fungi,Ascomycota,Archaeorhizomycetes,Archaeorhizomycetales,Archaeorhizomycetaceae,Archaeorhizomyces_561765,c29	1	7.9882807161563e-08	Not classified or generalist
Fungi,Ascomycota,Archaeorhizomycetes,Archaeorhizomycetales,Archaeorhizomycetaceae,Archaeorhizomyces_561765,c3	4	4.66029051674957e-07	Not classified or generalist
Fungi,Ascomycota,Archaeorhizomycetes,Archaeorhizomycetales,Archaeorhizomycetaceae,Archaeorhizomyces_561765,c30	1	7.9882807161563e-08	Not classified or generalist
Fungi,Ascomycota,Archaeorhizomycetes,Archaeorhizomycetales,Archaeorhizomycetaceae,Archaeorhizomyces_561765,c31	1	1.59765614323126e-07	Not classified or generalist
Fungi,Ascomycota,Archaeorhizomycetes,Archaeorhizomycetales,Archaeorhizomycetaceae,Archaeorhizomyces_561765,c32	1	1.19824210742345e-07	Not classified or generalist
Fungi,Ascomycota,Archaeorhizomycetes,Archaeorhizomycetales,Archaeorhizomycetaceae,Archaeorhizomyces_561765,c33	1	7.9882807161563e-08	Not classified or generalist
Fungi,Ascomycota,Archaeorhizomycetes,Archaeorhizomycetales,Archaeorhizomycetaceae,Archaeorhizomyces_561765,c34	1	7.9882807161563e-08	Not classified or generalist
Fungi,Ascomycota,Archaeorhizomycetes,Archaeorhizomycetales,Archaeorhizomycetaceae,Archaeorhizomyces_561765,c35	1	1.99707017903908e-07	Not classified or generalist
Fungi,Ascomycota,Archaeorhizomycetes,Archaeorhizomycetales,Archaeorhizomycetaceae,Archaeorhizomyces_561765,c36	1	1.22141856080452e-07	Not classified or generalist
Fungi,Ascomycota,Archaeorhizomycetes,Archaeorhizomycetales,Archaeorhizomycetaceae,Archaeorhizomyces_561765,c4	3	6.43507480594851e-07	Not classified or generalist
Fungi,Ascomycota,Archaeorhizomycetes,Archaeorhizomycetales,Archaeorhizomycetaceae,Archaeorhizomyces_561765,c5	2	2.33721112130926e-07	Not classified or generalist
Fungi,Ascomycota,Archaeorhizomycetes,Archaeorhizomycetales,Archaeorhizomycetaceae,Archaeorhizomyces_561765,c6	1	2.79589825065471e-07	Not classified or generalist
Fungi,Ascomycota,Archaeorhizomycetes,Archaeorhizomycetales,Archaeorhizomycetaceae,Archaeorhizomyces_561765,c7	2	2.17882754581456e-07	Not classified or generalist
Fungi,Ascomycota,Archaeorhizomycetes,Archaeorhizomycetales,Archaeorhizomycetaceae,Archaeorhizomyces_561765,c8	1	1.19824210742345e-06	Not classified or generalist
Fungi,Ascomycota,Archaeorhizomycetes,Archaeorhizomycetales,Archaeorhizomycetaceae,Archaeorhizomyces_561765,c9	1	1.27812491458501e-06	Not classified or generalist
Fungi,Ascomycota,Archaeorhizomycetes,Archaeorhizomycetales,c1,c1,c1	1	4.28969337708564e-07	Not classified or generalist
Fungi,Ascomycota,Archaeorhizomycetes,Archaeorhizomycetales,c1,c2,c1	1	2.14484668854282e-07	Not classified or generalist
Fungi,Ascomycota,Archaeorhizomycetes,Archaeorhizomycetales,c2,c1,c1	1	2.84192186231924e-06	Not classified or generalist
Fungi,Ascomycota,Arthoniomycetes,Arthoniales,Arthoniaceae,Arthonia_320,c1	1	7.93077492024369e-07	Not classified or generalist
Fungi,Ascomycota,Arthoniomycetes,Arthoniales,Arthoniaceae,Arthonia_320,c2	1	1.08146930730596e-06	Not classified or generalist
Fungi,Ascomycota,Coniocybomycetes,Coniocybales,Coniocybaceae,Chaenotheca_931,Chaenotheca_xylogena_565709	1	2.81441389448915e-07	Not classified or generalist
Fungi,Ascomycota,Coniocybomycetes,c1,c1,c1,c1	1	3.67698090659112e-08	Not classified or generalist
Fungi,Ascomycota,Dothideomycetes,Botryosphaeriales,Botryosphaeriaceae,Dothiorella_8098,c1	9	1.27993889971272e-05	Soil
Fungi,Ascomycota,Dothideomycetes,Botryosphaeriales,Botryosphaeriaceae,Dothiorella_8098,c10	6	3.14344750028654e-06	Urban-Soil
Fungi,Ascomycota,Dothideomycetes,Botryosphaeriales,Botryosphaeriaceae,Dothiorella_8098,c100	1	2.65630571806398e-07	Not classified or generalist
Fungi,Ascomycota,Dothideomycetes,Botryosphaeriales,Botryosphaeriaceae,Dothiorella_8098,c101	1	1.36044466089049e-07	Not classified or generalist
Fungi,Ascomycota,Dothideomycetes,Botryosphaeriales,Botryosphaeriaceae,Dothiorella_8098,c102	2	7.64607055974687e-07	Not classified or generalist
Fungi,Ascomycota,Dothideomycetes,Botryosphaeriales,Botryosphaeriaceae,Dothiorella_8098,c103	1	2.71307567441105e-07	Not classified or generalist
Fungi,Ascomycota,Dothideomycetes,Botryosphaeriales,Botryosphaeriaceae,Dothiorella_8098,c104	2	1.92880592863368e-07	Not classified or generalist
Fungi,Ascomycota,Dothideomycetes,Botryosphaeriales,Botryosphaeriaceae,Dothiorella_8098,c105	1	3.47506925438382e-08	Not classified or generalist
Fungi,Ascomycota,Dothideomycetes,Botryosphaeriales,Botryosphaeriaceae,Dothiorella_8098,c106	1	1.37102524287919e-07	Not classified or generalist
Fungi,Ascomycota,Dothideomycetes,Botryosphaeriales,Botryosphaeriaceae,Dothiorella_8098,c107	1	3.22802035985691e-07	Not classified or generalist
Fungi,Ascomycota,Dothideomycetes,Botryosphaeriales,Botryosphaeriaceae,Dothiorella_8098,c108	2	2.8020263089346e-07	Not classified or generalist
Fungi,Ascomycota,Dothideomycetes,Botryosphaeriales,Botryosphaeriaceae,Dothiorella_8098,c109	1	4.51922850379967e-07	Not classified or generalist
Fungi,Ascomycota,Dothideomycetes,Botryosphaeriales,Botryosphaeriaceae,Dothiorella_8098,c11	2	5.84993035677691e-07	Not classified or generalist
Fungi,Ascomycota,Dothideomycetes,Botryosphaeriales,Botryosphaeriaceae,Dothiorella_8098,c110	1	4.56415338525053e-06	Not classified or generalist
Fungi,Ascomycota,Dothideomycetes,Botryosphaeriales,Botryosphaeriaceae,Dothiorella_8098,c111	1	3.80801170550611e-07	Not classified or generalist
Fungi,Ascomycota,Dothideomycetes,Botryosphaeriales,Botryosphaeriaceae,Dothiorella_8098,c112	1	8.49438226500026e-08	Not classified or generalist
Fungi,Ascomycota,Dothideomycetes,Botryosphaeriales,Botryosphaeriaceae,Dothiorella_8098,c113	2	3.2716471820388e-07	Not classified or generalist
Fungi,Ascomycota,Dothideomycetes,Botryosphaeriales,Botryosphaeriaceae,Dothiorella_8098,c114	1	4.08169641611231e-07	Not classified or generalist
Fungi,Ascomycota,Dothideomycetes,Botryosphaeriales,Botryosphaeriaceae,Dothiorella_8098,c115	1	2.58241628788552e-07	Not classified or generalist
Fungi,Ascomycota,Dothideomycetes,Botryosphaeriales,Botryosphaeriaceae,Dothiorella_8098,c116	1	9.99396203716891e-07	Not classified or generalist
Fungi,Ascomycota,Dothideomycetes,Botryosphaeriales,Botryosphaeriaceae,Dothiorella_8098,c117	1	4.04641570374982e-08	Not classified or generalist
Fungi,Ascomycota,Dothideomycetes,Botryosphaeriales,Botryosphaeriaceae,Dothiorella_8098,c118	1	5.82163394651767e-08	Not classified or generalist
Fungi,Ascomycota,Dothideomycetes,Botryosphaeriales,Botryosphaeriaceae,Dothiorella_8098,c119	1	5.48410097151675e-08	Not classified or generalist
Fungi,Ascomycota,Dothideomycetes,Botryosphaeriales,Botryosphaeriaceae,Dothiorella_8098,c12	9	2.02660098439265e-05	Soil
Fungi,Ascomycota,Dothideomycetes,Botryosphaeriales,Botryosphaeriaceae,Dothiorella_8098,c120	1	5.99054216168477e-08	Not classified or generalist
Fungi,Ascomycota,Dothideomycetes,Botryosphaeriales,Botryosphaeriaceae,Dothiorella_8098,c121	1	4.04641570374982e-08	Not classified or generalist
Fungi,Ascomycota,Dothideomycetes,Botryosphaeriales,Botryosphaeriaceae,Dothiorella_8098,c122	1	1.84114577161615e-07	Not classified or generalist
Fungi,Ascomycota,Dothideomycetes,Botryosphaeriales,Botryosphaeriaceae,Dothiorella_8098,c123	1	4.04641570374982e-08	Not classified or generalist
Fungi,Ascomycota,Dothideomycetes,Botryosphaeriales,Botryosphaeriaceae,Dothiorella_8098,c124	1	4.04641570374982e-08	Not classified or generalist
Fungi,Ascomycota,Dothideomycetes,Botryosphaeriales,Botryosphaeriaceae,Dothiorella_8098,c125	1	1.29575888686048e-08	Not classified or generalist
Fungi,Ascomycota,Dothideomycetes,Botryosphaeriales,Botryosphaeriaceae,Dothiorella_8098,c126	1	6.55470041386123e-08	Not classified or generalist
Fungi,Ascomycota,Dothideomycetes,Botryosphaeriales,Botryosphaeriaceae,Dothiorella_8098,c127	1	2.1936403886067e-07	Not classified or generalist
Fungi,Ascomycota,Dothideomycetes,Botryosphaeriales,Botryosphaeriaceae,Dothiorella_8098,c128	1	1.44195907640794e-07	Not classified or generalist
Fungi,Ascomycota,Dothideomycetes,Botryosphaeriales,Botryosphaeriaceae,Dothiorella_8098,c129	1	2.16293861461192e-07	Not classified or generalist
Fungi,Ascomycota,Dothideomycetes,Botryosphaeriales,Botryosphaeriaceae,Dothiorella_8098,c13	5	1.56260719375025e-06	Not classified or generalist
Fungi,Ascomycota,Dothideomycetes,Botryosphaeriales,Botryosphaeriaceae,Dothiorella_8098,c130	1	3.64411106542281e-09	Not classified or generalist
Fungi,Ascomycota,Dothideomycetes,Botryosphaeriales,Botryosphaeriaceae,Dothiorella_8098,c131	1	5.99054216168477e-08	Not classified or generalist
Fungi,Ascomycota,Dothideomycetes,Botryosphaeriales,Botryosphaeriaceae,Dothiorella_8098,c132	1	3.9722517665329e-08	Not classified or generalist
Fungi,Ascomycota,Dothideomycetes,Botryosphaeriales,Botryosphaeriaceae,Dothiorella_8098,c133	1	8.87784485754228e-08	Not classified or generalist
Fungi,Ascomycota,Dothideomycetes,Botryosphaeriales,Botryosphaeriaceae,Dothiorella_8098,c134	1	1.06146979980701e-07	Not classified or generalist
Fungi,Ascomycota,Dothideomycetes,Botryosphaeriales,Botryosphaeriaceae,Dothiorella_8098,c135	1	6.58284812636173e-07	Not classified or generalist
Fungi,Ascomycota,Dothideomycetes,Botryosphaeriales,Botryosphaeriaceae,Dothiorella_8098,c136	1	1.68672880520579e-08	Not classified or generalist
Fungi,Ascomycota,Dothideomycetes,Botryosphaeriales,Botryosphaeriaceae,Dothiorella_8098,c137	1	1.63867510346531e-08	Not classified or generalist
Fungi,Ascomycota,Dothideomycetes,Botryosphaeriales,Botryosphaeriaceae,Dothiorella_8098,c138	1	2.07149713342653e-07	Not classified or generalist
Fungi,Ascomycota,Dothideomycetes,Botryosphaeriales,Botryosphaeriaceae,Dothiorella_8098,c139	1	4.84412383444347e-08	Not classified or generalist
Fungi,Ascomycota,Dothideomycetes,Botryosphaeriales,Botryosphaeriaceae,Dothiorella_8098,c14	4	1.00826668512565e-06	Not classified or generalist
Fungi,Ascomycota,Dothideomycetes,Botryosphaeriales,Botryosphaeriaceae,Dothiorella_8098,c140	1	4.09668775866327e-08	Not classified or generalist
Fungi,Ascomycota,Dothideomycetes,Botryosphaeriales,Botryosphaeriaceae,Dothiorella_8098,c141	1	8.97447219738507e-09	Not classified or generalist
Fungi,Ascomycota,Dothideomycetes,Botryosphaeriales,Botryosphaeriaceae,Dothiorella_8098,c142	1	1.29575888686048e-08	Not classified or generalist
Fungi,Ascomycota,Dothideomycetes,Botryosphaeriales,Botryosphaeriaceae,Dothiorella_8098,c143	1	5.99054216168477e-08	Not classified or generalist
Fungi,Ascomycota,Dothideomycetes,Botryosphaeriales,Botryosphaeriaceae,Dothiorella_8098,c144	1	3.57411235988723e-07	Not classified or generalist
Fungi,Ascomycota,Dothideomycetes,Botryosphaeriales,Botryosphaeriaceae,Dothiorella_8098,c145	1	4.60286442904038e-08	Not classified or generalist
Fungi,Ascomycota,Dothideomycetes,Botryosphaeriales,Botryosphaeriaceae,Dothiorella_8098,c146	1	8.73245091977651e-08	Not classified or generalist
Fungi,Ascomycota,Dothideomycetes,Botryosphaeriales,Botryosphaeriaceae,Dothiorella_8098,c147	1	1.93681221591414e-07	Not classified or generalist
Fungi,Ascomycota,Dothideomycetes,Botryosphaeriales,Botryosphaeriaceae,Dothiorella_8098,c148	1	1.63867510346531e-08	Not classified or generalist
Fungi,Ascomycota,Dothideomycetes,Botryosphaeriales,Botryosphaeriaceae,Dothiorella_8098,c149	1	3.25520978109884e-07	Not classified or generalist
Fungi,Ascomycota,Dothideomycetes,Botryosphaeriales,Botryosphaeriaceae,Dothiorella_8098,c15	3	2.70143172718299e-06	Not classified or generalist
Fungi,Ascomycota,Dothideomycetes,Botryosphaeriales,Botryosphaeriaceae,Dothiorella_8098,c150	1	1.46170468447086e-07	Not classified or generalist
Fungi,Ascomycota,Dothideomycetes,Botryosphaeriales,Botryosphaeriaceae,Dothiorella_8098,c151	1	6.55525681871134e-09	Not classified or generalist
Fungi,Ascomycota,Dothideomycetes,Botryosphaeriales,Botryosphaeriaceae,Dothiorella_8098,c152	1	1.29120814394276e-07	Not classified or generalist
Fungi,Ascomycota,Dothideomycetes,Botryosphaeriales,Botryosphaeriaceae,Dothiorella_8098,c153	1	2.11081042086686e-07	Not classified or generalist
Fungi,Ascomycota,Dothideomycetes,Botryosphaeriales,Botryosphaeriaceae,Dothiorella_8098,c154	1	5.99054216168477e-08	Not classified or generalist
Fungi,Ascomycota,Dothideomycetes,Botryosphaeriales,Botryosphaeriaceae,Dothiorella_8098,c155	1	1.9265567886025e-07	Not classified or generalist
Fungi,Ascomycota,Dothideomycetes,Botryosphaeriales,Botryosphaeriaceae,Dothiorella_8098,c156	1	1.25158959944606e-08	Not classified or generalist
Fungi,Ascomycota,Dothideomycetes,Botryosphaeriales,Botryosphaeriaceae,Dothiorella_8098,c157	1	2.19428270878724e-07	Not classified or generalist
Fungi,Ascomycota,Dothideomycetes,Botryosphaeriales,Botryosphaeriaceae,Dothiorella_8098,c158	1	1.29120814394276e-07	Not classified or generalist
Fungi,Ascomycota,Dothideomycetes,Botryosphaeriales,Botryosphaeriaceae,Dothiorella_8098,c159	1	5.65391748435259e-07	Not classified or generalist
Fungi,Ascomycota,Dothideomycetes,Botryosphaeriales,Botryosphaeriaceae,Dothiorella_8098,c16	11	7.43490918455146e-06	Air
Fungi,Ascomycota,Dothideomycetes,Botryosphaeriales,Botryosphaeriaceae,Dothiorella_8098,c160	1	5.82163394651767e-08	Not classified or generalist
Fungi,Ascomycota,Dothideomycetes,Botryosphaeriales,Botryosphaeriaceae,Dothiorella_8098,c161	1	1.29575888686048e-08	Not classified or generalist
Fungi,Ascomycota,Dothideomycetes,Botryosphaeriales,Botryosphaeriaceae,Dothiorella_8098,c162	1	1.73753462719191e-08	Not classified or generalist
Fungi,Ascomycota,Dothideomycetes,Botryosphaeriales,Botryosphaeriaceae,Dothiorella_8098,c163	1	8.77713083514898e-08	Not classified or generalist
Fungi,Ascomycota,Dothideomycetes,Botryosphaeriales,Botryosphaeriaceae,Dothiorella_8098,c164	1	4.34383656797977e-08	Not classified or generalist
Fungi,Ascomycota,Dothideomycetes,Botryosphaeriales,Botryosphaeriaceae,Dothiorella_8098,c165	1	2.78057623657303e-07	Not classified or generalist
Fungi,Ascomycota,Dothideomycetes,Botryosphaeriales,Botryosphaeriaceae,Dothiorella_8098,c166	1	1.13193427732184e-07	Not classified or generalist
Fungi,Ascomycota,Dothideomycetes,Botryosphaeriales,Botryosphaeriaceae,Dothiorella_8098,c167	1	3.47468004735003e-07	Not classified or generalist
Fungi,Ascomycota,Dothideomycetes,Botryosphaeriales,Botryosphaeriaceae,Dothiorella_8098,c168	1	7.12667387773262e-08	Not classified or generalist
Fungi,Ascomycota,Dothideomycetes,Botryosphaeriales,Botryosphaeriaceae,Dothiorella_8098,c169	1	4.65098687041894e-07	Not classified or generalist
Fungi,Ascomycota,Dothideomycetes,Botryosphaeriales,Botryosphaeriaceae,Dothiorella_8098,c17	5	6.08469556584816e-07	Air
Fungi,Ascomycota,Dothideomycetes,Botryosphaeriales,Botryosphaeriaceae,Dothiorella_8098,c170	1	3.43945334818735e-07	Not classified or generalist
Fungi,Ascomycota,Dothideomycetes,Botryosphaeriales,Botryosphaeriaceae,Dothiorella_8098,c171	1	1.63867510346531e-08	Not classified or generalist
Fungi,Ascomycota,Dothideomycetes,Botryosphaeriales,Botryosphaeriaceae,Dothiorella_8098,c172	1	1.7464901839553e-07	Not classified or generalist
Fungi,Ascomycota,Dothideomycetes,Botryosphaeriales,Botryosphaeriaceae,Dothiorella_8098,c173	1	4.54619666111738e-08	Not classified or generalist
Fungi,Ascomycota,Dothideomycetes,Botryosphaeriales,Botryosphaeriaceae,Dothiorella_8098,c174	1	4.58878867275628e-09	Not classified or generalist
Fungi,Ascomycota,Dothideomycetes,Botryosphaeriales,Botryosphaeriaceae,Dothiorella_8098,c175	1	2.45801265519796e-08	Not classified or generalist
Fungi,Ascomycota,Dothideomycetes,Botryosphaeriales,Botryosphaeriaceae,Dothiorella_8098,c176	1	4.08015376571847e-09	Not classified or generalist
Fungi,Ascomycota,Dothideomycetes,Botryosphaeriales,Botryosphaeriaceae,Dothiorella_8098,c177	1	1.63867510346531e-08	Not classified or generalist
Fungi,Ascomycota,Dothideomycetes,Botryosphaeriales,Botryosphaeriaceae,Dothiorella_8098,c178	1	7.80181609760161e-09	Not classified or generalist
Fungi,Ascomycota,Dothideomycetes,Botryosphaeriales,Botryosphaeriaceae,Dothiorella_8098,c179	1	1.05778102930725e-07	Not classified or generalist
Fungi,Ascomycota,Dothideomycetes,Botryosphaeriales,Botryosphaeriaceae,Dothiorella_8098,c18	5	1.70917582211922e-06	Air
Fungi,Ascomycota,Dothideomycetes,Botryosphaeriales,Botryosphaeriaceae,Dothiorella_8098,c180	1	1.07242334427141e-07	Not classified or generalist
Fungi,Ascomycota,Dothideomycetes,Botryosphaeriales,Botryosphaeriaceae,Dothiorella_8098,c181	1	1.63867510346531e-08	Not classified or generalist
Fungi,Ascomycota,Dothideomycetes,Botryosphaeriales,Botryosphaeriaceae,Dothiorella_8098,c182	1	8.87784485754228e-08	Not classified or generalist
Fungi,Ascomycota,Dothideomycetes,Botryosphaeriales,Botryosphaeriaceae,Dothiorella_8098,c183	1	1.10523505741249e-07	Not classified or generalist
Fungi,Ascomycota,Dothideomycetes,Botryosphaeriales,Botryosphaeriaceae,Dothiorella_8098,c184	1	2.05969886446247e-07	Not classified or generalist
Fungi,Ascomycota,Dothideomycetes,Botryosphaeriales,Botryosphaeriaceae,Dothiorella_8098,c185	1	5.48410097151675e-08	Not classified or generalist
Fungi,Ascomycota,Dothideomycetes,Botryosphaeriales,Botryosphaeriaceae,Dothiorella_8098,c186	1	4.04641570374982e-08	Not classified or generalist
Fungi,Ascomycota,Dothideomycetes,Botryosphaeriales,Botryosphaeriaceae,Dothiorella_8098,c187	1	9.97446098927309e-09	Not classified or generalist
Fungi,Ascomycota,Dothideomycetes,Botryosphaeriales,Botryosphaeriaceae,Dothiorella_8098,c188	1	6.23219600820382e-08	Not classified or generalist
Fungi,Ascomycota,Dothideomycetes,Botryosphaeriales,Botryosphaeriaceae,Dothiorella_8098,c189	1	5.00635839778424e-09	Not classified or generalist
Fungi,Ascomycota,Dothideomycetes,Botryosphaeriales,Botryosphaeriaceae,Dothiorella_8098,c19	3	3.02147986531585e-06	Not classified or generalist
Fungi,Ascomycota,Dothideomycetes,Botryosphaeriales,Botryosphaeriaceae,Dothiorella_8098,c190	1	5.82163394651767e-08	Not classified or generalist
Fungi,Ascomycota,Dothideomycetes,Botryosphaeriales,Botryosphaeriaceae,Dothiorella_8098,c191	1	1.09682019430335e-07	Not classified or generalist
Fungi,Ascomycota,Dothideomycetes,Botryosphaeriales,Botryosphaeriaceae,Dothiorella_8098,c192	1	1.63867510346531e-08	Not classified or generalist
Fungi,Ascomycota,Dothideomycetes,Botryosphaeriales,Botryosphaeriaceae,Dothiorella_8098,c193	1	8.09283140749964e-08	Not classified or generalist
Fungi,Ascomycota,Dothideomycetes,Botryosphaeriales,Botryosphaeriaceae,Dothiorella_8098,c194	1	3.10065791361262e-07	Not classified or generalist
Fungi,Ascomycota,Dothideomycetes,Botryosphaeriales,Botryosphaeriaceae,Dothiorella_8098,c195	1	5.95194539139588e-08	Not classified or generalist
Fungi,Ascomycota,Dothideomycetes,Botryosphaeriales,Botryosphaeriaceae,Dothiorella_8098,c196	1	1.95563920003007e-07	Not classified or generalist
Fungi,Ascomycota,Dothideomycetes,Botryosphaeriales,Botryosphaeriaceae,Dothiorella_8098,c197	1	4.46435545512283e-08	Not classified or generalist
Fungi,Ascomycota,Dothideomycetes,Botryosphaeriales,Botryosphaeriaceae,Dothiorella_8098,c198	1	5.6596713866092e-08	Not classified or generalist
Fungi,Ascomycota,Dothideomycetes,Botryosphaeriales,Botryosphaeriaceae,Dothiorella_8098,c199	1	3.47506925438382e-08	Not classified or generalist
Fungi,Ascomycota,Dothideomycetes,Botryosphaeriales,Botryosphaeriaceae,Dothiorella_8098,c2	3	1.74961315572649e-05	Not classified or generalist
Fungi,Ascomycota,Dothideomycetes,Botryosphaeriales,Botryosphaeriaceae,Dothiorella_8098,c20	4	2.70395826954193e-07	Not classified or generalist
Fungi,Ascomycota,Dothideomycetes,Botryosphaeriales,Botryosphaeriaceae,Dothiorella_8098,c200	1	7.86304719175191e-06	Not classified or generalist
Fungi,Ascomycota,Dothideomycetes,Botryosphaeriales,Botryosphaeriaceae,Dothiorella_8098,c201	1	1.54129568545742e-07	Not classified or generalist
Fungi,Ascomycota,Dothideomycetes,Botryosphaeriales,Botryosphaeriaceae,Dothiorella_8098,c202	1	1.0372179245821e-08	Not classified or generalist
Fungi,Ascomycota,Dothideomycetes,Botryosphaeriales,Botryosphaeriaceae,Dothiorella_8098,c203	1	1.56497382405208e-08	Not classified or generalist
Fungi,Ascomycota,Dothideomycetes,Botryosphaeriales,Botryosphaeriaceae,Dothiorella_8098,c204	1	5.18303554744191e-08	Not classified or generalist
Fungi,Ascomycota,Dothideomycetes,Botryosphaeriales,Botryosphaeriaceae,Dothiorella_8098,c205	1	1.29120814394276e-07	Not classified or generalist
Fungi,Ascomycota,Dothideomycetes,Botryosphaeriales,Botryosphaeriaceae,Dothiorella_8098,c206	1	4.58024906661705e-09	Not classified or generalist
Fungi,Ascomycota,Dothideomycetes,Botryosphaeriales,Botryosphaeriaceae,Dothiorella_8098,c207	1	1.2755301300351e-08	Not classified or generalist
Fungi,Ascomycota,Dothideomycetes,Botryosphaeriales,Botryosphaeriaceae,Dothiorella_8098,c208	1	9.50773220985401e-08	Not classified or generalist
Fungi,Ascomycota,Dothideomycetes,Botryosphaeriales,Botryosphaeriaceae,Dothiorella_8098,c209	1	1.63867510346531e-08	Not classified or generalist
Fungi,Ascomycota,Dothideomycetes,Botryosphaeriales,Botryosphaeriaceae,Dothiorella_8098,c21	4	1.08382690953653e-06	Not classified or generalist
Fungi,Ascomycota,Dothideomycetes,Botryosphaeriales,Botryosphaeriaceae,Dothiorella_8098,c210	1	6.90983639574797e-09	Not classified or generalist
Fungi,Ascomycota,Dothideomycetes,Botryosphaeriales,Botryosphaeriaceae,Dothiorella_8098,c211	1	8.77713083514898e-08	Not classified or generalist
Fungi,Ascomycota,Dothideomycetes,Botryosphaeriales,Botryosphaeriaceae,Dothiorella_8098,c212	1	6.7308541480388e-09	Not classified or generalist
Fungi,Ascomycota,Dothideomycetes,Botryosphaeriales,Botryosphaeriaceae,Dothiorella_8098,c213	1	1.3003026829336e-08	Not classified or generalist
Fungi,Ascomycota,Dothideomycetes,Botryosphaeriales,Botryosphaeriaceae,Dothiorella_8098,c214	1	3.40111165222622e-08	Not classified or generalist
Fungi,Ascomycota,Dothideomycetes,Botryosphaeriales,Botryosphaeriaceae,Dothiorella_8098,c215	1	4.38856541757449e-07	Not classified or generalist
Fungi,Ascomycota,Dothideomycetes,Botryosphaeriales,Botryosphaeriaceae,Dothiorella_8098,c216	1	5.30734899903506e-08	Not classified or generalist
Fungi,Ascomycota,Dothideomycetes,Botryosphaeriales,Botryosphaeriaceae,Dothiorella_8098,c217	1	5.06018641561736e-08	Not classified or generalist
Fungi,Ascomycota,Dothideomycetes,Botryosphaeriales,Botryosphaeriaceae,Dothiorella_8098,c218	1	5.30734899903506e-08	Not classified or generalist
Fungi,Ascomycota,Dothideomycetes,Botryosphaeriales,Botryosphaeriaceae,Dothiorella_8098,c219	1	8.09283140749964e-08	Not classified or generalist
Fungi,Ascomycota,Dothideomycetes,Botryosphaeriales,Botryosphaeriaceae,Dothiorella_8098,c22	7	4.03448888822086e-07	Natural-Air
Fungi,Ascomycota,Dothideomycetes,Botryosphaeriales,Botryosphaeriaceae,Dothiorella_8098,c220	1	2.63313925054469e-07	Not classified or generalist
Fungi,Ascomycota,Dothideomycetes,Botryosphaeriales,Botryosphaeriaceae,Dothiorella_8098,c221	1	5.82163394651767e-08	Not classified or generalist
Fungi,Ascomycota,Dothideomycetes,Botryosphaeriales,Botryosphaeriaceae,Dothiorella_8098,c222	1	5.98143256080303e-08	Not classified or generalist
Fungi,Ascomycota,Dothideomycetes,Botryosphaeriales,Botryosphaeriaceae,Dothiorella_8098,c223	1	7.03603473622286e-08	Not classified or generalist
Fungi,Ascomycota,Dothideomycetes,Botryosphaeriales,Botryosphaeriaceae,Dothiorella_8098,c224	1	3.27735020693061e-08	Not classified or generalist
Fungi,Ascomycota,Dothideomycetes,Botryosphaeriales,Botryosphaeriaceae,Dothiorella_8098,c225	1	1.63867510346531e-08	Not classified or generalist
Fungi,Ascomycota,Dothideomycetes,Botryosphaeriales,Botryosphaeriaceae,Dothiorella_8098,c226	1	1.19628651216061e-07	Not classified or generalist
Fungi,Ascomycota,Dothideomycetes,Botryosphaeriales,Botryosphaeriaceae,Dothiorella_8098,c227	1	3.16876748378841e-08	Not classified or generalist
Fungi,Ascomycota,Dothideomycetes,Botryosphaeriales,Botryosphaeriaceae,Dothiorella_8098,c228	1	5.48410097151675e-08	Not classified or generalist
Fungi,Ascomycota,Dothideomycetes,Botryosphaeriales,Botryosphaeriaceae,Dothiorella_8098,c229	1	1.31656962527235e-07	Not classified or generalist
Fungi,Ascomycota,Dothideomycetes,Botryosphaeriales,Botryosphaeriaceae,Dothiorella_8098,c23	1	2.82641884448622e-07	Not classified or generalist
Fungi,Ascomycota,Dothideomycetes,Botryosphaeriales,Botryosphaeriaceae,Dothiorella_8098,c230	1	1.63867510346531e-08	Not classified or generalist
Fungi,Ascomycota,Dothideomycetes,Botryosphaeriales,Botryosphaeriaceae,Dothiorella_8098,c231	1	7.10612691208982e-09	Not classified or generalist
Fungi,Ascomycota,Dothideomycetes,Botryosphaeriales,Botryosphaeriaceae,Dothiorella_8098,c24	3	1.83819314548494e-06	Not classified or generalist
Fungi,Ascomycota,Dothideomycetes,Botryosphaeriales,Botryosphaeriaceae,Dothiorella_8098,c25	6	1.02617869275486e-06	Natural-Air
Fungi,Ascomycota,Dothideomycetes,Botryosphaeriales,Botryosphaeriaceae,Dothiorella_8098,c26	7	3.87764262489746e-06	Air
Fungi,Ascomycota,Dothideomycetes,Botryosphaeriales,Botryosphaeriaceae,Dothiorella_8098,c27	1	2.83647950495796e-06	Not classified or generalist
Fungi,Ascomycota,Dothideomycetes,Botryosphaeriales,Botryosphaeriaceae,Dothiorella_8098,c28	4	4.31342341317588e-07	Not classified or generalist
Fungi,Ascomycota,Dothideomycetes,Botryosphaeriales,Botryosphaeriaceae,Dothiorella_8098,c29	2	1.81837753151903e-06	Not classified or generalist
Fungi,Ascomycota,Dothideomycetes,Botryosphaeriales,Botryosphaeriaceae,Dothiorella_8098,c3	9	6.38390105917167e-06	Urban
Fungi,Ascomycota,Dothideomycetes,Botryosphaeriales,Botryosphaeriaceae,Dothiorella_8098,c30	3	6.1640087143618e-07	Not classified or generalist
Fungi,Ascomycota,Dothideomycetes,Botryosphaeriales,Botryosphaeriaceae,Dothiorella_8098,c31	6	1.38143973419611e-05	Urban-Soil
Fungi,Ascomycota,Dothideomycetes,Botryosphaeriales,Botryosphaeriaceae,Dothiorella_8098,c32	3	4.33219208272632e-07	Not classified or generalist
Fungi,Ascomycota,Dothideomycetes,Botryosphaeriales,Botryosphaeriaceae,Dothiorella_8098,c33	4	9.20309474357332e-07	Not classified or generalist
Fungi,Ascomycota,Dothideomycetes,Botryosphaeriales,Botryosphaeriaceae,Dothiorella_8098,c34	4	3.3756300777041e-06	Not classified or generalist
Fungi,Ascomycota,Dothideomycetes,Botryosphaeriales,Botryosphaeriaceae,Dothiorella_8098,c35	2	2.36098697010208e-07	Not classified or generalist
Fungi,Ascomycota,Dothideomycetes,Botryosphaeriales,Botryosphaeriaceae,Dothiorella_8098,c36	2	1.93338759775064e-06	Not classified or generalist
Fungi,Ascomycota,Dothideomycetes,Botryosphaeriales,Botryosphaeriaceae,Dothiorella_8098,c37	4	4.4287003185403e-06	Not classified or generalist
Fungi,Ascomycota,Dothideomycetes,Botryosphaeriales,Botryosphaeriaceae,Dothiorella_8098,c38	1	5.39429329777086e-07	Not classified or generalist
Fungi,Ascomycota,Dothideomycetes,Botryosphaeriales,Botryosphaeriaceae,Dothiorella_8098,c39	4	1.05088425476297e-07	Not classified or generalist
Fungi,Ascomycota,Dothideomycetes,Botryosphaeriales,Botryosphaeriaceae,Dothiorella_8098,c4	10	5.52661942068419e-06	Soil
Fungi,Ascomycota,Dothideomycetes,Botryosphaeriales,Botryosphaeriaceae,Dothiorella_8098,c40	1	2.64646029209647e-06	Not classified or generalist
Fungi,Ascomycota,Dothideomycetes,Botryosphaeriales,Botryosphaeriaceae,Dothiorella_8098,c41	4	3.59424403963838e-06	Not classified or generalist
Fungi,Ascomycota,Dothideomycetes,Botryosphaeriales,Botryosphaeriaceae,Dothiorella_8098,c42	2	1.68658007409731e-07	Not classified or generalist
Fungi,Ascomycota,Dothideomycetes,Botryosphaeriales,Botryosphaeriaceae,Dothiorella_8098,c43	1	6.11271564384356e-07	Not classified or generalist
Fungi,Ascomycota,Dothideomycetes,Botryosphaeriales,Botryosphaeriaceae,Dothiorella_8098,c44	2	6.1034014966326e-07	Not classified or generalist
Fungi,Ascomycota,Dothideomycetes,Botryosphaeriales,Botryosphaeriaceae,Dothiorella_8098,c45	4	1.29272118908823e-06	Not classified or generalist
Fungi,Ascomycota,Dothideomycetes,Botryosphaeriales,Botryosphaeriaceae,Dothiorella_8098,c46	1	2.1302776345049e-07	Not classified or generalist
Fungi,Ascomycota,Dothideomycetes,Botryosphaeriales,Botryosphaeriaceae,Dothiorella_8098,c47	2	3.86980849865783e-07	Not classified or generalist
Fungi,Ascomycota,Dothideomycetes,Botryosphaeriales,Botryosphaeriaceae,Dothiorella_8098,c48	4	5.00824629106873e-07	Not classified or generalist
Fungi,Ascomycota,Dothideomycetes,Botryosphaeriales,Botryosphaeriaceae,Dothiorella_8098,c49	1	4.19642646781398e-06	Not classified or generalist
Fungi,Ascomycota,Dothideomycetes,Botryosphaeriales,Botryosphaeriaceae,Dothiorella_8098,c5	6	1.08216119487128e-05	Urban-Soil
Fungi,Ascomycota,Dothideomycetes,Botryosphaeriales,Botryosphaeriaceae,Dothiorella_8098,c50	1	2.05653786431878e-06	Not classified or generalist
Fungi,Ascomycota,Dothideomycetes,Botryosphaeriales,Botryosphaeriaceae,Dothiorella_8098,c51	4	6.50814195239627e-06	Not classified or generalist
Fungi,Ascomycota,Dothideomycetes,Botryosphaeriales,Botryosphaeriaceae,Dothiorella_8098,c52	4	1.61450445110757e-06	Not classified or generalist
Fungi,Ascomycota,Dothideomycetes,Botryosphaeriales,Botryosphaeriaceae,Dothiorella_8098,c53	2	9.16978834901306e-08	Not classified or generalist
Fungi,Ascomycota,Dothideomycetes,Botryosphaeriales,Botryosphaeriaceae,Dothiorella_8098,c54	2	2.45198661123086e-07	Not classified or generalist
Fungi,Ascomycota,Dothideomycetes,Botryosphaeriales,Botryosphaeriaceae,Dothiorella_8098,c55	3	3.18298119751108e-06	Not classified or generalist
Fungi,Ascomycota,Dothideomycetes,Botryosphaeriales,Botryosphaeriaceae,Dothiorella_8098,c56	1	1.59965578170569e-06	Not classified or generalist
Fungi,Ascomycota,Dothideomycetes,Botryosphaeriales,Botryosphaeriaceae,Dothiorella_8098,c57	1	2.45801265519796e-07	Not classified or generalist
Fungi,Ascomycota,Dothideomycetes,Botryosphaeriales,Botryosphaeriaceae,Dothiorella_8098,c58	1	1.10880562466538e-06	Not classified or generalist
Fungi,Ascomycota,Dothideomycetes,Botryosphaeriales,Botryosphaeriaceae,Dothiorella_8098,c59	3	1.32576853974372e-06	Not classified or generalist
Fungi,Ascomycota,Dothideomycetes,Botryosphaeriales,Botryosphaeriaceae,Dothiorella_8098,c6	5	7.88751684026735e-06	Urban-Soil
Fungi,Ascomycota,Dothideomycetes,Botryosphaeriales,Botryosphaeriaceae,Dothiorella_8098,c60	4	3.2077451516321e-07	Not classified or generalist
Fungi,Ascomycota,Dothideomycetes,Botryosphaeriales,Botryosphaeriaceae,Dothiorella_8098,c61	2	2.58752187950387e-07	Not classified or generalist
Fungi,Ascomycota,Dothideomycetes,Botryosphaeriales,Botryosphaeriaceae,Dothiorella_8098,c62	2	1.75516003145927e-07	Not classified or generalist
Fungi,Ascomycota,Dothideomycetes,Botryosphaeriales,Botryosphaeriaceae,Dothiorella_8098,c63	3	1.23575126260083e-07	Not classified or generalist
Fungi,Ascomycota,Dothideomycetes,Botryosphaeriales,Botryosphaeriaceae,Dothiorella_8098,c64	1	2.0744358491642e-08	Not classified or generalist
Fungi,Ascomycota,Dothideomycetes,Botryosphaeriales,Botryosphaeriaceae,Dothiorella_8098,c65	3	2.32381912865323e-07	Not classified or generalist
Fungi,Ascomycota,Dothideomycetes,Botryosphaeriales,Botryosphaeriaceae,Dothiorella_8098,c66	1	3.41364374508607e-07	Not classified or generalist
Fungi,Ascomycota,Dothideomycetes,Botryosphaeriales,Botryosphaeriaceae,Dothiorella_8098,c67	2	3.25404015514669e-06	Not classified or generalist
Fungi,Ascomycota,Dothideomycetes,Botryosphaeriales,Botryosphaeriaceae,Dothiorella_8098,c68	2	5.09130464049803e-06	Not classified or generalist
Fungi,Ascomycota,Dothideomycetes,Botryosphaeriales,Botryosphaeriaceae,Dothiorella_8098,c69	2	2.81543166145147e-07	Not classified or generalist
Fungi,Ascomycota,Dothideomycetes,Botryosphaeriales,Botryosphaeriaceae,Dothiorella_8098,c7	9	2.65480804891795e-06	Air
Fungi,Ascomycota,Dothideomycetes,Botryosphaeriales,Botryosphaeriaceae,Dothiorella_8098,c70	2	3.88764684373969e-08	Not classified or generalist
Fungi,Ascomycota,Dothideomycetes,Botryosphaeriales,Botryosphaeriaceae,Dothiorella_8098,c71	2	6.55480966680856e-07	Not classified or generalist
Fungi,Ascomycota,Dothideomycetes,Botryosphaeriales,Botryosphaeriaceae,Dothiorella_8098,c72	3	7.0055239574703e-07	Not classified or generalist
Fungi,Ascomycota,Dothideomycetes,Botryosphaeriales,Botryosphaeriaceae,Dothiorella_8098,c73	2	5.45038828954666e-07	Not classified or generalist
Fungi,Ascomycota,Dothideomycetes,Botryosphaeriales,Botryosphaeriaceae,Dothiorella_8098,c74	1	5.66498198524975e-07	Not classified or generalist
Fungi,Ascomycota,Dothideomycetes,Botryosphaeriales,Botryosphaeriaceae,Dothiorella_8098,c75	2	9.26608415513694e-07	Not classified or generalist
Fungi,Ascomycota,Dothideomycetes,Botryosphaeriales,Botryosphaeriaceae,Dothiorella_8098,c76	1	3.67103093820502e-08	Not classified or generalist
Fungi,Ascomycota,Dothideomycetes,Botryosphaeriales,Botryosphaeriaceae,Dothiorella_8098,c77	2	2.21118456881037e-06	Not classified or generalist
Fungi,Ascomycota,Dothideomycetes,Botryosphaeriales,Botryosphaeriaceae,Dothiorella_8098,c78	1	1.82088706668742e-07	Not classified or generalist
Fungi,Ascomycota,Dothideomycetes,Botryosphaeriales,Botryosphaeriaceae,Dothiorella_8098,c79	1	1.14102700856937e-06	Not classified or generalist
Fungi,Ascomycota,Dothideomycetes,Botryosphaeriales,Botryosphaeriaceae,Dothiorella_8098,c8	12	4.4789522788326e-06	Natural-Air
Fungi,Ascomycota,Dothideomycetes,Botryosphaeriales,Botryosphaeriaceae,Dothiorella_8098,c80	1	4.3872807772134e-07	Not classified or generalist
Fungi,Ascomycota,Dothideomycetes,Botryosphaeriales,Botryosphaeriaceae,Dothiorella_8098,c81	3	9.29242906233445e-07	Not classified or generalist
Fungi,Ascomycota,Dothideomycetes,Botryosphaeriales,Botryosphaeriaceae,Dothiorella_8098,c82	1	1.14707257242571e-07	Not classified or generalist
Fungi,Ascomycota,Dothideomycetes,Botryosphaeriales,Botryosphaeriaceae,Dothiorella_8098,c83	2	5.72897155042712e-08	Not classified or generalist
Fungi,Ascomycota,Dothideomycetes,Botryosphaeriales,Botryosphaeriaceae,Dothiorella_8098,c84	2	5.57601192800191e-08	Not classified or generalist
Fungi,Ascomycota,Dothideomycetes,Botryosphaeriales,Botryosphaeriaceae,Dothiorella_8098,c85	1	1.93096878373278e-06	Not classified or generalist
Fungi,Ascomycota,Dothideomycetes,Botryosphaeriales,Botryosphaeriaceae,Dothiorella_8098,c86	1	1.8220555327114e-08	Not classified or generalist
Fungi,Ascomycota,Dothideomycetes,Botryosphaeriales,Botryosphaeriaceae,Dothiorella_8098,c87	1	4.91602531039592e-08	Not classified or generalist
Fungi,Ascomycota,Dothideomycetes,Botryosphaeriales,Botryosphaeriaceae,Dothiorella_8098,c88	2	4.58906037626013e-07	Not classified or generalist
Fungi,Ascomycota,Dothideomycetes,Botryosphaeriales,Botryosphaeriaceae,Dothiorella_8098,c89	2	1.15151603029998e-06	Not classified or generalist
Fungi,Ascomycota,Dothideomycetes,Botryosphaeriales,Botryosphaeriaceae,Dothiorella_8098,c9	5	4.13738171577468e-06	Natural-Air
Fungi,Ascomycota,Dothideomycetes,Botryosphaeriales,Botryosphaeriaceae,Dothiorella_8098,c90	2	2.94222850874405e-07	Not classified or generalist
Fungi,Ascomycota,Dothideomycetes,Botryosphaeriales,Botryosphaeriaceae,Dothiorella_8098,c91	2	1.83961824109443e-07	Not classified or generalist
Fungi,Ascomycota,Dothideomycetes,Botryosphaeriales,Botryosphaeriaceae,Dothiorella_8098,c92	2	3.78024716440097e-07	Not classified or generalist
Fungi,Ascomycota,Dothideomycetes,Botryosphaeriales,Botryosphaeriaceae,Dothiorella_8098,c93	1	2.03757188128119e-07	Not classified or generalist
Fungi,Ascomycota,Dothideomycetes,Botryosphaeriales,Botryosphaeriaceae,Dothiorella_8098,c94	2	1.40539288709714e-07	Not classified or generalist
Fungi,Ascomycota,Dothideomycetes,Botryosphaeriales,Botryosphaeriaceae,Dothiorella_8098,c95	2	8.84164508847532e-07	Not classified or generalist
Fungi,Ascomycota,Dothideomycetes,Botryosphaeriales,Botryosphaeriaceae,Dothiorella_8098,c96	1	1.33483068442171e-06	Not classified or generalist
Fungi,Ascomycota,Dothideomycetes,Botryosphaeriales,Botryosphaeriaceae,Dothiorella_8098,c97	1	8.15028752512474e-07	Not classified or generalist
Fungi,Ascomycota,Dothideomycetes,Botryosphaeriales,Botryosphaeriaceae,Dothiorella_8098,c98	1	3.8938524050951e-07	Not classified or generalist
Fungi,Ascomycota,Dothideomycetes,Botryosphaeriales,Botryosphaeriaceae,Dothiorella_8098,c99	2	1.72231729409227e-07	Not classified or generalist
Fungi,Ascomycota,Dothideomycetes,Botryosphaeriales,Botryosphaeriaceae,c1,c1	8	1.47783331262657e-05	Soil
Fungi,Ascomycota,Dothideomycetes,Botryosphaeriales,Botryosphaeriaceae,c1,c2	1	6.90429664356056e-07	Not classified or generalist
Fungi,Ascomycota,Dothideomycetes,Botryosphaeriales,Botryosphaeriaceae,c1,c3	1	1.26134322344885e-06	Not classified or generalist
Fungi,Ascomycota,Dothideomycetes,Botryosphaeriales,Botryosphaeriaceae,c1,c4	1	8.29891388536856e-08	Not classified or generalist
Fungi,Ascomycota,Dothideomycetes,Botryosphaeriales,Botryosphaeriaceae,c10,c1	1	3.51807131577982e-08	Not classified or generalist
Fungi,Ascomycota,Dothideomycetes,Botryosphaeriales,Botryosphaeriaceae,c11,c1	3	8.07802055839416e-07	Not classified or generalist
Fungi,Ascomycota,Dothideomycetes,Botryosphaeriales,Botryosphaeriaceae,c12,c1	2	6.82776256812512e-07	Not classified or generalist
Fungi,Ascomycota,Dothideomycetes,Botryosphaeriales,Botryosphaeriaceae,c13,c1	2	2.91673794251021e-06	Not classified or generalist
Fungi,Ascomycota,Dothideomycetes,Botryosphaeriales,Botryosphaeriaceae,c14,c1	1	9.38137964829715e-08	Not classified or generalist
Fungi,Ascomycota,Dothideomycetes,Botryosphaeriales,Botryosphaeriaceae,c14,c2	1	4.04641570374982e-08	Not classified or generalist
Fungi,Ascomycota,Dothideomycetes,Botryosphaeriales,Botryosphaeriaceae,c15,c1	1	7.80181609760161e-09	Not classified or generalist
Fungi,Ascomycota,Dothideomycetes,Botryosphaeriales,Botryosphaeriaceae,c15,c2	1	4.69068982414858e-08	Not classified or generalist
Fungi,Ascomycota,Dothideomycetes,Botryosphaeriales,Botryosphaeriaceae,c16,c1	1	3.87582239201578e-08	Not classified or generalist
Fungi,Ascomycota,Dothideomycetes,Botryosphaeriales,Botryosphaeriaceae,c16,c2	1	3.84409491856233e-07	Not classified or generalist
Fungi,Ascomycota,Dothideomycetes,Botryosphaeriales,Botryosphaeriaceae,c17,c1	2	2.7619928307804e-07	Not classified or generalist
Fungi,Ascomycota,Dothideomycetes,Botryosphaeriales,Botryosphaeriaceae,c18,c1	2	1.81139980518389e-07	Not classified or generalist
Fungi,Ascomycota,Dothideomycetes,Botryosphaeriales,Botryosphaeriaceae,c19,c1	1	2.04834387933163e-07	Not classified or generalist
Fungi,Ascomycota,Dothideomycetes,Botryosphaeriales,Botryosphaeriaceae,c2,c1	3	4.21385499640721e-07	Not classified or generalist
Fungi,Ascomycota,Dothideomycetes,Botryosphaeriales,Botryosphaeriaceae,c2,c2	2	4.92751880692831e-08	Not classified or generalist
Fungi,Ascomycota,Dothideomycetes,Botryosphaeriales,Botryosphaeriaceae,c2,c3	2	2.62484162731592e-06	Not classified or generalist
Fungi,Ascomycota,Dothideomycetes,Botryosphaeriales,Botryosphaeriaceae,c2,c4	1	8.4224327645931e-08	Not classified or generalist
Fungi,Ascomycota,Dothideomycetes,Botryosphaeriales,Botryosphaeriaceae,c20,c1	2	5.65117028638826e-06	Not classified or generalist
Fungi,Ascomycota,Dothideomycetes,Botryosphaeriales,Botryosphaeriaceae,c21,c1	1	8.94145501578974e-09	Not classified or generalist
Fungi,Ascomycota,Dothideomycetes,Botryosphaeriales,Botryosphaeriaceae,c21,c2	1	1.01878594064059e-06	Not classified or generalist
Fungi,Ascomycota,Dothideomycetes,Botryosphaeriales,Botryosphaeriaceae,c22,c1	1	8.46224823445802e-08	Not classified or generalist
Fungi,Ascomycota,Dothideomycetes,Botryosphaeriales,Botryosphaeriaceae,c22,c2	1	4.23112411722901e-08	Not classified or generalist
Fungi,Ascomycota,Dothideomycetes,Botryosphaeriales,Botryosphaeriaceae,c23,c1	1	1.09253224001245e-06	Not classified or generalist
Fungi,Ascomycota,Dothideomycetes,Botryosphaeriales,Botryosphaeriaceae,c23,c2	1	1.74282211608363e-07	Not classified or generalist
Fungi,Ascomycota,Dothideomycetes,Botryosphaeriales,Botryosphaeriaceae,c24,c1	2	7.68795673855432e-08	Not classified or generalist
Fungi,Ascomycota,Dothideomycetes,Botryosphaeriales,Botryosphaeriaceae,c25,c1	1	1.86626507865664e-06	Not classified or generalist
Fungi,Ascomycota,Dothideomycetes,Botryosphaeriales,Botryosphaeriaceae,c25,c2	1	7.18910225398484e-08	Not classified or generalist
Fungi,Ascomycota,Dothideomycetes,Botryosphaeriales,Botryosphaeriaceae,c26,c1	1	1.68672880520579e-08	Not classified or generalist
Fungi,Ascomycota,Dothideomycetes,Botryosphaeriales,Botryosphaeriaceae,c26,c2	1	1.34617082960776e-08	Not classified or generalist
Fungi,Ascomycota,Dothideomycetes,Botryosphaeriales,Botryosphaeriaceae,c27,c1	2	9.4337398447121e-07	Not classified or generalist
Fungi,Ascomycota,Dothideomycetes,Botryosphaeriales,Botryosphaeriaceae,c28,c1	2	7.16161715559997e-07	Not classified or generalist
Fungi,Ascomycota,Dothideomycetes,Botryosphaeriales,Botryosphaeriaceae,c29,c1	1	1.91329519505264e-08	Not classified or generalist
Fungi,Ascomycota,Dothideomycetes,Botryosphaeriales,Botryosphaeriaceae,c3,c1	4	4.46011714304183e-05	Not classified or generalist
Fungi,Ascomycota,Dothideomycetes,Botryosphaeriales,Botryosphaeriaceae,c3,c2	2	1.11830752853189e-06	Not classified or generalist
Fungi,Ascomycota,Dothideomycetes,Botryosphaeriales,Botryosphaeriaceae,c3,c3	1	4.51922850379967e-07	Not classified or generalist
Fungi,Ascomycota,Dothideomycetes,Botryosphaeriales,Botryosphaeriaceae,c3,c4	1	2.76947099061596e-06	Not classified or generalist
Fungi,Ascomycota,Dothideomycetes,Botryosphaeriales,Botryosphaeriaceae,c30,c1	1	3.684209612198e-08	Not classified or generalist
Fungi,Ascomycota,Dothideomycetes,Botryosphaeriales,Botryosphaeriaceae,c31,c1	1	1.45540848662942e-07	Not classified or generalist
Fungi,Ascomycota,Dothideomycetes,Botryosphaeriales,Botryosphaeriaceae,c32,c1	1	2.75349711878133e-08	Not classified or generalist
Fungi,Ascomycota,Dothideomycetes,Botryosphaeriales,Botryosphaeriaceae,c33,c1	1	8.97447219738507e-09	Not classified or generalist
Fungi,Ascomycota,Dothideomycetes,Botryosphaeriales,Botryosphaeriaceae,c34,c1	1	7.75164478403156e-08	Not classified or generalist
Fungi,Ascomycota,Dothideomycetes,Botryosphaeriales,Botryosphaeriaceae,c35,c1	1	5.36116853983085e-07	Not classified or generalist
Fungi,Ascomycota,Dothideomycetes,Botryosphaeriales,Botryosphaeriaceae,c36,c1	1	7.77913443436574e-09	Not classified or generalist
Fungi,Ascomycota,Dothideomycetes,Botryosphaeriales,Botryosphaeriaceae,c37,c1	1	1.23123832851645e-07	Not classified or generalist
Fungi,Ascomycota,Dothideomycetes,Botryosphaeriales,Botryosphaeriaceae,c38,c1	1	1.84685749277467e-07	Not classified or generalist
Fungi,Ascomycota,Dothideomycetes,Botryosphaeriales,Botryosphaeriaceae,c39,c1	1	7.73585319533989e-08	Not classified or generalist
Fungi,Ascomycota,Dothideomycetes,Botryosphaeriales,Botryosphaeriaceae,c4,c1	4	1.56233114686762e-07	Not classified or generalist
Fungi,Ascomycota,Dothideomycetes,Botryosphaeriales,Botryosphaeriaceae,c4,c2	1	1.63867510346531e-08	Not classified or generalist
Fungi,Ascomycota,Dothideomycetes,Botryosphaeriales,Botryosphaeriaceae,c40,c1	1	5.91856323836152e-08	Not classified or generalist
Fungi,Ascomycota,Dothideomycetes,Botryosphaeriales,Botryosphaeriaceae,c41,c1	1	7.70647842728711e-08	Not classified or generalist
Fungi,Ascomycota,Dothideomycetes,Botryosphaeriales,Botryosphaeriaceae,c42,c1	1	1.00277581885415e-07	Not classified or generalist
Fungi,Ascomycota,Dothideomycetes,Botryosphaeriales,Botryosphaeriaceae,c43,c1	1	4.23112411722901e-08	Not classified or generalist
Fungi,Ascomycota,Dothideomycetes,Botryosphaeriales,Botryosphaeriaceae,c44,c1	1	2.90686679401184e-07	Not classified or generalist
Fungi,Ascomycota,Dothideomycetes,Botryosphaeriales,Botryosphaeriaceae,c45,c1	1	4.98723049463655e-09	Not classified or generalist
Fungi,Ascomycota,Dothideomycetes,Botryosphaeriales,Botryosphaeriaceae,c46,c1	1	1.77448321288775e-07	Not classified or generalist
Fungi,Ascomycota,Dothideomycetes,Botryosphaeriales,Botryosphaeriaceae,c47,c1	1	4.04641570374982e-08	Not classified or generalist
Fungi,Ascomycota,Dothideomycetes,Botryosphaeriales,Botryosphaeriaceae,c48,c1	1	2.07149713342653e-07	Not classified or generalist
Fungi,Ascomycota,Dothideomycetes,Botryosphaeriales,Botryosphaeriaceae,c49,c1	1	2.03154324205214e-06	Not classified or generalist
Fungi,Ascomycota,Dothideomycetes,Botryosphaeriales,Botryosphaeriaceae,c5,c1	3	2.25886693958325e-07	Not classified or generalist
Fungi,Ascomycota,Dothideomycetes,Botryosphaeriales,Botryosphaeriaceae,c5,c2	1	3.61714706133022e-08	Not classified or generalist
Fungi,Ascomycota,Dothideomycetes,Botryosphaeriales,Botryosphaeriaceae,c50,c1	1	6.90429664356056e-08	Not classified or generalist
Fungi,Ascomycota,Dothideomycetes,Botryosphaeriales,Botryosphaeriaceae,c51,c1	1	1.25158959944606e-08	Not classified or generalist
Fungi,Ascomycota,Dothideomycetes,Botryosphaeriales,Botryosphaeriaceae,c52,c1	1	7.03603473622286e-08	Not classified or generalist
Fungi,Ascomycota,Dothideomycetes,Botryosphaeriales,Botryosphaeriaceae,c53,c1	1	1.6924496468916e-07	Not classified or generalist
Fungi,Ascomycota,Dothideomycetes,Botryosphaeriales,Botryosphaeriaceae,c54,c1	1	2.73308329906711e-08	Not classified or generalist
Fungi,Ascomycota,Dothideomycetes,Botryosphaeriales,Botryosphaeriaceae,c55,c1	1	5.99054216168477e-08	Not classified or generalist
Fungi,Ascomycota,Dothideomycetes,Botryosphaeriales,Botryosphaeriaceae,c56,c1	1	1.19810843233695e-07	Not classified or generalist
Fungi,Ascomycota,Dothideomycetes,Botryosphaeriales,Botryosphaeriaceae,c57,c1	1	5.18608962291049e-09	Not classified or generalist
Fungi,Ascomycota,Dothideomycetes,Botryosphaeriales,Botryosphaeriaceae,c58,c1	1	2.69726744955049e-07	Not classified or generalist
Fungi,Ascomycota,Dothideomycetes,Botryosphaeriales,Botryosphaeriaceae,c59,c1	1	4.43785816788733e-09	Not classified or generalist
Fungi,Ascomycota,Dothideomycetes,Botryosphaeriales,Botryosphaeriaceae,c6,c1	3	4.53447785281114e-07	Not classified or generalist
Fungi,Ascomycota,Dothideomycetes,Botryosphaeriales,Botryosphaeriaceae,c60,c1	1	5.36116853983085e-07	Not classified or generalist
Fungi,Ascomycota,Dothideomycetes,Botryosphaeriales,Botryosphaeriaceae,c61,c1	1	7.32115450592275e-07	Not classified or generalist
Fungi,Ascomycota,Dothideomycetes,Botryosphaeriales,Botryosphaeriaceae,c62,c1	1	4.1120845019212e-09	Not classified or generalist
Fungi,Ascomycota,Dothideomycetes,Botryosphaeriales,Botryosphaeriaceae,c7,c1	4	1.61671264345177e-06	Not classified or generalist
Fungi,Ascomycota,Dothideomycetes,Botryosphaeriales,Botryosphaeriaceae,c7,c2	1	1.8059155822972e-06	Not classified or generalist
Fungi,Ascomycota,Dothideomycetes,Botryosphaeriales,Botryosphaeriaceae,c8,c1	2	2.22498070091732e-07	Not classified or generalist
Fungi,Ascomycota,Dothideomycetes,Botryosphaeriales,Botryosphaeriaceae,c9,c1	1	4.51922850379967e-07	Not classified or generalist
Fungi,Ascomycota,Dothideomycetes,Botryosphaeriales,Botryosphaeriaceae,c9,c2	1	1.03296651515421e-06	Not classified or generalist
Fungi,Ascomycota,Dothideomycetes,Botryosphaeriales,c1,c1,c1	9	4.65691061227427e-06	Natural-Air
Fungi,Ascomycota,Dothideomycetes,Botryosphaeriales,c10,c1,c1	2	2.06278882787972e-07	Not classified or generalist
Fungi,Ascomycota,Dothideomycetes,Botryosphaeriales,c10,c2,c1	1	1.61100255016413e-07	Not classified or generalist
Fungi,Ascomycota,Dothideomycetes,Botryosphaeriales,c11,c1,c1	2	1.90517462361951e-06	Not classified or generalist
Fungi,Ascomycota,Dothideomycetes,Botryosphaeriales,c12,c1,c1	1	3.67698090659112e-08	Not classified or generalist
Fungi,Ascomycota,Dothideomycetes,Botryosphaeriales,c12,c1,c2	1	3.83887068006172e-07	Not classified or generalist
Fungi,Ascomycota,Dothideomycetes,Botryosphaeriales,c13,c1,c1	1	1.94363833029071e-08	Not classified or generalist
Fungi,Ascomycota,Dothideomycetes,Botryosphaeriales,c14,c1,c1	1	1.70995747046605e-06	Not classified or generalist
Fungi,Ascomycota,Dothideomycetes,Botryosphaeriales,c15,c1,c1	1	2.59677451610547e-08	Not classified or generalist
Fungi,Ascomycota,Dothideomycetes,Botryosphaeriales,c16,c1,c1	1	1.12448587013719e-08	Not classified or generalist
Fungi,Ascomycota,Dothideomycetes,Botryosphaeriales,c17,c1,c1	1	7.63337311287276e-07	Not classified or generalist
Fungi,Ascomycota,Dothideomycetes,Botryosphaeriales,c18,c1,c1	1	1.23123832851645e-07	Not classified or generalist
Fungi,Ascomycota,Dothideomycetes,Botryosphaeriales,c19,c1,c1	1	2.56493620569907e-06	Not classified or generalist
Fungi,Ascomycota,Dothideomycetes,Botryosphaeriales,c2,c1,c1	8	2.12312276597696e-06	Natural-Air
Fungi,Ascomycota,Dothideomycetes,Botryosphaeriales,c2,c2,c1	1	8.09283140749964e-08	Not classified or generalist
Fungi,Ascomycota,Dothideomycetes,Botryosphaeriales,c2,c3,c1	1	4.98723049463655e-09	Not classified or generalist
Fungi,Ascomycota,Dothideomycetes,Botryosphaeriales,c20,c1,c1	1	6.33848813990267e-08	Not classified or generalist
Fungi,Ascomycota,Dothideomycetes,Botryosphaeriales,c21,c1,c1	1	2.59151777372095e-08	Not classified or generalist
Fungi,Ascomycota,Dothideomycetes,Botryosphaeriales,c22,c1,c1	1	2.55083373916966e-08	Not classified or generalist
Fungi,Ascomycota,Dothideomycetes,Botryosphaeriales,c23,c1,c1	1	3.21999657830933e-06	Not classified or generalist
Fungi,Ascomycota,Dothideomycetes,Botryosphaeriales,c24,c1,c1	1	5.36116853983085e-06	Not classified or generalist
Fungi,Ascomycota,Dothideomycetes,Botryosphaeriales,c25,c1,c1	1	4.98723049463655e-09	Not classified or generalist
Fungi,Ascomycota,Dothideomycetes,Botryosphaeriales,c26,c1,c1	1	2.45801265519796e-08	Not classified or generalist
Fungi,Ascomycota,Dothideomycetes,Botryosphaeriales,c27,c1,c1	1	1.84114577161615e-07	Not classified or generalist
Fungi,Ascomycota,Dothideomycetes,Botryosphaeriales,c28,c1,c1	1	2.58241628788552e-07	Not classified or generalist
Fungi,Ascomycota,Dothideomycetes,Botryosphaeriales,c3,c1,c1	4	9.9501716547464e-07	Not classified or generalist
Fungi,Ascomycota,Dothideomycetes,Botryosphaeriales,c3,c1,c2	1	2.13864346001852e-08	Not classified or generalist
Fungi,Ascomycota,Dothideomycetes,Botryosphaeriales,c4,c1,c1	2	4.59504341631575e-06	Not classified or generalist
Fungi,Ascomycota,Dothideomycetes,Botryosphaeriales,c4,c1,c2	1	3.69371498554934e-07	Not classified or generalist
Fungi,Ascomycota,Dothideomycetes,Botryosphaeriales,c4,c1,c3	1	1.23123832851645e-07	Not classified or generalist
Fungi,Ascomycota,Dothideomycetes,Botryosphaeriales,c4,c2,c1	1	2.74651985916436e-07	Not classified or generalist
Fungi,Ascomycota,Dothideomycetes,Botryosphaeriales,c5,c1,c1	4	1.49574682568328e-06	Not classified or generalist
Fungi,Ascomycota,Dothideomycetes,Botryosphaeriales,c6,c1,c1	4	6.1276698593603e-06	Not classified or generalist
Fungi,Ascomycota,Dothideomycetes,Botryosphaeriales,c7,c1,c1	1	2.54348755226464e-07	Not classified or generalist
Fungi,Ascomycota,Dothideomycetes,Botryosphaeriales,c8,c1,c1	3	1.07562190994503e-06	Not classified or generalist
Fungi,Ascomycota,Dothideomycetes,Botryosphaeriales,c9,c1,c1	3	4.22741869278342e-07	Not classified or generalist
Fungi,Ascomycota,Dothideomycetes,Capnodiales,Antennulariellaceae,c1,c1	2	1.1804445614317e-06	Not classified or generalist
Fungi,Ascomycota,Dothideomycetes,Capnodiales,Antennulariellaceae,c1,c2	2	7.46064935260442e-07	Not classified or generalist
Fungi,Ascomycota,Dothideomycetes,Capnodiales,Antennulariellaceae,c1,c3	1	3.22355442563351e-08	Not classified or generalist
Fungi,Ascomycota,Dothideomycetes,Capnodiales,Antennulariellaceae,c1,c4	1	2.93050402330319e-09	Not classified or generalist
Fungi,Ascomycota,Dothideomycetes,Capnodiales,Antennulariellaceae,c2,c1	3	1.58366905188329e-06	Not classified or generalist
Fungi,Ascomycota,Dothideomycetes,Capnodiales,Antennulariellaceae,c2,c2	1	9.89677770908005e-07	Not classified or generalist
Fungi,Ascomycota,Dothideomycetes,Capnodiales,Antennulariellaceae,c3,c1	2	6.63766469966136e-08	Not classified or generalist
Fungi,Ascomycota,Dothideomycetes,Capnodiales,Antennulariellaceae,c3,c2	1	8.73245091977651e-08	Not classified or generalist
Fungi,Ascomycota,Dothideomycetes,Capnodiales,Antennulariellaceae,c4,c1	2	1.48471352686245e-07	Not classified or generalist
Fungi,Ascomycota,Dothideomycetes,Capnodiales,Antennulariellaceae,c4,c2	1	5.82163394651767e-08	Not classified or generalist
Fungi,Ascomycota,Dothideomycetes,Capnodiales,Antennulariellaceae,c5,c1	1	5.82163394651767e-08	Not classified or generalist
Fungi,Ascomycota,Dothideomycetes,Capnodiales,Cladosporiaceae,Cladosporium_7681,c1	135	0.00611887001816204	Air
Fungi,Ascomycota,Dothideomycetes,Capnodiales,Cladosporiaceae,Cladosporium_7681,c10	63	0.00012287345686851	Air
Fungi,Ascomycota,Dothideomycetes,Capnodiales,Cladosporiaceae,Cladosporium_7681,c100	34	0.000365935183434592	Natural-Air
Fungi,Ascomycota,Dothideomycetes,Capnodiales,Cladosporiaceae,Cladosporium_7681,c1000	10	1.35074332024891e-06	Not classified or generalist
Fungi,Ascomycota,Dothideomycetes,Capnodiales,Cladosporiaceae,Cladosporium_7681,c10000	1	1.1237679829189e-08	Not classified or generalist
Fungi,Ascomycota,Dothideomycetes,Capnodiales,Cladosporiaceae,Cladosporium_7681,c10001	1	6.63141034447494e-08	Not classified or generalist
Fungi,Ascomycota,Dothideomycetes,Capnodiales,Cladosporiaceae,Cladosporium_7681,c10002	1	1.56497382405208e-08	Not classified or generalist
Fungi,Ascomycota,Dothideomycetes,Capnodiales,Cladosporiaceae,Cladosporium_7681,c10003	1	8.09283140749964e-08	Not classified or generalist
Fungi,Ascomycota,Dothideomycetes,Capnodiales,Cladosporiaceae,Cladosporium_7681,c10004	1	1.29575888686048e-08	Not classified or generalist
Fungi,Ascomycota,Dothideomycetes,Capnodiales,Cladosporiaceae,Cladosporium_7681,c10005	1	7.80181609760161e-09	Not classified or generalist
Fungi,Ascomycota,Dothideomycetes,Capnodiales,Cladosporiaceae,Cladosporium_7681,c10006	1	1.56497382405208e-08	Not classified or generalist
Fungi,Ascomycota,Dothideomycetes,Capnodiales,Cladosporiaceae,Cladosporium_7681,c10007	1	6.06962355562473e-08	Not classified or generalist
Fungi,Ascomycota,Dothideomycetes,Capnodiales,Cladosporiaceae,Cladosporium_7681,c10008	1	7.3319953037692e-09	Not classified or generalist
Fungi,Ascomycota,Dothideomycetes,Capnodiales,Cladosporiaceae,Cladosporium_7681,c10009	1	7.36841922439601e-09	Not classified or generalist
Fungi,Ascomycota,Dothideomycetes,Capnodiales,Cladosporiaceae,Cladosporium_7681,c1001	11	2.01282941170652e-07	Air
Fungi,Ascomycota,Dothideomycetes,Capnodiales,Cladosporiaceae,Cladosporium_7681,c10010	1	4.04641570374982e-08	Not classified or generalist
Fungi,Ascomycota,Dothideomycetes,Capnodiales,Cladosporiaceae,Cladosporium_7681,c10011	1	3.52387648894051e-08	Not classified or generalist
Fungi,Ascomycota,Dothideomycetes,Capnodiales,Cladosporiaceae,Cladosporium_7681,c10012	1	1.73753462719191e-08	Not classified or generalist
Fungi,Ascomycota,Dothideomycetes,Capnodiales,Cladosporiaceae,Cladosporium_7681,c10013	1	9.50508204452677e-09	Not classified or generalist
Fungi,Ascomycota,Dothideomycetes,Capnodiales,Cladosporiaceae,Cladosporium_7681,c10014	1	5.4943856539242e-08	Not classified or generalist
Fungi,Ascomycota,Dothideomycetes,Capnodiales,Cladosporiaceae,Cladosporium_7681,c10015	1	6.65678725183099e-09	Not classified or generalist
Fungi,Ascomycota,Dothideomycetes,Capnodiales,Cladosporiaceae,Cladosporium_7681,c10016	1	8.87571633577465e-09	Not classified or generalist
Fungi,Ascomycota,Dothideomycetes,Capnodiales,Cladosporiaceae,Cladosporium_7681,c10017	1	7.48084574195482e-09	Not classified or generalist
Fungi,Ascomycota,Dothideomycetes,Capnodiales,Cladosporiaceae,Cladosporium_7681,c10018	1	2.16293861461192e-07	Not classified or generalist
Fungi,Ascomycota,Dothideomycetes,Capnodiales,Cladosporiaceae,Cladosporium_7681,c10019	1	1.99489219785462e-08	Not classified or generalist
Fungi,Ascomycota,Dothideomycetes,Capnodiales,Cladosporiaceae,Cladosporium_7681,c1002	10	2.67188126998006e-07	Air
Fungi,Ascomycota,Dothideomycetes,Capnodiales,Cladosporiaceae,Cladosporium_7681,c10020	1	1.0777495717043e-08	Not classified or generalist
Fungi,Ascomycota,Dothideomycetes,Capnodiales,Cladosporiaceae,Cladosporium_7681,c10021	1	1.3313574503662e-08	Not classified or generalist
Fungi,Ascomycota,Dothideomycetes,Capnodiales,Cladosporiaceae,Cladosporium_7681,c10022	1	1.09979929556538e-08	Not classified or generalist
Fungi,Ascomycota,Dothideomycetes,Capnodiales,Cladosporiaceae,Cladosporium_7681,c10023	1	5.91856323836152e-08	Not classified or generalist
Fungi,Ascomycota,Dothideomycetes,Capnodiales,Cladosporiaceae,Cladosporium_7681,c10024	1	4.69068982414858e-08	Not classified or generalist
Fungi,Ascomycota,Dothideomycetes,Capnodiales,Cladosporiaceae,Cladosporium_7681,c10025	1	1.91329519505264e-08	Not classified or generalist
Fungi,Ascomycota,Dothideomycetes,Capnodiales,Cladosporiaceae,Cladosporium_7681,c10026	1	1.21175362353334e-07	Not classified or generalist
Fungi,Ascomycota,Dothideomycetes,Capnodiales,Cladosporiaceae,Cladosporium_7681,c10027	1	6.15462651916226e-09	Not classified or generalist
Fungi,Ascomycota,Dothideomycetes,Capnodiales,Cladosporiaceae,Cladosporium_7681,c10028	1	2.43254847806867e-07	Not classified or generalist
Fungi,Ascomycota,Dothideomycetes,Capnodiales,Cladosporiaceae,Cladosporium_7681,c10029	1	6.95013850876763e-08	Not classified or generalist
Fungi,Ascomycota,Dothideomycetes,Capnodiales,Cladosporiaceae,Cladosporium_7681,c1003	10	4.3661789971906e-07	Not classified or generalist
Fungi,Ascomycota,Dothideomycetes,Capnodiales,Cladosporiaceae,Cladosporium_7681,c10030	1	6.55470041386123e-08	Not classified or generalist
Fungi,Ascomycota,Dothideomycetes,Capnodiales,Cladosporiaceae,Cladosporium_7681,c10031	1	4.69068982414858e-08	Not classified or generalist
Fungi,Ascomycota,Dothideomycetes,Capnodiales,Cladosporiaceae,Cladosporium_7681,c10032	1	4.47072750789487e-09	Not classified or generalist
Fungi,Ascomycota,Dothideomycetes,Capnodiales,Cladosporiaceae,Cladosporium_7681,c10033	1	7.70647842728711e-08	Not classified or generalist
Fungi,Ascomycota,Dothideomycetes,Capnodiales,Cladosporiaceae,Cladosporium_7681,c10034	1	1.04880547926979e-08	Not classified or generalist
Fungi,Ascomycota,Dothideomycetes,Capnodiales,Cladosporiaceae,Cladosporium_7681,c10035	1	2.66335345726268e-07	Not classified or generalist
Fungi,Ascomycota,Dothideomycetes,Capnodiales,Cladosporiaceae,Cladosporium_7681,c10036	1	2.19959859113076e-08	Not classified or generalist
Fungi,Ascomycota,Dothideomycetes,Capnodiales,Cladosporiaceae,Cladosporium_7681,c10037	1	7.69774814179972e-08	Not classified or generalist
Fungi,Ascomycota,Dothideomycetes,Capnodiales,Cladosporiaceae,Cladosporium_7681,c10038	1	4.04641570374982e-08	Not classified or generalist
Fungi,Ascomycota,Dothideomycetes,Capnodiales,Cladosporiaceae,Cladosporium_7681,c10039	1	3.16876748378841e-08	Not classified or generalist
Fungi,Ascomycota,Dothideomycetes,Capnodiales,Cladosporiaceae,Cladosporium_7681,c1004	9	9.3537843852022e-07	Air
Fungi,Ascomycota,Dothideomycetes,Capnodiales,Cladosporiaceae,Cladosporium_7681,c10040	1	9.1604981332341e-09	Not classified or generalist
Fungi,Ascomycota,Dothideomycetes,Capnodiales,Cladosporiaceae,Cladosporium_7681,c10041	1	1.79716264850543e-07	Not classified or generalist
Fungi,Ascomycota,Dothideomycetes,Capnodiales,Cladosporiaceae,Cladosporium_7681,c10042	1	2.88391815281589e-07	Not classified or generalist
Fungi,Ascomycota,Dothideomycetes,Capnodiales,Cladosporiaceae,Cladosporium_7681,c10043	1	2.16293861461192e-07	Not classified or generalist
Fungi,Ascomycota,Dothideomycetes,Capnodiales,Cladosporiaceae,Cladosporium_7681,c10044	1	4.64213050934863e-07	Not classified or generalist
Fungi,Ascomycota,Dothideomycetes,Capnodiales,Cladosporiaceae,Cladosporium_7681,c10045	1	6.33753496757682e-08	Not classified or generalist
Fungi,Ascomycota,Dothideomycetes,Capnodiales,Cladosporiaceae,Cladosporium_7681,c10046	1	1.17267245603714e-07	Not classified or generalist
Fungi,Ascomycota,Dothideomycetes,Capnodiales,Cladosporiaceae,Cladosporium_7681,c10047	1	1.0061617206266e-08	Not classified or generalist
Fungi,Ascomycota,Dothideomycetes,Capnodiales,Cladosporiaceae,Cladosporium_7681,c10048	1	3.52156602219311e-08	Not classified or generalist
Fungi,Ascomycota,Dothideomycetes,Capnodiales,Cladosporiaceae,Cladosporium_7681,c10049	1	1.63169070625597e-08	Not classified or generalist
Fungi,Ascomycota,Dothideomycetes,Capnodiales,Cladosporiaceae,Cladosporium_7681,c1005	9	1.4412743594821e-06	Not classified or generalist
Fungi,Ascomycota,Dothideomycetes,Capnodiales,Cladosporiaceae,Cladosporium_7681,c10050	1	5.27298111896691e-09	Not classified or generalist
Fungi,Ascomycota,Dothideomycetes,Capnodiales,Cladosporiaceae,Cladosporium_7681,c10051	1	2.16293861461192e-07	Not classified or generalist
Fungi,Ascomycota,Dothideomycetes,Capnodiales,Cladosporiaceae,Cladosporium_7681,c10052	1	6.61392345262151e-09	Not classified or generalist
Fungi,Ascomycota,Dothideomycetes,Capnodiales,Cladosporiaceae,Cladosporium_7681,c10053	1	2.01232344125321e-08	Not classified or generalist
Fungi,Ascomycota,Dothideomycetes,Capnodiales,Cladosporiaceae,Cladosporium_7681,c10054	1	1.60762091614676e-08	Not classified or generalist
Fungi,Ascomycota,Dothideomycetes,Capnodiales,Cladosporiaceae,Cladosporium_7681,c10055	1	1.63867510346531e-08	Not classified or generalist
Fungi,Ascomycota,Dothideomycetes,Capnodiales,Cladosporiaceae,Cladosporium_7681,c10056	1	3.47506925438382e-08	Not classified or generalist
Fungi,Ascomycota,Dothideomycetes,Capnodiales,Cladosporiaceae,Cladosporium_7681,c10057	1	5.03410926991502e-09	Not classified or generalist
Fungi,Ascomycota,Dothideomycetes,Capnodiales,Cladosporiaceae,Cladosporium_7681,c10058	1	2.36742529534461e-07	Not classified or generalist
Fungi,Ascomycota,Dothideomycetes,Capnodiales,Cladosporiaceae,Cladosporium_7681,c10059	1	4.58024906661705e-09	Not classified or generalist
Fungi,Ascomycota,Dothideomycetes,Capnodiales,Cladosporiaceae,Cladosporium_7681,c1006	8	3.02824094739831e-06	Air
Fungi,Ascomycota,Dothideomycetes,Capnodiales,Cladosporiaceae,Cladosporium_7681,c10060	1	1.8329988259423e-08	Not classified or generalist
Fungi,Ascomycota,Dothideomycetes,Capnodiales,Cladosporiaceae,Cladosporium_7681,c10061	1	5.2012107317344e-09	Not classified or generalist
Fungi,Ascomycota,Dothideomycetes,Capnodiales,Cladosporiaceae,Cladosporium_7681,c10062	1	6.65678725183099e-09	Not classified or generalist
Fungi,Ascomycota,Dothideomycetes,Capnodiales,Cladosporiaceae,Cladosporium_7681,c10063	1	3.27735020693061e-08	Not classified or generalist
Fungi,Ascomycota,Dothideomycetes,Capnodiales,Cladosporiaceae,Cladosporium_7681,c10064	1	1.70995747046605e-06	Not classified or generalist
Fungi,Ascomycota,Dothideomycetes,Capnodiales,Cladosporiaceae,Cladosporium_7681,c10065	1	7.36841922439601e-09	Not classified or generalist
Fungi,Ascomycota,Dothideomycetes,Capnodiales,Cladosporiaceae,Cladosporium_7681,c10066	1	2.36853788978453e-08	Not classified or generalist
Fungi,Ascomycota,Dothideomycetes,Capnodiales,Cladosporiaceae,Cladosporium_7681,c10067	1	1.8922934619022e-08	Not classified or generalist
Fungi,Ascomycota,Dothideomycetes,Capnodiales,Cladosporiaceae,Cladosporium_7681,c10068	1	1.70055582611311e-08	Not classified or generalist
Fungi,Ascomycota,Dothideomycetes,Capnodiales,Cladosporiaceae,Cladosporium_7681,c10069	1	1.1837126476723e-07	Not classified or generalist
Fungi,Ascomycota,Dothideomycetes,Capnodiales,Cladosporiaceae,Cladosporium_7681,c1007	9	1.11913259672245e-05	Urban-Air
Fungi,Ascomycota,Dothideomycetes,Capnodiales,Cladosporiaceae,Cladosporium_7681,c10070	1	8.39044383415832e-08	Not classified or generalist
Fungi,Ascomycota,Dothideomycetes,Capnodiales,Cladosporiaceae,Cladosporium_7681,c10071	1	4.16304561618483e-07	Not classified or generalist
Fungi,Ascomycota,Dothideomycetes,Capnodiales,Cladosporiaceae,Cladosporium_7681,c10072	1	1.54129568545742e-07	Not classified or generalist
Fungi,Ascomycota,Dothideomycetes,Capnodiales,Cladosporiaceae,Cladosporium_7681,c10073	1	6.33753496757682e-08	Not classified or generalist
Fungi,Ascomycota,Dothideomycetes,Capnodiales,Cladosporiaceae,Cladosporium_7681,c10074	1	7.3319953037692e-09	Not classified or generalist
Fungi,Ascomycota,Dothideomycetes,Capnodiales,Cladosporiaceae,Cladosporium_7681,c10075	1	4.04641570374982e-08	Not classified or generalist
Fungi,Ascomycota,Dothideomycetes,Capnodiales,Cladosporiaceae,Cladosporium_7681,c10076	1	4.92519536405478e-09	Not classified or generalist
Fungi,Ascomycota,Dothideomycetes,Capnodiales,Cladosporiaceae,Cladosporium_7681,c10077	1	3.24596814513183e-08	Not classified or generalist
Fungi,Ascomycota,Dothideomycetes,Capnodiales,Cladosporiaceae,Cladosporium_7681,c10078	1	1.8922934619022e-08	Not classified or generalist
Fungi,Ascomycota,Dothideomycetes,Capnodiales,Cladosporiaceae,Cladosporium_7681,c10079	1	2.55106026007019e-08	Not classified or generalist
Fungi,Ascomycota,Dothideomycetes,Capnodiales,Cladosporiaceae,Cladosporium_7681,c1008	10	8.6560836807447e-07	Not classified or generalist
Fungi,Ascomycota,Dothideomycetes,Capnodiales,Cladosporiaceae,Cladosporium_7681,c10080	1	2.62201369817448e-08	Not classified or generalist
Fungi,Ascomycota,Dothideomycetes,Capnodiales,Cladosporiaceae,Cladosporium_7681,c10081	1	9.87077969823059e-09	Not classified or generalist
Fungi,Ascomycota,Dothideomycetes,Capnodiales,Cladosporiaceae,Cladosporium_7681,c10082	1	3.51532074597794e-09	Not classified or generalist
Fungi,Ascomycota,Dothideomycetes,Capnodiales,Cladosporiaceae,Cladosporium_7681,c10083	1	6.97535098674961e-08	Not classified or generalist
Fungi,Ascomycota,Dothideomycetes,Capnodiales,Cladosporiaceae,Cladosporium_7681,c10084	1	1.36044466089049e-07	Not classified or generalist
Fungi,Ascomycota,Dothideomycetes,Capnodiales,Cladosporiaceae,Cladosporium_7681,c10085	1	1.42122538241796e-08	Not classified or generalist
Fungi,Ascomycota,Dothideomycetes,Capnodiales,Cladosporiaceae,Cladosporium_7681,c10086	1	7.48084574195482e-09	Not classified or generalist
Fungi,Ascomycota,Dothideomycetes,Capnodiales,Cladosporiaceae,Cladosporium_7681,c10087	1	1.0777495717043e-08	Not classified or generalist
Fungi,Ascomycota,Dothideomycetes,Capnodiales,Cladosporiaceae,Cladosporium_7681,c10088	1	1.63867510346531e-08	Not classified or generalist
Fungi,Ascomycota,Dothideomycetes,Capnodiales,Cladosporiaceae,Cladosporium_7681,c10089	1	3.26430853834779e-07	Not classified or generalist
Fungi,Ascomycota,Dothideomycetes,Capnodiales,Cladosporiaceae,Cladosporium_7681,c1009	10	7.98182624700794e-06	Not classified or generalist
Fungi,Ascomycota,Dothideomycetes,Capnodiales,Cladosporiaceae,Cladosporium_7681,c10090	1	2.55083373916966e-08	Not classified or generalist
Fungi,Ascomycota,Dothideomycetes,Capnodiales,Cladosporiaceae,Cladosporium_7681,c10091	1	1.63867510346531e-08	Not classified or generalist
Fungi,Ascomycota,Dothideomycetes,Capnodiales,Cladosporiaceae,Cladosporium_7681,c10092	1	1.73753462719191e-08	Not classified or generalist
Fungi,Ascomycota,Dothideomycetes,Capnodiales,Cladosporiaceae,Cladosporium_7681,c10093	1	4.75254102226338e-09	Not classified or generalist
Fungi,Ascomycota,Dothideomycetes,Capnodiales,Cladosporiaceae,Cladosporium_7681,c10094	1	2.55083373916966e-08	Not classified or generalist
Fungi,Ascomycota,Dothideomycetes,Capnodiales,Cladosporiaceae,Cladosporium_7681,c10095	1	6.06962355562473e-08	Not classified or generalist
Fungi,Ascomycota,Dothideomycetes,Capnodiales,Cladosporiaceae,Cladosporium_7681,c10096	1	1.56378116447272e-07	Not classified or generalist
Fungi,Ascomycota,Dothideomycetes,Capnodiales,Cladosporiaceae,Cladosporium_7681,c10097	1	4.75315122568261e-08	Not classified or generalist
Fungi,Ascomycota,Dothideomycetes,Capnodiales,Cladosporiaceae,Cladosporium_7681,c10098	1	6.65242166023583e-09	Not classified or generalist
Fungi,Ascomycota,Dothideomycetes,Capnodiales,Cladosporiaceae,Cladosporium_7681,c10099	1	4.8329052246764e-08	Not classified or generalist
Fungi,Ascomycota,Dothideomycetes,Capnodiales,Cladosporiaceae,Cladosporium_7681,c101	37	4.48236551346397e-06	Air
Fungi,Ascomycota,Dothideomycetes,Capnodiales,Cladosporiaceae,Cladosporium_7681,c1010	10	1.21436867109233e-06	Air
Fungi,Ascomycota,Dothideomycetes,Capnodiales,Cladosporiaceae,Cladosporium_7681,c10100	1	1.63867510346531e-08	Not classified or generalist
Fungi,Ascomycota,Dothideomycetes,Capnodiales,Cladosporiaceae,Cladosporium_7681,c10101	1	1.56497382405208e-08	Not classified or generalist
Fungi,Ascomycota,Dothideomycetes,Capnodiales,Cladosporiaceae,Cladosporium_7681,c10102	1	1.14797711703159e-07	Not classified or generalist
Fungi,Ascomycota,Dothideomycetes,Capnodiales,Cladosporiaceae,Cladosporium_7681,c10103	1	5.99054216168477e-08	Not classified or generalist
Fungi,Ascomycota,Dothideomycetes,Capnodiales,Cladosporiaceae,Cladosporium_7681,c10104	1	4.69068982414858e-08	Not classified or generalist
Fungi,Ascomycota,Dothideomycetes,Capnodiales,Cladosporiaceae,Cladosporium_7681,c10105	1	3.32561013912963e-09	Not classified or generalist
Fungi,Ascomycota,Dothideomycetes,Capnodiales,Cladosporiaceae,Cladosporium_7681,c10106	1	4.54619666111738e-08	Not classified or generalist
Fungi,Ascomycota,Dothideomycetes,Capnodiales,Cladosporiaceae,Cladosporium_7681,c10107	1	1.7764034173384e-08	Not classified or generalist
Fungi,Ascomycota,Dothideomycetes,Capnodiales,Cladosporiaceae,Cladosporium_7681,c10108	1	1.72745909893699e-08	Not classified or generalist
Fungi,Ascomycota,Dothideomycetes,Capnodiales,Cladosporiaceae,Cladosporium_7681,c10109	1	1.15071610726009e-07	Not classified or generalist
Fungi,Ascomycota,Dothideomycetes,Capnodiales,Cladosporiaceae,Cladosporium_7681,c1011	11	1.34421235445853e-06	Not classified or generalist
Fungi,Ascomycota,Dothideomycetes,Capnodiales,Cladosporiaceae,Cladosporium_7681,c10110	1	1.63867510346531e-08	Not classified or generalist
Fungi,Ascomycota,Dothideomycetes,Capnodiales,Cladosporiaceae,Cladosporium_7681,c10111	1	1.15356726112635e-06	Not classified or generalist
Fungi,Ascomycota,Dothideomycetes,Capnodiales,Cladosporiaceae,Cladosporium_7681,c10112	1	4.47072750789487e-09	Not classified or generalist
Fungi,Ascomycota,Dothideomycetes,Capnodiales,Cladosporiaceae,Cladosporium_7681,c10113	1	1.70055582611311e-08	Not classified or generalist
Fungi,Ascomycota,Dothideomycetes,Capnodiales,Cladosporiaceae,Cladosporium_7681,c10114	1	4.09668775866327e-08	Not classified or generalist
Fungi,Ascomycota,Dothideomycetes,Capnodiales,Cladosporiaceae,Cladosporium_7681,c10115	1	4.43785816788733e-09	Not classified or generalist
Fungi,Ascomycota,Dothideomycetes,Capnodiales,Cladosporiaceae,Cladosporium_7681,c10116	1	4.43785816788733e-09	Not classified or generalist
Fungi,Ascomycota,Dothideomycetes,Capnodiales,Cladosporiaceae,Cladosporium_7681,c10117	1	1.08420061052983e-07	Not classified or generalist
Fungi,Ascomycota,Dothideomycetes,Capnodiales,Cladosporiaceae,Cladosporium_7681,c10118	1	8.88201708669198e-09	Not classified or generalist
Fungi,Ascomycota,Dothideomycetes,Capnodiales,Cladosporiaceae,Cladosporium_7681,c10119	1	8.52542898380508e-08	Not classified or generalist
Fungi,Ascomycota,Dothideomycetes,Capnodiales,Cladosporiaceae,Cladosporium_7681,c1012	10	2.4558795992685e-06	Natural-Air
Fungi,Ascomycota,Dothideomycetes,Capnodiales,Cladosporiaceae,Cladosporium_7681,c10120	1	5.18608962291049e-09	Not classified or generalist
Fungi,Ascomycota,Dothideomycetes,Capnodiales,Cladosporiaceae,Cladosporium_7681,c10121	1	4.34383656797977e-08	Not classified or generalist
Fungi,Ascomycota,Dothideomycetes,Capnodiales,Cladosporiaceae,Cladosporium_7681,c10122	1	1.1052628836594e-08	Not classified or generalist
Fungi,Ascomycota,Dothideomycetes,Capnodiales,Cladosporiaceae,Cladosporium_7681,c10123	1	1.44195907640794e-07	Not classified or generalist
Fungi,Ascomycota,Dothideomycetes,Capnodiales,Cladosporiaceae,Cladosporium_7681,c10124	1	1.91329519505264e-08	Not classified or generalist
Fungi,Ascomycota,Dothideomycetes,Capnodiales,Cladosporiaceae,Cladosporium_7681,c10125	1	1.2755301300351e-07	Not classified or generalist
Fungi,Ascomycota,Dothideomycetes,Capnodiales,Cladosporiaceae,Cladosporium_7681,c10126	1	2.99527108084238e-07	Not classified or generalist
Fungi,Ascomycota,Dothideomycetes,Capnodiales,Cladosporiaceae,Cladosporium_7681,c10127	1	1.21392471112495e-07	Not classified or generalist
Fungi,Ascomycota,Dothideomycetes,Capnodiales,Cladosporiaceae,Cladosporium_7681,c10128	1	3.82659039010529e-08	Not classified or generalist
Fungi,Ascomycota,Dothideomycetes,Capnodiales,Cladosporiaceae,Cladosporium_7681,c10129	1	1.25263126814732e-07	Not classified or generalist
Fungi,Ascomycota,Dothideomycetes,Capnodiales,Cladosporiaceae,Cladosporium_7681,c1013	10	1.21812130732401e-06	Air
Fungi,Ascomycota,Dothideomycetes,Capnodiales,Cladosporiaceae,Cladosporium_7681,c10130	1	4.04641570374982e-08	Not classified or generalist
Fungi,Ascomycota,Dothideomycetes,Capnodiales,Cladosporiaceae,Cladosporium_7681,c10131	1	1.70055582611311e-08	Not classified or generalist
Fungi,Ascomycota,Dothideomycetes,Capnodiales,Cladosporiaceae,Cladosporium_7681,c10132	1	1.48033618111533e-08	Not classified or generalist
Fungi,Ascomycota,Dothideomycetes,Capnodiales,Cladosporiaceae,Cladosporium_7681,c10133	1	2.3251169955832e-08	Not classified or generalist
Fungi,Ascomycota,Dothideomycetes,Capnodiales,Cladosporiaceae,Cladosporium_7681,c10134	1	8.09283140749964e-08	Not classified or generalist
Fungi,Ascomycota,Dothideomycetes,Capnodiales,Cladosporiaceae,Cladosporium_7681,c10135	1	3.40111165222622e-08	Not classified or generalist
Fungi,Ascomycota,Dothideomycetes,Capnodiales,Cladosporiaceae,Cladosporium_7681,c10136	1	1.29575888686048e-08	Not classified or generalist
Fungi,Ascomycota,Dothideomycetes,Capnodiales,Cladosporiaceae,Cladosporium_7681,c10137	1	4.43785816788733e-09	Not classified or generalist
Fungi,Ascomycota,Dothideomycetes,Capnodiales,Cladosporiaceae,Cladosporium_7681,c10138	1	1.1837126476723e-07	Not classified or generalist
Fungi,Ascomycota,Dothideomycetes,Capnodiales,Cladosporiaceae,Cladosporium_7681,c10139	1	3.60489769101986e-07	Not classified or generalist
Fungi,Ascomycota,Dothideomycetes,Capnodiales,Cladosporiaceae,Cladosporium_7681,c1014	11	1.7293669172594e-06	Air
Fungi,Ascomycota,Dothideomycetes,Capnodiales,Cladosporiaceae,Cladosporium_7681,c10140	1	2.93050402330319e-09	Not classified or generalist
Fungi,Ascomycota,Dothideomycetes,Capnodiales,Cladosporiaceae,Cladosporium_7681,c10141	1	4.69068982414858e-08	Not classified or generalist
Fungi,Ascomycota,Dothideomycetes,Capnodiales,Cladosporiaceae,Cladosporium_7681,c10142	1	5.5268064348676e-07	Not classified or generalist
Fungi,Ascomycota,Dothideomycetes,Capnodiales,Cladosporiaceae,Cladosporium_7681,c10143	1	7.61658397523751e-08	Not classified or generalist
Fungi,Ascomycota,Dothideomycetes,Capnodiales,Cladosporiaceae,Cladosporium_7681,c10144	1	8.8118853504476e-08	Not classified or generalist
Fungi,Ascomycota,Dothideomycetes,Capnodiales,Cladosporiaceae,Cladosporium_7681,c10145	1	2.26534917146176e-07	Not classified or generalist
Fungi,Ascomycota,Dothideomycetes,Capnodiales,Cladosporiaceae,Cladosporium_7681,c10146	1	1.70055582611311e-08	Not classified or generalist
Fungi,Ascomycota,Dothideomycetes,Capnodiales,Cladosporiaceae,Cladosporium_7681,c10147	1	1.25852731747875e-08	Not classified or generalist
Fungi,Ascomycota,Dothideomycetes,Capnodiales,Cladosporiaceae,Cladosporium_7681,c10148	1	4.8329052246764e-08	Not classified or generalist
Fungi,Ascomycota,Dothideomycetes,Capnodiales,Cladosporiaceae,Cladosporium_7681,c10149	1	4.04641570374982e-08	Not classified or generalist
Fungi,Ascomycota,Dothideomycetes,Capnodiales,Cladosporiaceae,Cladosporium_7681,c1015	11	1.40328592181314e-06	Urban-Air
Fungi,Ascomycota,Dothideomycetes,Capnodiales,Cladosporiaceae,Cladosporium_7681,c10150	1	5.91856323836152e-08	Not classified or generalist
Fungi,Ascomycota,Dothideomycetes,Capnodiales,Cladosporiaceae,Cladosporium_7681,c10151	1	1.9504540244004e-07	Not classified or generalist
Fungi,Ascomycota,Dothideomycetes,Capnodiales,Cladosporiaceae,Cladosporium_7681,c10152	1	4.43785816788733e-09	Not classified or generalist
Fungi,Ascomycota,Dothideomycetes,Capnodiales,Cladosporiaceae,Cladosporium_7681,c10153	1	1.0061617206266e-08	Not classified or generalist
Fungi,Ascomycota,Dothideomycetes,Capnodiales,Cladosporiaceae,Cladosporium_7681,c10154	1	5.91856323836152e-08	Not classified or generalist
Fungi,Ascomycota,Dothideomycetes,Capnodiales,Cladosporiaceae,Cladosporium_7681,c10155	1	7.70647842728711e-08	Not classified or generalist
Fungi,Ascomycota,Dothideomycetes,Capnodiales,Cladosporiaceae,Cladosporium_7681,c10156	1	2.34908238149543e-08	Not classified or generalist
Fungi,Ascomycota,Dothideomycetes,Capnodiales,Cladosporiaceae,Cladosporium_7681,c10157	1	3.94831187929223e-09	Not classified or generalist
Fungi,Ascomycota,Dothideomycetes,Capnodiales,Cladosporiaceae,Cladosporium_7681,c10158	1	2.86603349613599e-08	Not classified or generalist
Fungi,Ascomycota,Dothideomycetes,Capnodiales,Cladosporiaceae,Cladosporium_7681,c10159	1	8.68183910840069e-08	Not classified or generalist
Fungi,Ascomycota,Dothideomycetes,Capnodiales,Cladosporiaceae,Cladosporium_7681,c1016	10	5.58335632903619e-06	Urban-Air
Fungi,Ascomycota,Dothideomycetes,Capnodiales,Cladosporiaceae,Cladosporium_7681,c10160	1	8.77713083514898e-08	Not classified or generalist
Fungi,Ascomycota,Dothideomycetes,Capnodiales,Cladosporiaceae,Cladosporium_7681,c10161	1	1.91329519505264e-08	Not classified or generalist
Fungi,Ascomycota,Dothideomycetes,Capnodiales,Cladosporiaceae,Cladosporium_7681,c10162	1	9.39632952598172e-09	Not classified or generalist
Fungi,Ascomycota,Dothideomycetes,Capnodiales,Cladosporiaceae,Cladosporium_7681,c10163	1	4.34383656797977e-08	Not classified or generalist
Fungi,Ascomycota,Dothideomycetes,Capnodiales,Cladosporiaceae,Cladosporium_7681,c10164	1	8.2241690038424e-09	Not classified or generalist
Fungi,Ascomycota,Dothideomycetes,Capnodiales,Cladosporiaceae,Cladosporium_7681,c10165	1	4.04641570374982e-08	Not classified or generalist
Fungi,Ascomycota,Dothideomycetes,Capnodiales,Cladosporiaceae,Cladosporium_7681,c10166	1	3.29939788669614e-08	Not classified or generalist
Fungi,Ascomycota,Dothideomycetes,Capnodiales,Cladosporiaceae,Cladosporium_7681,c10167	1	6.25989529620832e-08	Not classified or generalist
Fungi,Ascomycota,Dothideomycetes,Capnodiales,Cladosporiaceae,Cladosporium_7681,c10168	1	1.56497382405208e-08	Not classified or generalist
Fungi,Ascomycota,Dothideomycetes,Capnodiales,Cladosporiaceae,Cladosporium_7681,c10169	1	2.60630194078786e-08	Not classified or generalist
Fungi,Ascomycota,Dothideomycetes,Capnodiales,Cladosporiaceae,Cladosporium_7681,c1017	10	1.82795937124403e-06	Air
Fungi,Ascomycota,Dothideomycetes,Capnodiales,Cladosporiaceae,Cladosporium_7681,c10170	1	1.70055582611311e-08	Not classified or generalist
Fungi,Ascomycota,Dothideomycetes,Capnodiales,Cladosporiaceae,Cladosporium_7681,c10171	1	9.38137964829715e-08	Not classified or generalist
Fungi,Ascomycota,Dothideomycetes,Capnodiales,Cladosporiaceae,Cladosporium_7681,c10172	1	1.69151682863674e-07	Not classified or generalist
Fungi,Ascomycota,Dothideomycetes,Capnodiales,Cladosporiaceae,Cladosporium_7681,c10173	1	4.25138956528277e-08	Not classified or generalist
Fungi,Ascomycota,Dothideomycetes,Capnodiales,Cladosporiaceae,Cladosporium_7681,c10174	1	1.04880547926979e-08	Not classified or generalist
Fungi,Ascomycota,Dothideomycetes,Capnodiales,Cladosporiaceae,Cladosporium_7681,c10175	1	2.55083373916966e-08	Not classified or generalist
Fungi,Ascomycota,Dothideomycetes,Capnodiales,Cladosporiaceae,Cladosporium_7681,c10176	1	9.23193977874339e-09	Not classified or generalist
Fungi,Ascomycota,Dothideomycetes,Capnodiales,Cladosporiaceae,Cladosporium_7681,c10177	1	7.03064149195588e-09	Not classified or generalist
Fungi,Ascomycota,Dothideomycetes,Capnodiales,Cladosporiaceae,Cladosporium_7681,c10178	1	6.12023064857771e-09	Not classified or generalist
Fungi,Ascomycota,Dothideomycetes,Capnodiales,Cladosporiaceae,Cladosporium_7681,c10179	1	1.29838725805273e-08	Not classified or generalist
Fungi,Ascomycota,Dothideomycetes,Capnodiales,Cladosporiaceae,Cladosporium_7681,c1018	9	9.82328053920756e-07	Air
Fungi,Ascomycota,Dothideomycetes,Capnodiales,Cladosporiaceae,Cladosporium_7681,c10180	1	2.34746073607812e-08	Not classified or generalist
Fungi,Ascomycota,Dothideomycetes,Capnodiales,Cladosporiaceae,Cladosporium_7681,c10181	1	2.21813723865189e-07	Not classified or generalist
Fungi,Ascomycota,Dothideomycetes,Capnodiales,Cladosporiaceae,Cladosporium_7681,c10182	1	1.18426894489226e-08	Not classified or generalist
Fungi,Ascomycota,Dothideomycetes,Capnodiales,Cladosporiaceae,Cladosporium_7681,c10183	1	9.01271306905919e-08	Not classified or generalist
Fungi,Ascomycota,Dothideomycetes,Capnodiales,Cladosporiaceae,Cladosporium_7681,c10184	1	3.78458692380439e-08	Not classified or generalist
Fungi,Ascomycota,Dothideomycetes,Capnodiales,Cladosporiaceae,Cladosporium_7681,c10185	1	2.44735395880335e-08	Not classified or generalist
Fungi,Ascomycota,Dothideomycetes,Capnodiales,Cladosporiaceae,Cladosporium_7681,c10186	1	7.14822471977446e-07	Not classified or generalist
Fungi,Ascomycota,Dothideomycetes,Capnodiales,Cladosporiaceae,Cladosporium_7681,c10187	1	1.0364754593622e-08	Not classified or generalist
Fungi,Ascomycota,Dothideomycetes,Capnodiales,Cladosporiaceae,Cladosporium_7681,c10188	1	3.87519499263867e-08	Not classified or generalist
Fungi,Ascomycota,Dothideomycetes,Capnodiales,Cladosporiaceae,Cladosporium_7681,c10189	1	2.08048429269376e-08	Not classified or generalist
Fungi,Ascomycota,Dothideomycetes,Capnodiales,Cladosporiaceae,Cladosporium_7681,c1019	10	7.26512015124454e-06	Natural-Air
Fungi,Ascomycota,Dothideomycetes,Capnodiales,Cladosporiaceae,Cladosporium_7681,c10190	1	1.56497382405208e-08	Not classified or generalist
Fungi,Ascomycota,Dothideomycetes,Capnodiales,Cladosporiaceae,Cladosporium_7681,c10191	1	3.9124345601302e-08	Not classified or generalist
Fungi,Ascomycota,Dothideomycetes,Capnodiales,Cladosporiaceae,Cladosporium_7681,c10192	1	2.45801265519796e-08	Not classified or generalist
Fungi,Ascomycota,Dothideomycetes,Capnodiales,Cladosporiaceae,Cladosporium_7681,c10193	1	3.10015599411094e-08	Not classified or generalist
Fungi,Ascomycota,Dothideomycetes,Capnodiales,Cladosporiaceae,Cladosporium_7681,c10194	1	5.91856323836152e-08	Not classified or generalist
Fungi,Ascomycota,Dothideomycetes,Capnodiales,Cladosporiaceae,Cladosporium_7681,c10195	1	1.8922934619022e-08	Not classified or generalist
Fungi,Ascomycota,Dothideomycetes,Capnodiales,Cladosporiaceae,Cladosporium_7681,c10196	1	8.35114930109701e-09	Not classified or generalist
Fungi,Ascomycota,Dothideomycetes,Capnodiales,Cladosporiaceae,Cladosporium_7681,c10197	1	6.70609126184231e-09	Not classified or generalist
Fungi,Ascomycota,Dothideomycetes,Capnodiales,Cladosporiaceae,Cladosporium_7681,c10198	1	1.73753462719191e-08	Not classified or generalist
Fungi,Ascomycota,Dothideomycetes,Capnodiales,Cladosporiaceae,Cladosporium_7681,c10199	1	9.97446098927309e-09	Not classified or generalist
Fungi,Ascomycota,Dothideomycetes,Capnodiales,Cladosporiaceae,Cladosporium_7681,c102	32	2.11091954642056e-05	Natural-Air
Fungi,Ascomycota,Dothideomycetes,Capnodiales,Cladosporiaceae,Cladosporium_7681,c1020	11	4.83739408640451e-07	Urban
Fungi,Ascomycota,Dothideomycetes,Capnodiales,Cladosporiaceae,Cladosporium_7681,c10200	1	1.55007799705547e-08	Not classified or generalist
Fungi,Ascomycota,Dothideomycetes,Capnodiales,Cladosporiaceae,Cladosporium_7681,c10201	1	8.03810458073381e-09	Not classified or generalist
Fungi,Ascomycota,Dothideomycetes,Capnodiales,Cladosporiaceae,Cladosporium_7681,c10202	1	4.98723049463655e-09	Not classified or generalist
Fungi,Ascomycota,Dothideomycetes,Capnodiales,Cladosporiaceae,Cladosporium_7681,c10203	1	9.38137964829715e-08	Not classified or generalist
Fungi,Ascomycota,Dothideomycetes,Capnodiales,Cladosporiaceae,Cladosporium_7681,c10204	1	1.60603792058428e-07	Not classified or generalist
Fungi,Ascomycota,Dothideomycetes,Capnodiales,Cladosporiaceae,Cladosporium_7681,c10205	1	8.09283140749964e-08	Not classified or generalist
Fungi,Ascomycota,Dothideomycetes,Capnodiales,Cladosporiaceae,Cladosporium_7681,c10206	1	3.10650071752113e-08	Not classified or generalist
Fungi,Ascomycota,Dothideomycetes,Capnodiales,Cladosporiaceae,Cladosporium_7681,c10207	1	1.73753462719191e-08	Not classified or generalist
Fungi,Ascomycota,Dothideomycetes,Capnodiales,Cladosporiaceae,Cladosporium_7681,c10208	1	8.50277913056554e-08	Not classified or generalist
Fungi,Ascomycota,Dothideomycetes,Capnodiales,Cladosporiaceae,Cladosporium_7681,c10209	1	4.43785816788733e-09	Not classified or generalist
Fungi,Ascomycota,Dothideomycetes,Capnodiales,Cladosporiaceae,Cladosporium_7681,c1021	11	2.16066618385601e-06	Air
Fungi,Ascomycota,Dothideomycetes,Capnodiales,Cladosporiaceae,Cladosporium_7681,c10210	1	3.60489769101986e-07	Not classified or generalist
Fungi,Ascomycota,Dothideomycetes,Capnodiales,Cladosporiaceae,Cladosporium_7681,c10211	1	3.18882532508774e-08	Not classified or generalist
Fungi,Ascomycota,Dothideomycetes,Capnodiales,Cladosporiaceae,Cladosporium_7681,c10212	1	4.25138956528277e-08	Not classified or generalist
Fungi,Ascomycota,Dothideomycetes,Capnodiales,Cladosporiaceae,Cladosporium_7681,c10213	1	1.19810843233695e-07	Not classified or generalist
Fungi,Ascomycota,Dothideomycetes,Capnodiales,Cladosporiaceae,Cladosporium_7681,c10214	1	2.95928161918076e-07	Not classified or generalist
Fungi,Ascomycota,Dothideomycetes,Capnodiales,Cladosporiaceae,Cladosporium_7681,c10215	1	2.83844019285329e-08	Not classified or generalist
Fungi,Ascomycota,Dothideomycetes,Capnodiales,Cladosporiaceae,Cladosporium_7681,c10216	1	5.99054216168477e-08	Not classified or generalist
Fungi,Ascomycota,Dothideomycetes,Capnodiales,Cladosporiaceae,Cladosporium_7681,c10217	1	1.55007799705547e-08	Not classified or generalist
Fungi,Ascomycota,Dothideomycetes,Capnodiales,Cladosporiaceae,Cladosporium_7681,c10218	1	3.02046556194901e-08	Not classified or generalist
Fungi,Ascomycota,Dothideomycetes,Capnodiales,Cladosporiaceae,Cladosporium_7681,c10219	1	5.92246781893835e-09	Not classified or generalist
Fungi,Ascomycota,Dothideomycetes,Capnodiales,Cladosporiaceae,Cladosporium_7681,c1022	10	1.48595319250418e-06	Air
Fungi,Ascomycota,Dothideomycetes,Capnodiales,Cladosporiaceae,Cladosporium_7681,c10220	1	6.33848813990267e-08	Not classified or generalist
Fungi,Ascomycota,Dothideomycetes,Capnodiales,Cladosporiaceae,Cladosporium_7681,c10221	1	2.92290225538395e-08	Not classified or generalist
Fungi,Ascomycota,Dothideomycetes,Capnodiales,Cladosporiaceae,Cladosporium_7681,c10222	1	8.98581324252715e-08	Not classified or generalist
Fungi,Ascomycota,Dothideomycetes,Capnodiales,Cladosporiaceae,Cladosporium_7681,c10223	1	1.63867510346531e-08	Not classified or generalist
Fungi,Ascomycota,Dothideomycetes,Capnodiales,Cladosporiaceae,Cladosporium_7681,c10224	1	6.24145287808128e-08	Not classified or generalist
Fungi,Ascomycota,Dothideomycetes,Capnodiales,Cladosporiaceae,Cladosporium_7681,c10225	1	4.8329052246764e-08	Not classified or generalist
Fungi,Ascomycota,Dothideomycetes,Capnodiales,Cladosporiaceae,Cladosporium_7681,c10226	1	3.82659039010529e-08	Not classified or generalist
Fungi,Ascomycota,Dothideomycetes,Capnodiales,Cladosporiaceae,Cladosporium_7681,c10227	1	3.77558195243626e-08	Not classified or generalist
Fungi,Ascomycota,Dothideomycetes,Capnodiales,Cladosporiaceae,Cladosporium_7681,c10228	1	2.56493620569907e-06	Not classified or generalist
Fungi,Ascomycota,Dothideomycetes,Capnodiales,Cladosporiaceae,Cladosporium_7681,c10229	1	1.47964080959038e-07	Not classified or generalist
Fungi,Ascomycota,Dothideomycetes,Capnodiales,Cladosporiaceae,Cladosporium_7681,c1023	9	2.57004555304159e-05	Urban
Fungi,Ascomycota,Dothideomycetes,Capnodiales,Cladosporiaceae,Cladosporium_7681,c10230	1	1.70055582611311e-08	Not classified or generalist
Fungi,Ascomycota,Dothideomycetes,Capnodiales,Cladosporiaceae,Cladosporium_7681,c10231	1	4.04641570374982e-08	Not classified or generalist
Fungi,Ascomycota,Dothideomycetes,Capnodiales,Cladosporiaceae,Cladosporium_7681,c10232	1	3.31672146995903e-07	Not classified or generalist
Fungi,Ascomycota,Dothideomycetes,Capnodiales,Cladosporiaceae,Cladosporium_7681,c10233	1	3.9124345601302e-08	Not classified or generalist
Fungi,Ascomycota,Dothideomycetes,Capnodiales,Cladosporiaceae,Cladosporium_7681,c10234	1	1.70995747046605e-06	Not classified or generalist
Fungi,Ascomycota,Dothideomycetes,Capnodiales,Cladosporiaceae,Cladosporium_7681,c10235	1	1.9475808870791e-08	Not classified or generalist
Fungi,Ascomycota,Dothideomycetes,Capnodiales,Cladosporiaceae,Cladosporium_7681,c10236	1	1.55007799705547e-08	Not classified or generalist
Fungi,Ascomycota,Dothideomycetes,Capnodiales,Cladosporiaceae,Cladosporium_7681,c10237	1	1.60762091614676e-08	Not classified or generalist
Fungi,Ascomycota,Dothideomycetes,Capnodiales,Cladosporiaceae,Cladosporium_7681,c10238	1	6.34527314958223e-07	Not classified or generalist
Fungi,Ascomycota,Dothideomycetes,Capnodiales,Cladosporiaceae,Cladosporium_7681,c10239	1	3.63526087060002e-07	Not classified or generalist
Fungi,Ascomycota,Dothideomycetes,Capnodiales,Cladosporiaceae,Cladosporium_7681,c1024	10	1.51118969160445e-06	Air
Fungi,Ascomycota,Dothideomycetes,Capnodiales,Cladosporiaceae,Cladosporium_7681,c10240	1	1.9475808870791e-08	Not classified or generalist
Fungi,Ascomycota,Dothideomycetes,Capnodiales,Cladosporiaceae,Cladosporium_7681,c10241	1	1.22835469169915e-08	Not classified or generalist
Fungi,Ascomycota,Dothideomycetes,Capnodiales,Cladosporiaceae,Cladosporium_7681,c10242	1	2.13170231560868e-07	Not classified or generalist
Fungi,Ascomycota,Dothideomycetes,Capnodiales,Cladosporiaceae,Cladosporium_7681,c10243	1	1.70508579676102e-07	Not classified or generalist
Fungi,Ascomycota,Dothideomycetes,Capnodiales,Cladosporiaceae,Cladosporium_7681,c10244	1	2.55106026007019e-08	Not classified or generalist
Fungi,Ascomycota,Dothideomycetes,Capnodiales,Cladosporiaceae,Cladosporium_7681,c10245	1	1.73753462719191e-08	Not classified or generalist
Fungi,Ascomycota,Dothideomycetes,Capnodiales,Cladosporiaceae,Cladosporium_7681,c10246	1	1.01160392593745e-07	Not classified or generalist
Fungi,Ascomycota,Dothideomycetes,Capnodiales,Cladosporiaceae,Cladosporium_7681,c10247	1	1.74553067312279e-08	Not classified or generalist
Fungi,Ascomycota,Dothideomycetes,Capnodiales,Cladosporiaceae,Cladosporium_7681,c10248	1	8.55798575885553e-08	Not classified or generalist
Fungi,Ascomycota,Dothideomycetes,Capnodiales,Cladosporiaceae,Cladosporium_7681,c10249	1	1.73753462719191e-08	Not classified or generalist
Fungi,Ascomycota,Dothideomycetes,Capnodiales,Cladosporiaceae,Cladosporium_7681,c1025	10	2.10397703456878e-06	Natural-Air
Fungi,Ascomycota,Dothideomycetes,Capnodiales,Cladosporiaceae,Cladosporium_7681,c10250	1	2.55083373916966e-08	Not classified or generalist
Fungi,Ascomycota,Dothideomycetes,Capnodiales,Cladosporiaceae,Cladosporium_7681,c10251	1	3.8225761798222e-07	Not classified or generalist
Fungi,Ascomycota,Dothideomycetes,Capnodiales,Cladosporiaceae,Cladosporium_7681,c10252	1	6.05948980338581e-07	Not classified or generalist
Fungi,Ascomycota,Dothideomycetes,Capnodiales,Cladosporiaceae,Cladosporium_7681,c10253	1	1.31094008277225e-07	Not classified or generalist
Fungi,Ascomycota,Dothideomycetes,Capnodiales,Cladosporiaceae,Cladosporium_7681,c10254	1	7.55116390487253e-09	Not classified or generalist
Fungi,Ascomycota,Dothideomycetes,Capnodiales,Cladosporiaceae,Cladosporium_7681,c10255	1	9.50508204452677e-09	Not classified or generalist
Fungi,Ascomycota,Dothideomycetes,Capnodiales,Cladosporiaceae,Cladosporium_7681,c10256	1	1.50924258093991e-08	Not classified or generalist
Fungi,Ascomycota,Dothideomycetes,Capnodiales,Cladosporiaceae,Cladosporium_7681,c10257	1	1.15597176409307e-07	Not classified or generalist
Fungi,Ascomycota,Dothideomycetes,Capnodiales,Cladosporiaceae,Cladosporium_7681,c10258	1	1.41624549631244e-07	Not classified or generalist
Fungi,Ascomycota,Dothideomycetes,Capnodiales,Cladosporiaceae,Cladosporium_7681,c10259	1	1.1237679829189e-08	Not classified or generalist
Fungi,Ascomycota,Dothideomycetes,Capnodiales,Cladosporiaceae,Cladosporium_7681,c1026	9	7.76796234804073e-06	Urban-Air
Fungi,Ascomycota,Dothideomycetes,Capnodiales,Cladosporiaceae,Cladosporium_7681,c10260	1	3.87582239201578e-08	Not classified or generalist
Fungi,Ascomycota,Dothideomycetes,Capnodiales,Cladosporiaceae,Cladosporium_7681,c10261	1	1.56036321952032e-08	Not classified or generalist
Fungi,Ascomycota,Dothideomycetes,Capnodiales,Cladosporiaceae,Cladosporium_7681,c10262	1	5.98139234149456e-08	Not classified or generalist
Fungi,Ascomycota,Dothideomycetes,Capnodiales,Cladosporiaceae,Cladosporium_7681,c10263	1	5.25911131546768e-09	Not classified or generalist
Fungi,Ascomycota,Dothideomycetes,Capnodiales,Cladosporiaceae,Cladosporium_7681,c10264	1	4.69068982414858e-08	Not classified or generalist
Fungi,Ascomycota,Dothideomycetes,Capnodiales,Cladosporiaceae,Cladosporium_7681,c10265	1	8.87571633577465e-09	Not classified or generalist
Fungi,Ascomycota,Dothideomycetes,Capnodiales,Cladosporiaceae,Cladosporium_7681,c10266	1	1.73753462719191e-08	Not classified or generalist
Fungi,Ascomycota,Dothideomycetes,Capnodiales,Cladosporiaceae,Cladosporium_7681,c10267	1	6.09789677139315e-07	Not classified or generalist
Fungi,Ascomycota,Dothideomycetes,Capnodiales,Cladosporiaceae,Cladosporium_7681,c10268	1	5.99054216168477e-08	Not classified or generalist
Fungi,Ascomycota,Dothideomycetes,Capnodiales,Cladosporiaceae,Cladosporium_7681,c10269	1	5.25911131546768e-09	Not classified or generalist
Fungi,Ascomycota,Dothideomycetes,Capnodiales,Cladosporiaceae,Cladosporium_7681,c1027	10	2.54151453445264e-06	Air
Fungi,Ascomycota,Dothideomycetes,Capnodiales,Cladosporiaceae,Cladosporium_7681,c10270	1	1.56497382405208e-08	Not classified or generalist
Fungi,Ascomycota,Dothideomycetes,Capnodiales,Cladosporiaceae,Cladosporium_7681,c10271	1	4.98723049463655e-09	Not classified or generalist
Fungi,Ascomycota,Dothideomycetes,Capnodiales,Cladosporiaceae,Cladosporium_7681,c10272	1	3.57411235988723e-07	Not classified or generalist
Fungi,Ascomycota,Dothideomycetes,Capnodiales,Cladosporiaceae,Cladosporium_7681,c10273	1	1.12448587013719e-08	Not classified or generalist
Fungi,Ascomycota,Dothideomycetes,Capnodiales,Cladosporiaceae,Cladosporium_7681,c10274	1	5.73536286212857e-08	Not classified or generalist
Fungi,Ascomycota,Dothideomycetes,Capnodiales,Cladosporiaceae,Cladosporium_7681,c10275	1	1.29838725805273e-08	Not classified or generalist
Fungi,Ascomycota,Dothideomycetes,Capnodiales,Cladosporiaceae,Cladosporium_7681,c10276	1	2.34746073607812e-08	Not classified or generalist
Fungi,Ascomycota,Dothideomycetes,Capnodiales,Cladosporiaceae,Cladosporium_7681,c10277	1	1.19810843233695e-07	Not classified or generalist
Fungi,Ascomycota,Dothideomycetes,Capnodiales,Cladosporiaceae,Cladosporium_7681,c10278	1	5.39453489910098e-07	Not classified or generalist
Fungi,Ascomycota,Dothideomycetes,Capnodiales,Cladosporiaceae,Cladosporium_7681,c10279	1	6.15462651916226e-09	Not classified or generalist
Fungi,Ascomycota,Dothideomycetes,Capnodiales,Cladosporiaceae,Cladosporium_7681,c1028	10	3.4682799812473e-07	Not classified or generalist
Fungi,Ascomycota,Dothideomycetes,Capnodiales,Cladosporiaceae,Cladosporium_7681,c10280	1	3.79464883353178e-08	Not classified or generalist
Fungi,Ascomycota,Dothideomycetes,Capnodiales,Cladosporiaceae,Cladosporium_7681,c10281	1	2.01232344125321e-08	Not classified or generalist
Fungi,Ascomycota,Dothideomycetes,Capnodiales,Cladosporiaceae,Cladosporium_7681,c10282	1	1.46639906075384e-08	Not classified or generalist
Fungi,Ascomycota,Dothideomycetes,Capnodiales,Cladosporiaceae,Cladosporium_7681,c10283	1	1.55007799705547e-08	Not classified or generalist
Fungi,Ascomycota,Dothideomycetes,Capnodiales,Cladosporiaceae,Cladosporium_7681,c10284	1	1.10946454197183e-08	Not classified or generalist
Fungi,Ascomycota,Dothideomycetes,Capnodiales,Cladosporiaceae,Cladosporium_7681,c10285	1	2.81121467534298e-08	Not classified or generalist
Fungi,Ascomycota,Dothideomycetes,Capnodiales,Cladosporiaceae,Cladosporium_7681,c10286	1	3.87582239201578e-08	Not classified or generalist
Fungi,Ascomycota,Dothideomycetes,Capnodiales,Cladosporiaceae,Cladosporium_7681,c10287	1	7.10612691208982e-09	Not classified or generalist
Fungi,Ascomycota,Dothideomycetes,Capnodiales,Cladosporiaceae,Cladosporium_7681,c10288	1	3.51532074597794e-09	Not classified or generalist
Fungi,Ascomycota,Dothideomycetes,Capnodiales,Cladosporiaceae,Cladosporium_7681,c10289	1	2.76876009845326e-08	Not classified or generalist
Fungi,Ascomycota,Dothideomycetes,Capnodiales,Cladosporiaceae,Cladosporium_7681,c1029	10	2.35893398688978e-06	Natural-Air
Fungi,Ascomycota,Dothideomycetes,Capnodiales,Cladosporiaceae,Cladosporium_7681,c10290	1	1.18449356378767e-08	Not classified or generalist
Fungi,Ascomycota,Dothideomycetes,Capnodiales,Cladosporiaceae,Cladosporium_7681,c10291	1	4.8329052246764e-08	Not classified or generalist
Fungi,Ascomycota,Dothideomycetes,Capnodiales,Cladosporiaceae,Cladosporium_7681,c10292	1	2.51705463495751e-08	Not classified or generalist
Fungi,Ascomycota,Dothideomycetes,Capnodiales,Cladosporiaceae,Cladosporium_7681,c10293	1	3.57411235988723e-07	Not classified or generalist
Fungi,Ascomycota,Dothideomycetes,Capnodiales,Cladosporiaceae,Cladosporium_7681,c10294	1	2.55083373916966e-08	Not classified or generalist
Fungi,Ascomycota,Dothideomycetes,Capnodiales,Cladosporiaceae,Cladosporium_7681,c10295	1	1.51896949224629e-06	Not classified or generalist
Fungi,Ascomycota,Dothideomycetes,Capnodiales,Cladosporiaceae,Cladosporium_7681,c10296	1	7.03064149195588e-09	Not classified or generalist
Fungi,Ascomycota,Dothideomycetes,Capnodiales,Cladosporiaceae,Cladosporium_7681,c10297	1	5.25911131546768e-09	Not classified or generalist
Fungi,Ascomycota,Dothideomycetes,Capnodiales,Cladosporiaceae,Cladosporium_7681,c10298	1	5.99054216168477e-08	Not classified or generalist
Fungi,Ascomycota,Dothideomycetes,Capnodiales,Cladosporiaceae,Cladosporium_7681,c10299	1	7.80181609760161e-09	Not classified or generalist
Fungi,Ascomycota,Dothideomycetes,Capnodiales,Cladosporiaceae,Cladosporium_7681,c103	39	4.61898803168754e-06	Air
Fungi,Ascomycota,Dothideomycetes,Capnodiales,Cladosporiaceae,Cladosporium_7681,c1030	11	5.37287484635964e-07	Not classified or generalist
Fungi,Ascomycota,Dothideomycetes,Capnodiales,Cladosporiaceae,Cladosporium_7681,c10300	1	5.03410926991502e-09	Not classified or generalist
Fungi,Ascomycota,Dothideomycetes,Capnodiales,Cladosporiaceae,Cladosporium_7681,c10301	1	2.46259768202739e-08	Not classified or generalist
Fungi,Ascomycota,Dothideomycetes,Capnodiales,Cladosporiaceae,Cladosporium_7681,c10302	1	1.7554261670298e-07	Not classified or generalist
Fungi,Ascomycota,Dothideomycetes,Capnodiales,Cladosporiaceae,Cladosporium_7681,c10303	1	1.61662435755646e-08	Not classified or generalist
Fungi,Ascomycota,Dothideomycetes,Capnodiales,Cladosporiaceae,Cladosporium_7681,c10304	1	1.8922934619022e-08	Not classified or generalist
Fungi,Ascomycota,Dothideomycetes,Capnodiales,Cladosporiaceae,Cladosporium_7681,c10305	1	5.36116853983085e-07	Not classified or generalist
Fungi,Ascomycota,Dothideomycetes,Capnodiales,Cladosporiaceae,Cladosporium_7681,c10306	1	3.87582239201578e-08	Not classified or generalist
Fungi,Ascomycota,Dothideomycetes,Capnodiales,Cladosporiaceae,Cladosporium_7681,c10307	1	4.69068982414858e-08	Not classified or generalist
Fungi,Ascomycota,Dothideomycetes,Capnodiales,Cladosporiaceae,Cladosporium_7681,c10308	1	4.08015376571847e-09	Not classified or generalist
Fungi,Ascomycota,Dothideomycetes,Capnodiales,Cladosporiaceae,Cladosporium_7681,c10309	1	1.80244884550993e-06	Not classified or generalist
Fungi,Ascomycota,Dothideomycetes,Capnodiales,Cladosporiaceae,Cladosporium_7681,c1031	11	9.13348309239528e-07	Natural-Air
Fungi,Ascomycota,Dothideomycetes,Capnodiales,Cladosporiaceae,Cladosporium_7681,c10310	1	1.2755301300351e-08	Not classified or generalist
Fungi,Ascomycota,Dothideomycetes,Capnodiales,Cladosporiaceae,Cladosporium_7681,c10311	1	2.45801265519796e-08	Not classified or generalist
Fungi,Ascomycota,Dothideomycetes,Capnodiales,Cladosporiaceae,Cladosporium_7681,c10312	1	1.25093932596053e-06	Not classified or generalist
Fungi,Ascomycota,Dothideomycetes,Capnodiales,Cladosporiaceae,Cladosporium_7681,c10313	1	1.44195907640794e-07	Not classified or generalist
Fungi,Ascomycota,Dothideomycetes,Capnodiales,Cladosporiaceae,Cladosporium_7681,c10314	1	8.87784485754228e-08	Not classified or generalist
Fungi,Ascomycota,Dothideomycetes,Capnodiales,Cladosporiaceae,Cladosporium_7681,c10315	1	5.91856323836152e-08	Not classified or generalist
Fungi,Ascomycota,Dothideomycetes,Capnodiales,Cladosporiaceae,Cladosporium_7681,c10316	1	1.57320821890469e-08	Not classified or generalist
Fungi,Ascomycota,Dothideomycetes,Capnodiales,Cladosporiaceae,Cladosporium_7681,c10317	1	2.21892908394366e-08	Not classified or generalist
Fungi,Ascomycota,Dothideomycetes,Capnodiales,Cladosporiaceae,Cladosporium_7681,c10318	1	1.49616914839096e-08	Not classified or generalist
Fungi,Ascomycota,Dothideomycetes,Capnodiales,Cladosporiaceae,Cladosporium_7681,c10319	1	1.70055582611311e-08	Not classified or generalist
Fungi,Ascomycota,Dothideomycetes,Capnodiales,Cladosporiaceae,Cladosporium_7681,c1032	8	1.59272064377247e-06	Urban
Fungi,Ascomycota,Dothideomycetes,Capnodiales,Cladosporiaceae,Cladosporium_7681,c10320	1	9.39632952598172e-09	Not classified or generalist
Fungi,Ascomycota,Dothideomycetes,Capnodiales,Cladosporiaceae,Cladosporium_7681,c10321	1	2.01364370796601e-08	Not classified or generalist
Fungi,Ascomycota,Dothideomycetes,Capnodiales,Cladosporiaceae,Cladosporium_7681,c10322	1	4.58024906661705e-09	Not classified or generalist
Fungi,Ascomycota,Dothideomycetes,Capnodiales,Cladosporiaceae,Cladosporium_7681,c10323	1	5.10212052014038e-08	Not classified or generalist
Fungi,Ascomycota,Dothideomycetes,Capnodiales,Cladosporiaceae,Cladosporium_7681,c10324	1	3.00732016178353e-08	Not classified or generalist
Fungi,Ascomycota,Dothideomycetes,Capnodiales,Cladosporiaceae,Cladosporium_7681,c10325	1	1.14506226665426e-08	Not classified or generalist
Fungi,Ascomycota,Dothideomycetes,Capnodiales,Cladosporiaceae,Cladosporium_7681,c10326	1	2.88391815281589e-07	Not classified or generalist
Fungi,Ascomycota,Dothideomycetes,Capnodiales,Cladosporiaceae,Cladosporium_7681,c10327	1	7.10612691208982e-09	Not classified or generalist
Fungi,Ascomycota,Dothideomycetes,Capnodiales,Cladosporiaceae,Cladosporium_7681,c10328	1	1.04880547926979e-08	Not classified or generalist
Fungi,Ascomycota,Dothideomycetes,Capnodiales,Cladosporiaceae,Cladosporium_7681,c10329	1	2.02729670149218e-06	Not classified or generalist
Fungi,Ascomycota,Dothideomycetes,Capnodiales,Cladosporiaceae,Cladosporium_7681,c1033	10	4.58057492170827e-07	Air
Fungi,Ascomycota,Dothideomycetes,Capnodiales,Cladosporiaceae,Cladosporium_7681,c10330	1	4.09668775866327e-08	Not classified or generalist
Fungi,Ascomycota,Dothideomycetes,Capnodiales,Cladosporiaceae,Cladosporium_7681,c10331	1	3.27735020693061e-08	Not classified or generalist
Fungi,Ascomycota,Dothideomycetes,Capnodiales,Cladosporiaceae,Cladosporium_7681,c10332	1	1.25093932596053e-06	Not classified or generalist
Fungi,Ascomycota,Dothideomycetes,Capnodiales,Cladosporiaceae,Cladosporium_7681,c10333	1	7.24935783701459e-08	Not classified or generalist
Fungi,Ascomycota,Dothideomycetes,Capnodiales,Cladosporiaceae,Cladosporium_7681,c10334	1	3.16876748378841e-08	Not classified or generalist
Fungi,Ascomycota,Dothideomycetes,Capnodiales,Cladosporiaceae,Cladosporium_7681,c10335	1	1.29838725805273e-08	Not classified or generalist
Fungi,Ascomycota,Dothideomycetes,Capnodiales,Cladosporiaceae,Cladosporium_7681,c10336	1	1.35653783720552e-07	Not classified or generalist
Fungi,Ascomycota,Dothideomycetes,Capnodiales,Cladosporiaceae,Cladosporium_7681,c10337	1	1.55007799705547e-08	Not classified or generalist
Fungi,Ascomycota,Dothideomycetes,Capnodiales,Cladosporiaceae,Cladosporium_7681,c10338	1	4.58024906661705e-09	Not classified or generalist
Fungi,Ascomycota,Dothideomycetes,Capnodiales,Cladosporiaceae,Cladosporium_7681,c10339	1	3.52742584139814e-08	Not classified or generalist
Fungi,Ascomycota,Dothideomycetes,Capnodiales,Cladosporiaceae,Cladosporium_7681,c1034	9	5.38945126970117e-07	Air
Fungi,Ascomycota,Dothideomycetes,Capnodiales,Cladosporiaceae,Cladosporium_7681,c10340	1	6.37765065017548e-08	Not classified or generalist
Fungi,Ascomycota,Dothideomycetes,Capnodiales,Cladosporiaceae,Cladosporium_7681,c10341	1	5.4943856539242e-08	Not classified or generalist
Fungi,Ascomycota,Dothideomycetes,Capnodiales,Cladosporiaceae,Cladosporium_7681,c10342	1	7.77913443436574e-09	Not classified or generalist
Fungi,Ascomycota,Dothideomycetes,Capnodiales,Cladosporiaceae,Cladosporium_7681,c10343	1	1.73753462719191e-08	Not classified or generalist
Fungi,Ascomycota,Dothideomycetes,Capnodiales,Cladosporiaceae,Cladosporium_7681,c10344	1	4.08015376571847e-09	Not classified or generalist
Fungi,Ascomycota,Dothideomycetes,Capnodiales,Cladosporiaceae,Cladosporium_7681,c10345	1	8.77713083514898e-08	Not classified or generalist
Fungi,Ascomycota,Dothideomycetes,Capnodiales,Cladosporiaceae,Cladosporium_7681,c10346	1	8.51080927623321e-08	Not classified or generalist
Fungi,Ascomycota,Dothideomycetes,Capnodiales,Cladosporiaceae,Cladosporium_7681,c10347	1	4.8329052246764e-08	Not classified or generalist
Fungi,Ascomycota,Dothideomycetes,Capnodiales,Cladosporiaceae,Cladosporium_7681,c10348	1	4.69068982414858e-08	Not classified or generalist
Fungi,Ascomycota,Dothideomycetes,Capnodiales,Cladosporiaceae,Cladosporium_7681,c10349	1	7.92191870947102e-08	Not classified or generalist
Fungi,Ascomycota,Dothideomycetes,Capnodiales,Cladosporiaceae,Cladosporium_7681,c1035	8	1.36366384633944e-06	Air
Fungi,Ascomycota,Dothideomycetes,Capnodiales,Cladosporiaceae,Cladosporium_7681,c10350	1	9.97863249035375e-09	Not classified or generalist
Fungi,Ascomycota,Dothideomycetes,Capnodiales,Cladosporiaceae,Cladosporium_7681,c10351	1	1.1237679829189e-08	Not classified or generalist
Fungi,Ascomycota,Dothideomycetes,Capnodiales,Cladosporiaceae,Cladosporium_7681,c10352	1	1.10232057543692e-08	Not classified or generalist
Fungi,Ascomycota,Dothideomycetes,Capnodiales,Cladosporiaceae,Cladosporium_7681,c10353	1	1.19038907827918e-07	Not classified or generalist
Fungi,Ascomycota,Dothideomycetes,Capnodiales,Cladosporiaceae,Cladosporium_7681,c10354	1	7.38779304608217e-09	Not classified or generalist
Fungi,Ascomycota,Dothideomycetes,Capnodiales,Cladosporiaceae,Cladosporium_7681,c10355	1	1.14506226665426e-08	Not classified or generalist
Fungi,Ascomycota,Dothideomycetes,Capnodiales,Cladosporiaceae,Cladosporium_7681,c10356	1	1.02042410402808e-07	Not classified or generalist
Fungi,Ascomycota,Dothideomycetes,Capnodiales,Cladosporiaceae,Cladosporium_7681,c10357	1	4.25138956528277e-08	Not classified or generalist
Fungi,Ascomycota,Dothideomycetes,Capnodiales,Cladosporiaceae,Cladosporium_7681,c10358	1	2.45801265519796e-08	Not classified or generalist
Fungi,Ascomycota,Dothideomycetes,Capnodiales,Cladosporiaceae,Cladosporium_7681,c10359	1	2.55106026007019e-08	Not classified or generalist
Fungi,Ascomycota,Dothideomycetes,Capnodiales,Cladosporiaceae,Cladosporium_7681,c1036	9	1.1111913099341e-05	Air
Fungi,Ascomycota,Dothideomycetes,Capnodiales,Cladosporiaceae,Cladosporium_7681,c10360	1	4.43785816788733e-09	Not classified or generalist
Fungi,Ascomycota,Dothideomycetes,Capnodiales,Cladosporiaceae,Cladosporium_7681,c10361	1	1.70055582611311e-08	Not classified or generalist
Fungi,Ascomycota,Dothideomycetes,Capnodiales,Cladosporiaceae,Cladosporium_7681,c10362	1	1.3003026829336e-08	Not classified or generalist
Fungi,Ascomycota,Dothideomycetes,Capnodiales,Cladosporiaceae,Cladosporium_7681,c10363	1	3.16876748378841e-08	Not classified or generalist
Fungi,Ascomycota,Dothideomycetes,Capnodiales,Cladosporiaceae,Cladosporium_7681,c10364	1	9.67569238556802e-09	Not classified or generalist
Fungi,Ascomycota,Dothideomycetes,Capnodiales,Cladosporiaceae,Cladosporium_7681,c10365	1	1.1837126476723e-07	Not classified or generalist
Fungi,Ascomycota,Dothideomycetes,Capnodiales,Cladosporiaceae,Cladosporium_7681,c10366	1	3.87582239201578e-08	Not classified or generalist
Fungi,Ascomycota,Dothideomycetes,Capnodiales,Cladosporiaceae,Cladosporium_7681,c10367	1	5.18608962291049e-09	Not classified or generalist
Fungi,Ascomycota,Dothideomycetes,Capnodiales,Cladosporiaceae,Cladosporium_7681,c10368	1	1.29575888686048e-08	Not classified or generalist
Fungi,Ascomycota,Dothideomycetes,Capnodiales,Cladosporiaceae,Cladosporium_7681,c10369	1	2.14446741593234e-06	Not classified or generalist
Fungi,Ascomycota,Dothideomycetes,Capnodiales,Cladosporiaceae,Cladosporium_7681,c1037	10	5.21251294879803e-07	Natural
Fungi,Ascomycota,Dothideomycetes,Capnodiales,Cladosporiaceae,Cladosporium_7681,c10370	1	3.10942637808659e-08	Not classified or generalist
Fungi,Ascomycota,Dothideomycetes,Capnodiales,Cladosporiaceae,Cladosporium_7681,c10371	1	1.29838725805273e-08	Not classified or generalist
Fungi,Ascomycota,Dothideomycetes,Capnodiales,Cladosporiaceae,Cladosporium_7681,c10372	1	2.14446741593234e-06	Not classified or generalist
Fungi,Ascomycota,Dothideomycetes,Capnodiales,Cladosporiaceae,Cladosporium_7681,c10373	1	4.47072750789487e-09	Not classified or generalist
Fungi,Ascomycota,Dothideomycetes,Capnodiales,Cladosporiaceae,Cladosporium_7681,c10374	1	8.09283140749964e-08	Not classified or generalist
Fungi,Ascomycota,Dothideomycetes,Capnodiales,Cladosporiaceae,Cladosporium_7681,c10375	1	4.58024906661705e-09	Not classified or generalist
Fungi,Ascomycota,Dothideomycetes,Capnodiales,Cladosporiaceae,Cladosporium_7681,c10376	1	1.00063553165935e-08	Not classified or generalist
Fungi,Ascomycota,Dothideomycetes,Capnodiales,Cladosporiaceae,Cladosporium_7681,c10377	1	2.60630194078786e-08	Not classified or generalist
Fungi,Ascomycota,Dothideomycetes,Capnodiales,Cladosporiaceae,Cladosporium_7681,c10378	1	5.99054216168477e-08	Not classified or generalist
Fungi,Ascomycota,Dothideomycetes,Capnodiales,Cladosporiaceae,Cladosporium_7681,c10379	1	1.8922934619022e-08	Not classified or generalist
Fungi,Ascomycota,Dothideomycetes,Capnodiales,Cladosporiaceae,Cladosporium_7681,c1038	9	1.24310839063701e-06	Air
Fungi,Ascomycota,Dothideomycetes,Capnodiales,Cladosporiaceae,Cladosporium_7681,c10380	1	7.3319953037692e-09	Not classified or generalist
Fungi,Ascomycota,Dothideomycetes,Capnodiales,Cladosporiaceae,Cladosporium_7681,c10381	1	3.47506925438382e-08	Not classified or generalist
Fungi,Ascomycota,Dothideomycetes,Capnodiales,Cladosporiaceae,Cladosporium_7681,c10382	1	4.8329052246764e-08	Not classified or generalist
Fungi,Ascomycota,Dothideomycetes,Capnodiales,Cladosporiaceae,Cladosporium_7681,c10383	1	4.91602531039592e-08	Not classified or generalist
Fungi,Ascomycota,Dothideomycetes,Capnodiales,Cladosporiaceae,Cladosporium_7681,c10384	1	2.16293861461192e-07	Not classified or generalist
Fungi,Ascomycota,Dothideomycetes,Capnodiales,Cladosporiaceae,Cladosporium_7681,c10385	1	2.56957342421099e-07	Not classified or generalist
Fungi,Ascomycota,Dothideomycetes,Capnodiales,Cladosporiaceae,Cladosporium_7681,c10386	1	8.92154781009165e-08	Not classified or generalist
Fungi,Ascomycota,Dothideomycetes,Capnodiales,Cladosporiaceae,Cladosporium_7681,c10387	1	8.9143915016363e-07	Not classified or generalist
Fungi,Ascomycota,Dothideomycetes,Capnodiales,Cladosporiaceae,Cladosporium_7681,c10388	1	5.99054216168477e-08	Not classified or generalist
Fungi,Ascomycota,Dothideomycetes,Capnodiales,Cladosporiaceae,Cladosporium_7681,c10389	1	5.36116853983085e-07	Not classified or generalist
Fungi,Ascomycota,Dothideomycetes,Capnodiales,Cladosporiaceae,Cladosporium_7681,c1039	7	7.70217818605712e-07	Natural-Air
Fungi,Ascomycota,Dothideomycetes,Capnodiales,Cladosporiaceae,Cladosporium_7681,c10390	1	2.6627149007324e-08	Not classified or generalist
Fungi,Ascomycota,Dothideomycetes,Capnodiales,Cladosporiaceae,Cladosporium_7681,c10391	1	9.67569238556802e-09	Not classified or generalist
Fungi,Ascomycota,Dothideomycetes,Capnodiales,Cladosporiaceae,Cladosporium_7681,c10392	1	6.81285009014508e-07	Not classified or generalist
Fungi,Ascomycota,Dothideomycetes,Capnodiales,Cladosporiaceae,Cladosporium_7681,c10393	1	3.30418516149422e-07	Not classified or generalist
Fungi,Ascomycota,Dothideomycetes,Capnodiales,Cladosporiaceae,Cladosporium_7681,c10394	1	3.89321170662449e-08	Not classified or generalist
Fungi,Ascomycota,Dothideomycetes,Capnodiales,Cladosporiaceae,Cladosporium_7681,c10395	1	2.45801265519796e-08	Not classified or generalist
Fungi,Ascomycota,Dothideomycetes,Capnodiales,Cladosporiaceae,Cladosporium_7681,c10396	1	7.48084574195482e-09	Not classified or generalist
Fungi,Ascomycota,Dothideomycetes,Capnodiales,Cladosporiaceae,Cladosporium_7681,c10397	1	1.55007799705547e-08	Not classified or generalist
Fungi,Ascomycota,Dothideomycetes,Capnodiales,Cladosporiaceae,Cladosporium_7681,c10398	1	1.10946454197183e-08	Not classified or generalist
Fungi,Ascomycota,Dothideomycetes,Capnodiales,Cladosporiaceae,Cladosporium_7681,c10399	1	1.10009227047954e-06	Not classified or generalist
Fungi,Ascomycota,Dothideomycetes,Capnodiales,Cladosporiaceae,Cladosporium_7681,c104	34	1.41616322385482e-05	Air
Fungi,Ascomycota,Dothideomycetes,Capnodiales,Cladosporiaceae,Cladosporium_7681,c1040	10	3.35918562408615e-07	Air
Fungi,Ascomycota,Dothideomycetes,Capnodiales,Cladosporiaceae,Cladosporium_7681,c10400	1	4.98723049463655e-09	Not classified or generalist
Fungi,Ascomycota,Dothideomycetes,Capnodiales,Cladosporiaceae,Cladosporium_7681,c10401	1	7.3319953037692e-09	Not classified or generalist
Fungi,Ascomycota,Dothideomycetes,Capnodiales,Cladosporiaceae,Cladosporium_7681,c10402	1	7.77913443436574e-09	Not classified or generalist
Fungi,Ascomycota,Dothideomycetes,Capnodiales,Cladosporiaceae,Cladosporium_7681,c10403	1	3.87582239201578e-08	Not classified or generalist
Fungi,Ascomycota,Dothideomycetes,Capnodiales,Cladosporiaceae,Cladosporium_7681,c10404	1	6.55470041386123e-08	Not classified or generalist
Fungi,Ascomycota,Dothideomycetes,Capnodiales,Cladosporiaceae,Cladosporium_7681,c10405	1	7.12667387773262e-08	Not classified or generalist
Fungi,Ascomycota,Dothideomycetes,Capnodiales,Cladosporiaceae,Cladosporium_7681,c10406	1	7.3319953037692e-09	Not classified or generalist
Fungi,Ascomycota,Dothideomycetes,Capnodiales,Cladosporiaceae,Cladosporium_7681,c10407	1	1.51023278097451e-08	Not classified or generalist
Fungi,Ascomycota,Dothideomycetes,Capnodiales,Cladosporiaceae,Cladosporium_7681,c10408	1	2.46259768202739e-08	Not classified or generalist
Fungi,Ascomycota,Dothideomycetes,Capnodiales,Cladosporiaceae,Cladosporium_7681,c10409	1	9.68955598003945e-08	Not classified or generalist
Fungi,Ascomycota,Dothideomycetes,Capnodiales,Cladosporiaceae,Cladosporium_7681,c1041	10	1.02437248714989e-06	Air
Fungi,Ascomycota,Dothideomycetes,Capnodiales,Cladosporiaceae,Cladosporium_7681,c10410	1	4.04641570374982e-08	Not classified or generalist
Fungi,Ascomycota,Dothideomycetes,Capnodiales,Cladosporiaceae,Cladosporium_7681,c10411	1	2.24897174027438e-08	Not classified or generalist
Fungi,Ascomycota,Dothideomycetes,Capnodiales,Cladosporiaceae,Cladosporium_7681,c10412	1	1.04024214634688e-08	Not classified or generalist
Fungi,Ascomycota,Dothideomycetes,Capnodiales,Cladosporiaceae,Cladosporium_7681,c1042	9	6.17874388658778e-07	Air
Fungi,Ascomycota,Dothideomycetes,Capnodiales,Cladosporiaceae,Cladosporium_7681,c1043	9	6.40610042218594e-07	Air
Fungi,Ascomycota,Dothideomycetes,Capnodiales,Cladosporiaceae,Cladosporium_7681,c1044	10	1.64135407728632e-06	Urban-Air
Fungi,Ascomycota,Dothideomycetes,Capnodiales,Cladosporiaceae,Cladosporium_7681,c1045	9	2.42937544541751e-07	Air
Fungi,Ascomycota,Dothideomycetes,Capnodiales,Cladosporiaceae,Cladosporium_7681,c1046	9	1.21298108799086e-05	Natural-Air
Fungi,Ascomycota,Dothideomycetes,Capnodiales,Cladosporiaceae,Cladosporium_7681,c1047	10	8.60520552341608e-07	Natural-Air
Fungi,Ascomycota,Dothideomycetes,Capnodiales,Cladosporiaceae,Cladosporium_7681,c1048	10	5.67772558914542e-07	Air
Fungi,Ascomycota,Dothideomycetes,Capnodiales,Cladosporiaceae,Cladosporium_7681,c1049	10	2.27289610560785e-06	Not classified or generalist
Fungi,Ascomycota,Dothideomycetes,Capnodiales,Cladosporiaceae,Cladosporium_7681,c105	41	4.50984495546244e-05	Air
Fungi,Ascomycota,Dothideomycetes,Capnodiales,Cladosporiaceae,Cladosporium_7681,c1050	9	4.32672331829198e-07	Air
Fungi,Ascomycota,Dothideomycetes,Capnodiales,Cladosporiaceae,Cladosporium_7681,c1051	9	1.04818535854914e-06	Air
Fungi,Ascomycota,Dothideomycetes,Capnodiales,Cladosporiaceae,Cladosporium_7681,c1052	9	8.1157901205236e-07	Air
Fungi,Ascomycota,Dothideomycetes,Capnodiales,Cladosporiaceae,Cladosporium_7681,c1053	9	8.21897716611979e-07	Air
Fungi,Ascomycota,Dothideomycetes,Capnodiales,Cladosporiaceae,Cladosporium_7681,c1054	10	9.28652265401613e-07	Not classified or generalist
Fungi,Ascomycota,Dothideomycetes,Capnodiales,Cladosporiaceae,Cladosporium_7681,c1055	10	7.59310536112844e-07	Not classified or generalist
Fungi,Ascomycota,Dothideomycetes,Capnodiales,Cladosporiaceae,Cladosporium_7681,c1056	10	2.20141464758032e-06	Not classified or generalist
Fungi,Ascomycota,Dothideomycetes,Capnodiales,Cladosporiaceae,Cladosporium_7681,c1057	7	6.05891415679135e-07	Air
Fungi,Ascomycota,Dothideomycetes,Capnodiales,Cladosporiaceae,Cladosporium_7681,c1058	8	1.84672999704822e-06	Air
Fungi,Ascomycota,Dothideomycetes,Capnodiales,Cladosporiaceae,Cladosporium_7681,c1059	9	2.11288526424952e-07	Not classified or generalist
Fungi,Ascomycota,Dothideomycetes,Capnodiales,Cladosporiaceae,Cladosporium_7681,c106	34	4.85522684912699e-06	Not classified or generalist
Fungi,Ascomycota,Dothideomycetes,Capnodiales,Cladosporiaceae,Cladosporium_7681,c1060	8	5.75804527856055e-07	Air
Fungi,Ascomycota,Dothideomycetes,Capnodiales,Cladosporiaceae,Cladosporium_7681,c1061	9	5.62943719864553e-07	Not classified or generalist
Fungi,Ascomycota,Dothideomycetes,Capnodiales,Cladosporiaceae,Cladosporium_7681,c1062	9	3.77928205450375e-07	Air
Fungi,Ascomycota,Dothideomycetes,Capnodiales,Cladosporiaceae,Cladosporium_7681,c1063	8	2.80416771964257e-07	Not classified or generalist
Fungi,Ascomycota,Dothideomycetes,Capnodiales,Cladosporiaceae,Cladosporium_7681,c1064	9	3.27429767533485e-07	Air
Fungi,Ascomycota,Dothideomycetes,Capnodiales,Cladosporiaceae,Cladosporium_7681,c1065	9	2.17147295132219e-06	Air
Fungi,Ascomycota,Dothideomycetes,Capnodiales,Cladosporiaceae,Cladosporium_7681,c1066	9	2.26868694458253e-07	Air
Fungi,Ascomycota,Dothideomycetes,Capnodiales,Cladosporiaceae,Cladosporium_7681,c1067	9	0.000217827657576696	Soil
Fungi,Ascomycota,Dothideomycetes,Capnodiales,Cladosporiaceae,Cladosporium_7681,c1068	10	4.57043962516484e-07	Not classified or generalist
Fungi,Ascomycota,Dothideomycetes,Capnodiales,Cladosporiaceae,Cladosporium_7681,c1069	9	3.85215746945844e-07	Natural-Air
Fungi,Ascomycota,Dothideomycetes,Capnodiales,Cladosporiaceae,Cladosporium_7681,c107	38	9.90533365591356e-06	Air
Fungi,Ascomycota,Dothideomycetes,Capnodiales,Cladosporiaceae,Cladosporium_7681,c1070	10	8.32218950492749e-07	Air
Fungi,Ascomycota,Dothideomycetes,Capnodiales,Cladosporiaceae,Cladosporium_7681,c1071	7	1.72542693130554e-07	Air
Fungi,Ascomycota,Dothideomycetes,Capnodiales,Cladosporiaceae,Cladosporium_7681,c1072	10	5.42417407406141e-07	Not classified or generalist
Fungi,Ascomycota,Dothideomycetes,Capnodiales,Cladosporiaceae,Cladosporium_7681,c1073	6	3.62193856659536e-07	Air
Fungi,Ascomycota,Dothideomycetes,Capnodiales,Cladosporiaceae,Cladosporium_7681,c1074	10	2.76802066729852e-07	Not classified or generalist
Fungi,Ascomycota,Dothideomycetes,Capnodiales,Cladosporiaceae,Cladosporium_7681,c1075	9	2.08548575184954e-06	Air
Fungi,Ascomycota,Dothideomycetes,Capnodiales,Cladosporiaceae,Cladosporium_7681,c1076	8	6.89962265817008e-07	Air
Fungi,Ascomycota,Dothideomycetes,Capnodiales,Cladosporiaceae,Cladosporium_7681,c1077	9	5.06481830224409e-07	Not classified or generalist
Fungi,Ascomycota,Dothideomycetes,Capnodiales,Cladosporiaceae,Cladosporium_7681,c1078	9	0.000582562204200884	Natural-Air
Fungi,Ascomycota,Dothideomycetes,Capnodiales,Cladosporiaceae,Cladosporium_7681,c1079	9	9.57028121863208e-07	Natural-Air
Fungi,Ascomycota,Dothideomycetes,Capnodiales,Cladosporiaceae,Cladosporium_7681,c108	45	8.90729872767715e-06	Not classified or generalist
Fungi,Ascomycota,Dothideomycetes,Capnodiales,Cladosporiaceae,Cladosporium_7681,c1080	9	1.31367729588111e-06	Urban-Air
Fungi,Ascomycota,Dothideomycetes,Capnodiales,Cladosporiaceae,Cladosporium_7681,c1081	10	4.70008992012224e-06	Natural-Air
Fungi,Ascomycota,Dothideomycetes,Capnodiales,Cladosporiaceae,Cladosporium_7681,c1082	9	2.13355056398577e-07	Air
Fungi,Ascomycota,Dothideomycetes,Capnodiales,Cladosporiaceae,Cladosporium_7681,c1083	9	2.67217806772864e-05	Natural-Air
Fungi,Ascomycota,Dothideomycetes,Capnodiales,Cladosporiaceae,Cladosporium_7681,c1084	9	1.67921065919684e-06	Not classified or generalist
Fungi,Ascomycota,Dothideomycetes,Capnodiales,Cladosporiaceae,Cladosporium_7681,c1085	10	9.07522943395009e-07	Not classified or generalist
Fungi,Ascomycota,Dothideomycetes,Capnodiales,Cladosporiaceae,Cladosporium_7681,c1086	9	1.03213562264395e-06	Not classified or generalist
Fungi,Ascomycota,Dothideomycetes,Capnodiales,Cladosporiaceae,Cladosporium_7681,c1087	8	3.40277389658852e-06	Not classified or generalist
Fungi,Ascomycota,Dothideomycetes,Capnodiales,Cladosporiaceae,Cladosporium_7681,c1088	10	2.02265523638057e-07	Air
Fungi,Ascomycota,Dothideomycetes,Capnodiales,Cladosporiaceae,Cladosporium_7681,c1089	9	1.29693522042637e-06	Not classified or generalist
Fungi,Ascomycota,Dothideomycetes,Capnodiales,Cladosporiaceae,Cladosporium_7681,c109	38	8.34375998439756e-06	Air
Fungi,Ascomycota,Dothideomycetes,Capnodiales,Cladosporiaceae,Cladosporium_7681,c1090	9	7.66185331727179e-07	Air
Fungi,Ascomycota,Dothideomycetes,Capnodiales,Cladosporiaceae,Cladosporium_7681,c1091	9	2.16794116559944e-07	Air
Fungi,Ascomycota,Dothideomycetes,Capnodiales,Cladosporiaceae,Cladosporium_7681,c1092	10	9.41700028946879e-07	Not classified or generalist
Fungi,Ascomycota,Dothideomycetes,Capnodiales,Cladosporiaceae,Cladosporium_7681,c1093	9	3.36897516752813e-07	Air
Fungi,Ascomycota,Dothideomycetes,Capnodiales,Cladosporiaceae,Cladosporium_7681,c1094	9	1.32650570516022e-05	Natural-Air
Fungi,Ascomycota,Dothideomycetes,Capnodiales,Cladosporiaceae,Cladosporium_7681,c1095	10	3.38629193074019e-07	Air
Fungi,Ascomycota,Dothideomycetes,Capnodiales,Cladosporiaceae,Cladosporium_7681,c1096	10	1.45898313990311e-05	Urban-Soil
Fungi,Ascomycota,Dothideomycetes,Capnodiales,Cladosporiaceae,Cladosporium_7681,c1097	8	4.98802612526173e-07	Not classified or generalist
Fungi,Ascomycota,Dothideomycetes,Capnodiales,Cladosporiaceae,Cladosporium_7681,c1098	7	7.41806761912698e-07	Not classified or generalist
Fungi,Ascomycota,Dothideomycetes,Capnodiales,Cladosporiaceae,Cladosporium_7681,c1099	9	1.30878275854772e-06	Urban-Air
Fungi,Ascomycota,Dothideomycetes,Capnodiales,Cladosporiaceae,Cladosporium_7681,c11	91	8.37325750709661e-05	Not classified or generalist
Fungi,Ascomycota,Dothideomycetes,Capnodiales,Cladosporiaceae,Cladosporium_7681,c110	32	6.61288382109129e-06	Air
Fungi,Ascomycota,Dothideomycetes,Capnodiales,Cladosporiaceae,Cladosporium_7681,c1100	9	3.11507033731925e-06	Natural-Air
Fungi,Ascomycota,Dothideomycetes,Capnodiales,Cladosporiaceae,Cladosporium_7681,c1101	9	5.23162555572537e-05	Natural-Air
Fungi,Ascomycota,Dothideomycetes,Capnodiales,Cladosporiaceae,Cladosporium_7681,c1102	8	8.71471965516415e-07	Urban-Air
Fungi,Ascomycota,Dothideomycetes,Capnodiales,Cladosporiaceae,Cladosporium_7681,c1103	8	2.21251448342918e-06	Air
Fungi,Ascomycota,Dothideomycetes,Capnodiales,Cladosporiaceae,Cladosporium_7681,c1104	10	4.5284904675931e-07	Air
Fungi,Ascomycota,Dothideomycetes,Capnodiales,Cladosporiaceae,Cladosporium_7681,c1105	9	6.16421265822633e-07	Air
Fungi,Ascomycota,Dothideomycetes,Capnodiales,Cladosporiaceae,Cladosporium_7681,c1106	9	3.75206336122085e-05	Urban-Air
Fungi,Ascomycota,Dothideomycetes,Capnodiales,Cladosporiaceae,Cladosporium_7681,c1107	9	0.000143917492512941	Natural-Air
Fungi,Ascomycota,Dothideomycetes,Capnodiales,Cladosporiaceae,Cladosporium_7681,c1108	9	1.51426313531084e-06	Not classified or generalist
Fungi,Ascomycota,Dothideomycetes,Capnodiales,Cladosporiaceae,Cladosporium_7681,c1109	10	1.35629490172591e-06	Natural-Air
Fungi,Ascomycota,Dothideomycetes,Capnodiales,Cladosporiaceae,Cladosporium_7681,c111	38	6.50201069887449e-06	Not classified or generalist
Fungi,Ascomycota,Dothideomycetes,Capnodiales,Cladosporiaceae,Cladosporium_7681,c1110	8	4.84462237577791e-07	Not classified or generalist
Fungi,Ascomycota,Dothideomycetes,Capnodiales,Cladosporiaceae,Cladosporium_7681,c1111	10	1.04983189416089e-06	Not classified or generalist
Fungi,Ascomycota,Dothideomycetes,Capnodiales,Cladosporiaceae,Cladosporium_7681,c1112	8	4.43723217136035e-07	Natural-Air
Fungi,Ascomycota,Dothideomycetes,Capnodiales,Cladosporiaceae,Cladosporium_7681,c1113	9	5.22359206570819e-06	Urban-Air
Fungi,Ascomycota,Dothideomycetes,Capnodiales,Cladosporiaceae,Cladosporium_7681,c1114	8	4.43591451910834e-05	Natural-Air
Fungi,Ascomycota,Dothideomycetes,Capnodiales,Cladosporiaceae,Cladosporium_7681,c1115	8	8.04847448383941e-07	Air
Fungi,Ascomycota,Dothideomycetes,Capnodiales,Cladosporiaceae,Cladosporium_7681,c1116	9	6.17028229833482e-07	Air
Fungi,Ascomycota,Dothideomycetes,Capnodiales,Cladosporiaceae,Cladosporium_7681,c1117	7	1.35831428586964e-06	Natural-Air
Fungi,Ascomycota,Dothideomycetes,Capnodiales,Cladosporiaceae,Cladosporium_7681,c1118	8	1.15857791275812e-06	Urban-Air
Fungi,Ascomycota,Dothideomycetes,Capnodiales,Cladosporiaceae,Cladosporium_7681,c1119	9	1.84596610277296e-06	Air
Fungi,Ascomycota,Dothideomycetes,Capnodiales,Cladosporiaceae,Cladosporium_7681,c112	40	8.51269660860096e-06	Air
Fungi,Ascomycota,Dothideomycetes,Capnodiales,Cladosporiaceae,Cladosporium_7681,c1120	9	1.03836644398913e-06	Air
Fungi,Ascomycota,Dothideomycetes,Capnodiales,Cladosporiaceae,Cladosporium_7681,c1121	9	2.68061794135867e-06	Urban-Air
Fungi,Ascomycota,Dothideomycetes,Capnodiales,Cladosporiaceae,Cladosporium_7681,c1122	9	5.3614288914064e-07	Not classified or generalist
Fungi,Ascomycota,Dothideomycetes,Capnodiales,Cladosporiaceae,Cladosporium_7681,c1123	9	1.95177081326087e-06	Natural-Air
Fungi,Ascomycota,Dothideomycetes,Capnodiales,Cladosporiaceae,Cladosporium_7681,c1124	10	5.67098443166731e-07	Air
Fungi,Ascomycota,Dothideomycetes,Capnodiales,Cladosporiaceae,Cladosporium_7681,c1125	10	1.8053731004898e-07	Not classified or generalist
Fungi,Ascomycota,Dothideomycetes,Capnodiales,Cladosporiaceae,Cladosporium_7681,c1126	10	2.73564026865343e-07	Air
Fungi,Ascomycota,Dothideomycetes,Capnodiales,Cladosporiaceae,Cladosporium_7681,c1127	10	1.31801776782051e-06	Air
Fungi,Ascomycota,Dothideomycetes,Capnodiales,Cladosporiaceae,Cladosporium_7681,c1128	9	4.28045659509017e-06	Urban-Soil
Fungi,Ascomycota,Dothideomycetes,Capnodiales,Cladosporiaceae,Cladosporium_7681,c1129	10	9.13740834511831e-07	Not classified or generalist
Fungi,Ascomycota,Dothideomycetes,Capnodiales,Cladosporiaceae,Cladosporium_7681,c113	20	5.72808640823775e-06	Air
Fungi,Ascomycota,Dothideomycetes,Capnodiales,Cladosporiaceae,Cladosporium_7681,c1130	10	5.56611592584091e-06	Not classified or generalist
Fungi,Ascomycota,Dothideomycetes,Capnodiales,Cladosporiaceae,Cladosporium_7681,c1131	9	1.06835026806051e-06	Not classified or generalist
Fungi,Ascomycota,Dothideomycetes,Capnodiales,Cladosporiaceae,Cladosporium_7681,c1132	7	4.13185708730471e-07	Natural-Air
Fungi,Ascomycota,Dothideomycetes,Capnodiales,Cladosporiaceae,Cladosporium_7681,c1133	9	3.59700377360094e-06	Air
Fungi,Ascomycota,Dothideomycetes,Capnodiales,Cladosporiaceae,Cladosporium_7681,c1134	9	4.05592177667097e-06	Urban-Air
Fungi,Ascomycota,Dothideomycetes,Capnodiales,Cladosporiaceae,Cladosporium_7681,c1135	8	2.5809196875569e-07	Air
Fungi,Ascomycota,Dothideomycetes,Capnodiales,Cladosporiaceae,Cladosporium_7681,c1136	8	6.37153124915618e-07	Not classified or generalist
Fungi,Ascomycota,Dothideomycetes,Capnodiales,Cladosporiaceae,Cladosporium_7681,c1137	9	3.23663488395314e-07	Not classified or generalist
Fungi,Ascomycota,Dothideomycetes,Capnodiales,Cladosporiaceae,Cladosporium_7681,c1138	10	1.33775589711639e-06	Air
Fungi,Ascomycota,Dothideomycetes,Capnodiales,Cladosporiaceae,Cladosporium_7681,c1139	10	8.9015430446445e-07	Air
Fungi,Ascomycota,Dothideomycetes,Capnodiales,Cladosporiaceae,Cladosporium_7681,c114	54	8.08467322997787e-06	Not classified or generalist
Fungi,Ascomycota,Dothideomycetes,Capnodiales,Cladosporiaceae,Cladosporium_7681,c1140	5	1.56359986854032e-06	Urban
Fungi,Ascomycota,Dothideomycetes,Capnodiales,Cladosporiaceae,Cladosporium_7681,c1141	9	3.48337390593512e-06	Urban-Air
Fungi,Ascomycota,Dothideomycetes,Capnodiales,Cladosporiaceae,Cladosporium_7681,c1142	10	8.54068839215853e-07	Air
Fungi,Ascomycota,Dothideomycetes,Capnodiales,Cladosporiaceae,Cladosporium_7681,c1143	10	6.15888235240455e-06	Not classified or generalist
Fungi,Ascomycota,Dothideomycetes,Capnodiales,Cladosporiaceae,Cladosporium_7681,c1144	8	1.00513558074141e-06	Air
Fungi,Ascomycota,Dothideomycetes,Capnodiales,Cladosporiaceae,Cladosporium_7681,c1145	10	4.27080416998191e-06	Air
Fungi,Ascomycota,Dothideomycetes,Capnodiales,Cladosporiaceae,Cladosporium_7681,c1146	9	2.15016641180937e-06	Natural-Air
Fungi,Ascomycota,Dothideomycetes,Capnodiales,Cladosporiaceae,Cladosporium_7681,c1147	9	1.14237522289857e-06	Air
Fungi,Ascomycota,Dothideomycetes,Capnodiales,Cladosporiaceae,Cladosporium_7681,c1148	8	3.19594018335323e-06	Air
Fungi,Ascomycota,Dothideomycetes,Capnodiales,Cladosporiaceae,Cladosporium_7681,c1149	10	1.89933486295165e-06	Air
Fungi,Ascomycota,Dothideomycetes,Capnodiales,Cladosporiaceae,Cladosporium_7681,c115	37	1.49836161560266e-05	Air
Fungi,Ascomycota,Dothideomycetes,Capnodiales,Cladosporiaceae,Cladosporium_7681,c1150	9	4.63535515353831e-07	Air
Fungi,Ascomycota,Dothideomycetes,Capnodiales,Cladosporiaceae,Cladosporium_7681,c1151	9	4.82078546978168e-07	Not classified or generalist
Fungi,Ascomycota,Dothideomycetes,Capnodiales,Cladosporiaceae,Cladosporium_7681,c1152	8	2.06686197514139e-07	Air
Fungi,Ascomycota,Dothideomycetes,Capnodiales,Cladosporiaceae,Cladosporium_7681,c1153	9	2.46266055413922e-06	Natural-Air
Fungi,Ascomycota,Dothideomycetes,Capnodiales,Cladosporiaceae,Cladosporium_7681,c1154	10	5.85302512565377e-07	Air
Fungi,Ascomycota,Dothideomycetes,Capnodiales,Cladosporiaceae,Cladosporium_7681,c1155	8	6.8030999554497e-06	Natural-Air
Fungi,Ascomycota,Dothideomycetes,Capnodiales,Cladosporiaceae,Cladosporium_7681,c1156	10	3.52389815557405e-07	Not classified or generalist
Fungi,Ascomycota,Dothideomycetes,Capnodiales,Cladosporiaceae,Cladosporium_7681,c1157	10	8.70909232721517e-07	Not classified or generalist
Fungi,Ascomycota,Dothideomycetes,Capnodiales,Cladosporiaceae,Cladosporium_7681,c1158	10	2.28498532201631e-07	Air
Fungi,Ascomycota,Dothideomycetes,Capnodiales,Cladosporiaceae,Cladosporium_7681,c1159	6	3.08718966492145e-07	Air
Fungi,Ascomycota,Dothideomycetes,Capnodiales,Cladosporiaceae,Cladosporium_7681,c116	42	6.38537862058707e-06	Air
Fungi,Ascomycota,Dothideomycetes,Capnodiales,Cladosporiaceae,Cladosporium_7681,c1160	9	5.25866242225744e-07	Natural-Air
Fungi,Ascomycota,Dothideomycetes,Capnodiales,Cladosporiaceae,Cladosporium_7681,c1161	9	4.63671836436814e-07	Air
Fungi,Ascomycota,Dothideomycetes,Capnodiales,Cladosporiaceae,Cladosporium_7681,c1162	10	4.07980201795914e-07	Air
Fungi,Ascomycota,Dothideomycetes,Capnodiales,Cladosporiaceae,Cladosporium_7681,c1163	9	2.4481682837439e-07	Air
Fungi,Ascomycota,Dothideomycetes,Capnodiales,Cladosporiaceae,Cladosporium_7681,c1164	10	2.51399757384548e-06	Not classified or generalist
Fungi,Ascomycota,Dothideomycetes,Capnodiales,Cladosporiaceae,Cladosporium_7681,c1165	10	9.82826928626811e-07	Not classified or generalist
Fungi,Ascomycota,Dothideomycetes,Capnodiales,Cladosporiaceae,Cladosporium_7681,c1166	7	2.07679292241165e-06	Natural-Air
Fungi,Ascomycota,Dothideomycetes,Capnodiales,Cladosporiaceae,Cladosporium_7681,c1167	9	1.99960167904124e-06	Urban-Air
Fungi,Ascomycota,Dothideomycetes,Capnodiales,Cladosporiaceae,Cladosporium_7681,c1168	9	1.63753558526054e-05	Natural-Air
Fungi,Ascomycota,Dothideomycetes,Capnodiales,Cladosporiaceae,Cladosporium_7681,c1169	9	2.73015872825199e-06	Air
Fungi,Ascomycota,Dothideomycetes,Capnodiales,Cladosporiaceae,Cladosporium_7681,c117	31	1.42718882199372e-05	Air
Fungi,Ascomycota,Dothideomycetes,Capnodiales,Cladosporiaceae,Cladosporium_7681,c1170	9	1.22629029686259e-06	Air
Fungi,Ascomycota,Dothideomycetes,Capnodiales,Cladosporiaceae,Cladosporium_7681,c1171	10	3.70853002985079e-07	Air
Fungi,Ascomycota,Dothideomycetes,Capnodiales,Cladosporiaceae,Cladosporium_7681,c1172	10	5.01481929636671e-07	Air
Fungi,Ascomycota,Dothideomycetes,Capnodiales,Cladosporiaceae,Cladosporium_7681,c1173	9	4.98528922641434e-07	Air
Fungi,Ascomycota,Dothideomycetes,Capnodiales,Cladosporiaceae,Cladosporium_7681,c1174	10	7.15730158787092e-07	Natural-Air
Fungi,Ascomycota,Dothideomycetes,Capnodiales,Cladosporiaceae,Cladosporium_7681,c1175	9	5.13590965491928e-07	Air
Fungi,Ascomycota,Dothideomycetes,Capnodiales,Cladosporiaceae,Cladosporium_7681,c1176	10	8.59079086100699e-07	Air
Fungi,Ascomycota,Dothideomycetes,Capnodiales,Cladosporiaceae,Cladosporium_7681,c1177	8	1.16693235847937e-06	Air
Fungi,Ascomycota,Dothideomycetes,Capnodiales,Cladosporiaceae,Cladosporium_7681,c1178	10	1.06704189236251e-06	Air
Fungi,Ascomycota,Dothideomycetes,Capnodiales,Cladosporiaceae,Cladosporium_7681,c1179	9	2.93116787891966e-07	Air
Fungi,Ascomycota,Dothideomycetes,Capnodiales,Cladosporiaceae,Cladosporium_7681,c118	37	5.21801440529092e-06	Air
Fungi,Ascomycota,Dothideomycetes,Capnodiales,Cladosporiaceae,Cladosporium_7681,c1180	9	6.03981845253869e-07	Not classified or generalist
Fungi,Ascomycota,Dothideomycetes,Capnodiales,Cladosporiaceae,Cladosporium_7681,c1181	9	3.82111578458297e-06	Natural-Air
Fungi,Ascomycota,Dothideomycetes,Capnodiales,Cladosporiaceae,Cladosporium_7681,c1182	9	2.39739710984864e-06	Air
Fungi,Ascomycota,Dothideomycetes,Capnodiales,Cladosporiaceae,Cladosporium_7681,c1183	9	9.48099118170527e-07	Natural-Air
Fungi,Ascomycota,Dothideomycetes,Capnodiales,Cladosporiaceae,Cladosporium_7681,c1184	10	1.90187338638003e-07	Air
Fungi,Ascomycota,Dothideomycetes,Capnodiales,Cladosporiaceae,Cladosporium_7681,c1185	10	5.3084721857771e-06	Natural-Air
Fungi,Ascomycota,Dothideomycetes,Capnodiales,Cladosporiaceae,Cladosporium_7681,c1186	9	2.12687537170006e-06	Air
Fungi,Ascomycota,Dothideomycetes,Capnodiales,Cladosporiaceae,Cladosporium_7681,c1187	9	1.41594798182537e-05	Natural-Air
Fungi,Ascomycota,Dothideomycetes,Capnodiales,Cladosporiaceae,Cladosporium_7681,c1188	9	5.05849296136092e-07	Air
Fungi,Ascomycota,Dothideomycetes,Capnodiales,Cladosporiaceae,Cladosporium_7681,c1189	8	5.06904332954088e-07	Air
Fungi,Ascomycota,Dothideomycetes,Capnodiales,Cladosporiaceae,Cladosporium_7681,c119	32	1.02156729446706e-05	Air
Fungi,Ascomycota,Dothideomycetes,Capnodiales,Cladosporiaceae,Cladosporium_7681,c1190	9	7.30581520493887e-07	Air
Fungi,Ascomycota,Dothideomycetes,Capnodiales,Cladosporiaceae,Cladosporium_7681,c1191	10	1.14904321755459e-06	Air
Fungi,Ascomycota,Dothideomycetes,Capnodiales,Cladosporiaceae,Cladosporium_7681,c1192	8	1.15120041065416e-06	Air
Fungi,Ascomycota,Dothideomycetes,Capnodiales,Cladosporiaceae,Cladosporium_7681,c1193	8	1.78077441655789e-06	Not classified or generalist
Fungi,Ascomycota,Dothideomycetes,Capnodiales,Cladosporiaceae,Cladosporium_7681,c1194	9	1.67400183058716e-06	Air
Fungi,Ascomycota,Dothideomycetes,Capnodiales,Cladosporiaceae,Cladosporium_7681,c1195	8	3.41115127749881e-05	Natural-Air
Fungi,Ascomycota,Dothideomycetes,Capnodiales,Cladosporiaceae,Cladosporium_7681,c1196	7	1.18733666171742e-06	Air
Fungi,Ascomycota,Dothideomycetes,Capnodiales,Cladosporiaceae,Cladosporium_7681,c1197	9	2.65248090360322e-06	Not classified or generalist
Fungi,Ascomycota,Dothideomycetes,Capnodiales,Cladosporiaceae,Cladosporium_7681,c1198	9	5.76873108114885e-07	Air
Fungi,Ascomycota,Dothideomycetes,Capnodiales,Cladosporiaceae,Cladosporium_7681,c1199	8	3.41103388266884e-07	Air
Fungi,Ascomycota,Dothideomycetes,Capnodiales,Cladosporiaceae,Cladosporium_7681,c12	72	4.6782023623018e-05	Air
Fungi,Ascomycota,Dothideomycetes,Capnodiales,Cladosporiaceae,Cladosporium_7681,c120	36	8.29216757990164e-06	Air
Fungi,Ascomycota,Dothideomycetes,Capnodiales,Cladosporiaceae,Cladosporium_7681,c1200	9	1.5504446833109e-06	Natural-Air
Fungi,Ascomycota,Dothideomycetes,Capnodiales,Cladosporiaceae,Cladosporium_7681,c1201	9	4.92729685231265e-07	Not classified or generalist
Fungi,Ascomycota,Dothideomycetes,Capnodiales,Cladosporiaceae,Cladosporium_7681,c1202	8	3.06229219559626e-07	Air
Fungi,Ascomycota,Dothideomycetes,Capnodiales,Cladosporiaceae,Cladosporium_7681,c1203	8	5.59640366861275e-06	Natural-Air
Fungi,Ascomycota,Dothideomycetes,Capnodiales,Cladosporiaceae,Cladosporium_7681,c1204	9	3.69514568315789e-07	Air
Fungi,Ascomycota,Dothideomycetes,Capnodiales,Cladosporiaceae,Cladosporium_7681,c1205	9	9.01544012049162e-07	Not classified or generalist
Fungi,Ascomycota,Dothideomycetes,Capnodiales,Cladosporiaceae,Cladosporium_7681,c1206	9	2.56617228678202e-07	Natural-Air
Fungi,Ascomycota,Dothideomycetes,Capnodiales,Cladosporiaceae,Cladosporium_7681,c1207	8	3.4121759400087e-07	Air
Fungi,Ascomycota,Dothideomycetes,Capnodiales,Cladosporiaceae,Cladosporium_7681,c1208	8	9.76203857331484e-07	Natural
Fungi,Ascomycota,Dothideomycetes,Capnodiales,Cladosporiaceae,Cladosporium_7681,c1209	8	1.64448219556613e-06	Air
Fungi,Ascomycota,Dothideomycetes,Capnodiales,Cladosporiaceae,Cladosporium_7681,c121	32	1.29820455176453e-05	Air
Fungi,Ascomycota,Dothideomycetes,Capnodiales,Cladosporiaceae,Cladosporium_7681,c1210	6	3.36715403289486e-07	Air
Fungi,Ascomycota,Dothideomycetes,Capnodiales,Cladosporiaceae,Cladosporium_7681,c1211	8	1.25667227372988e-07	Air
Fungi,Ascomycota,Dothideomycetes,Capnodiales,Cladosporiaceae,Cladosporium_7681,c1212	9	3.0643094844959e-07	Air
Fungi,Ascomycota,Dothideomycetes,Capnodiales,Cladosporiaceae,Cladosporium_7681,c1213	7	1.39573092425239e-06	Urban-Air
Fungi,Ascomycota,Dothideomycetes,Capnodiales,Cladosporiaceae,Cladosporium_7681,c1214	8	1.93249598521223e-06	Urban-Air
Fungi,Ascomycota,Dothideomycetes,Capnodiales,Cladosporiaceae,Cladosporium_7681,c1215	8	2.19046921831751e-06	Air
Fungi,Ascomycota,Dothideomycetes,Capnodiales,Cladosporiaceae,Cladosporium_7681,c1216	8	6.17404503903453e-07	Not classified or generalist
Fungi,Ascomycota,Dothideomycetes,Capnodiales,Cladosporiaceae,Cladosporium_7681,c1217	9	5.96178183695112e-07	Air
Fungi,Ascomycota,Dothideomycetes,Capnodiales,Cladosporiaceae,Cladosporium_7681,c1218	9	4.11138519257607e-06	Urban
Fungi,Ascomycota,Dothideomycetes,Capnodiales,Cladosporiaceae,Cladosporium_7681,c1219	8	2.02719668279442e-06	Not classified or generalist
Fungi,Ascomycota,Dothideomycetes,Capnodiales,Cladosporiaceae,Cladosporium_7681,c122	32	5.64751461929986e-06	Air
Fungi,Ascomycota,Dothideomycetes,Capnodiales,Cladosporiaceae,Cladosporium_7681,c1220	9	9.15286538443028e-07	Air
Fungi,Ascomycota,Dothideomycetes,Capnodiales,Cladosporiaceae,Cladosporium_7681,c1221	8	7.57932407477385e-07	Air
Fungi,Ascomycota,Dothideomycetes,Capnodiales,Cladosporiaceae,Cladosporium_7681,c1222	8	1.10570916654695e-06	Natural-Air
Fungi,Ascomycota,Dothideomycetes,Capnodiales,Cladosporiaceae,Cladosporium_7681,c1223	9	1.16550505498221e-07	Air
Fungi,Ascomycota,Dothideomycetes,Capnodiales,Cladosporiaceae,Cladosporium_7681,c1224	9	2.30604337910494e-06	Air
Fungi,Ascomycota,Dothideomycetes,Capnodiales,Cladosporiaceae,Cladosporium_7681,c1225	9	3.98009135508802e-07	Natural
Fungi,Ascomycota,Dothideomycetes,Capnodiales,Cladosporiaceae,Cladosporium_7681,c1226	8	3.13413755624465e-07	Not classified or generalist
Fungi,Ascomycota,Dothideomycetes,Capnodiales,Cladosporiaceae,Cladosporium_7681,c1227	7	4.41340411191309e-07	Air
Fungi,Ascomycota,Dothideomycetes,Capnodiales,Cladosporiaceae,Cladosporium_7681,c1228	7	2.84032301387373e-06	Natural-Air
Fungi,Ascomycota,Dothideomycetes,Capnodiales,Cladosporiaceae,Cladosporium_7681,c1229	5	7.14754105644328e-07	Natural-Air
Fungi,Ascomycota,Dothideomycetes,Capnodiales,Cladosporiaceae,Cladosporium_7681,c123	33	1.60700126091352e-05	Air
Fungi,Ascomycota,Dothideomycetes,Capnodiales,Cladosporiaceae,Cladosporium_7681,c1230	8	1.48283865934452e-06	Air
Fungi,Ascomycota,Dothideomycetes,Capnodiales,Cladosporiaceae,Cladosporium_7681,c1231	9	5.81435713612791e-06	Urban-Air
Fungi,Ascomycota,Dothideomycetes,Capnodiales,Cladosporiaceae,Cladosporium_7681,c1232	8	1.92176693929366e-06	Natural-Air
Fungi,Ascomycota,Dothideomycetes,Capnodiales,Cladosporiaceae,Cladosporium_7681,c1233	8	5.09133941610228e-07	Not classified or generalist
Fungi,Ascomycota,Dothideomycetes,Capnodiales,Cladosporiaceae,Cladosporium_7681,c1234	8	4.9338138944243e-07	Urban
Fungi,Ascomycota,Dothideomycetes,Capnodiales,Cladosporiaceae,Cladosporium_7681,c1235	9	3.06968140076264e-07	Air
Fungi,Ascomycota,Dothideomycetes,Capnodiales,Cladosporiaceae,Cladosporium_7681,c1236	9	2.12212776586046e-06	Air
Fungi,Ascomycota,Dothideomycetes,Capnodiales,Cladosporiaceae,Cladosporium_7681,c1237	9	3.49711344117542e-07	Air
Fungi,Ascomycota,Dothideomycetes,Capnodiales,Cladosporiaceae,Cladosporium_7681,c1238	9	3.13944785020159e-07	Not classified or generalist
Fungi,Ascomycota,Dothideomycetes,Capnodiales,Cladosporiaceae,Cladosporium_7681,c1239	9	1.9581074091419e-06	Air
Fungi,Ascomycota,Dothideomycetes,Capnodiales,Cladosporiaceae,Cladosporium_7681,c124	33	6.66865467145207e-06	Air
Fungi,Ascomycota,Dothideomycetes,Capnodiales,Cladosporiaceae,Cladosporium_7681,c1240	9	3.11566213675635e-07	Not classified or generalist
Fungi,Ascomycota,Dothideomycetes,Capnodiales,Cladosporiaceae,Cladosporium_7681,c1241	9	3.68414823372496e-06	Natural-Air
Fungi,Ascomycota,Dothideomycetes,Capnodiales,Cladosporiaceae,Cladosporium_7681,c1242	9	5.77836997279163e-07	Air
Fungi,Ascomycota,Dothideomycetes,Capnodiales,Cladosporiaceae,Cladosporium_7681,c1243	9	2.55809975521246e-06	Air
Fungi,Ascomycota,Dothideomycetes,Capnodiales,Cladosporiaceae,Cladosporium_7681,c1244	9	3.6191803286466e-07	Not classified or generalist
Fungi,Ascomycota,Dothideomycetes,Capnodiales,Cladosporiaceae,Cladosporium_7681,c1245	9	5.7958566597508e-07	Air
Fungi,Ascomycota,Dothideomycetes,Capnodiales,Cladosporiaceae,Cladosporium_7681,c1246	8	1.04550456929783e-06	Air
Fungi,Ascomycota,Dothideomycetes,Capnodiales,Cladosporiaceae,Cladosporium_7681,c1247	8	6.08733361386094e-07	Not classified or generalist
Fungi,Ascomycota,Dothideomycetes,Capnodiales,Cladosporiaceae,Cladosporium_7681,c1248	8	3.01860020442712e-06	Natural-Air
Fungi,Ascomycota,Dothideomycetes,Capnodiales,Cladosporiaceae,Cladosporium_7681,c1249	7	1.07368679025802e-06	Air
Fungi,Ascomycota,Dothideomycetes,Capnodiales,Cladosporiaceae,Cladosporium_7681,c125	35	5.75188653352809e-06	Air
Fungi,Ascomycota,Dothideomycetes,Capnodiales,Cladosporiaceae,Cladosporium_7681,c1250	7	6.78179260674526e-07	Air
Fungi,Ascomycota,Dothideomycetes,Capnodiales,Cladosporiaceae,Cladosporium_7681,c1251	8	4.52147954463251e-07	Not classified or generalist
Fungi,Ascomycota,Dothideomycetes,Capnodiales,Cladosporiaceae,Cladosporium_7681,c1252	8	1.02254186875797e-06	Natural-Air
Fungi,Ascomycota,Dothideomycetes,Capnodiales,Cladosporiaceae,Cladosporium_7681,c1253	9	2.38838826991775e-07	Air
Fungi,Ascomycota,Dothideomycetes,Capnodiales,Cladosporiaceae,Cladosporium_7681,c1254	8	1.33700450498184e-06	Air
Fungi,Ascomycota,Dothideomycetes,Capnodiales,Cladosporiaceae,Cladosporium_7681,c1255	9	5.7993363436224e-07	Air
Fungi,Ascomycota,Dothideomycetes,Capnodiales,Cladosporiaceae,Cladosporium_7681,c1256	8	4.70979769220812e-07	Air
Fungi,Ascomycota,Dothideomycetes,Capnodiales,Cladosporiaceae,Cladosporium_7681,c1257	9	4.29258117236973e-07	Air
Fungi,Ascomycota,Dothideomycetes,Capnodiales,Cladosporiaceae,Cladosporium_7681,c1258	9	5.67368057987671e-07	Air
Fungi,Ascomycota,Dothideomycetes,Capnodiales,Cladosporiaceae,Cladosporium_7681,c1259	9	3.64873304839611e-05	Natural-Air
Fungi,Ascomycota,Dothideomycetes,Capnodiales,Cladosporiaceae,Cladosporium_7681,c126	32	3.03813876091576e-06	Air
Fungi,Ascomycota,Dothideomycetes,Capnodiales,Cladosporiaceae,Cladosporium_7681,c1260	8	4.46913405452809e-07	Not classified or generalist
Fungi,Ascomycota,Dothideomycetes,Capnodiales,Cladosporiaceae,Cladosporium_7681,c1261	9	5.64317730607404e-07	Air
Fungi,Ascomycota,Dothideomycetes,Capnodiales,Cladosporiaceae,Cladosporium_7681,c1262	8	1.39686643460852e-07	Air
Fungi,Ascomycota,Dothideomycetes,Capnodiales,Cladosporiaceae,Cladosporium_7681,c1263	9	5.12632238387452e-07	Air
Fungi,Ascomycota,Dothideomycetes,Capnodiales,Cladosporiaceae,Cladosporium_7681,c1264	8	5.12875603062252e-07	Air
Fungi,Ascomycota,Dothideomycetes,Capnodiales,Cladosporiaceae,Cladosporium_7681,c1265	9	2.38570598772256e-06	Natural-Air
Fungi,Ascomycota,Dothideomycetes,Capnodiales,Cladosporiaceae,Cladosporium_7681,c1266	8	3.23115965634434e-06	Air
Fungi,Ascomycota,Dothideomycetes,Capnodiales,Cladosporiaceae,Cladosporium_7681,c1267	9	2.34853550233224e-07	Air
Fungi,Ascomycota,Dothideomycetes,Capnodiales,Cladosporiaceae,Cladosporium_7681,c1268	8	1.87464413287103e-06	Urban-Soil
Fungi,Ascomycota,Dothideomycetes,Capnodiales,Cladosporiaceae,Cladosporium_7681,c1269	7	3.96726839985339e-07	Not classified or generalist
Fungi,Ascomycota,Dothideomycetes,Capnodiales,Cladosporiaceae,Cladosporium_7681,c127	32	1.91523745579171e-05	Air
Fungi,Ascomycota,Dothideomycetes,Capnodiales,Cladosporiaceae,Cladosporium_7681,c1270	8	7.70038280048786e-06	Urban
Fungi,Ascomycota,Dothideomycetes,Capnodiales,Cladosporiaceae,Cladosporium_7681,c1271	8	5.76088971044062e-07	Air
Fungi,Ascomycota,Dothideomycetes,Capnodiales,Cladosporiaceae,Cladosporium_7681,c1272	9	1.11385478480784e-06	Air
Fungi,Ascomycota,Dothideomycetes,Capnodiales,Cladosporiaceae,Cladosporium_7681,c1273	8	6.64890873729678e-07	Not classified or generalist
Fungi,Ascomycota,Dothideomycetes,Capnodiales,Cladosporiaceae,Cladosporium_7681,c1274	9	5.06687611390769e-07	Not classified or generalist
Fungi,Ascomycota,Dothideomycetes,Capnodiales,Cladosporiaceae,Cladosporium_7681,c1275	8	3.34796379816948e-06	Air
Fungi,Ascomycota,Dothideomycetes,Capnodiales,Cladosporiaceae,Cladosporium_7681,c1276	8	4.79948744501519e-07	Air
Fungi,Ascomycota,Dothideomycetes,Capnodiales,Cladosporiaceae,Cladosporium_7681,c1277	7	9.95540655074234e-07	Air
Fungi,Ascomycota,Dothideomycetes,Capnodiales,Cladosporiaceae,Cladosporium_7681,c1278	9	6.04967971215434e-07	Not classified or generalist
Fungi,Ascomycota,Dothideomycetes,Capnodiales,Cladosporiaceae,Cladosporium_7681,c1279	8	4.04219770186031e-07	Air
Fungi,Ascomycota,Dothideomycetes,Capnodiales,Cladosporiaceae,Cladosporium_7681,c128	34	6.36486870911674e-06	Air
Fungi,Ascomycota,Dothideomycetes,Capnodiales,Cladosporiaceae,Cladosporium_7681,c1280	9	8.91361809466313e-07	Not classified or generalist
Fungi,Ascomycota,Dothideomycetes,Capnodiales,Cladosporiaceae,Cladosporium_7681,c1281	9	8.42227359056568e-07	Air
Fungi,Ascomycota,Dothideomycetes,Capnodiales,Cladosporiaceae,Cladosporium_7681,c1282	8	2.92012366008387e-06	Natural-Air
Fungi,Ascomycota,Dothideomycetes,Capnodiales,Cladosporiaceae,Cladosporium_7681,c1283	9	2.41513426047396e-07	Air
Fungi,Ascomycota,Dothideomycetes,Capnodiales,Cladosporiaceae,Cladosporium_7681,c1284	9	3.22931268193781e-07	Natural
Fungi,Ascomycota,Dothideomycetes,Capnodiales,Cladosporiaceae,Cladosporium_7681,c1285	9	9.38999970295939e-07	Air
Fungi,Ascomycota,Dothideomycetes,Capnodiales,Cladosporiaceae,Cladosporium_7681,c1286	9	9.67342628076885e-07	Air
Fungi,Ascomycota,Dothideomycetes,Capnodiales,Cladosporiaceae,Cladosporium_7681,c1287	9	1.68014323455439e-06	Air
Fungi,Ascomycota,Dothideomycetes,Capnodiales,Cladosporiaceae,Cladosporium_7681,c1288	9	3.35480522748054e-06	Urban-Soil
Fungi,Ascomycota,Dothideomycetes,Capnodiales,Cladosporiaceae,Cladosporium_7681,c1289	8	1.34675490856036e-06	Not classified or generalist
Fungi,Ascomycota,Dothideomycetes,Capnodiales,Cladosporiaceae,Cladosporium_7681,c129	30	9.79143128441082e-06	Air
Fungi,Ascomycota,Dothideomycetes,Capnodiales,Cladosporiaceae,Cladosporium_7681,c1290	8	4.36838158030351e-07	Air
Fungi,Ascomycota,Dothideomycetes,Capnodiales,Cladosporiaceae,Cladosporium_7681,c1291	9	9.47204162170347e-07	Air
Fungi,Ascomycota,Dothideomycetes,Capnodiales,Cladosporiaceae,Cladosporium_7681,c1292	9	5.1591271437401e-07	Air
Fungi,Ascomycota,Dothideomycetes,Capnodiales,Cladosporiaceae,Cladosporium_7681,c1293	8	3.9371405769825e-07	Natural
Fungi,Ascomycota,Dothideomycetes,Capnodiales,Cladosporiaceae,Cladosporium_7681,c1294	7	4.02821161701901e-07	Natural-Air
Fungi,Ascomycota,Dothideomycetes,Capnodiales,Cladosporiaceae,Cladosporium_7681,c1295	8	5.79682190331715e-07	Air
Fungi,Ascomycota,Dothideomycetes,Capnodiales,Cladosporiaceae,Cladosporium_7681,c1296	6	9.18000541909092e-07	Air
Fungi,Ascomycota,Dothideomycetes,Capnodiales,Cladosporiaceae,Cladosporium_7681,c1297	8	3.69738230845489e-07	Not classified or generalist
Fungi,Ascomycota,Dothideomycetes,Capnodiales,Cladosporiaceae,Cladosporium_7681,c1298	8	2.28838094100908e-06	Urban-Air
Fungi,Ascomycota,Dothideomycetes,Capnodiales,Cladosporiaceae,Cladosporium_7681,c1299	6	3.08393195861849e-07	Not classified or generalist
Fungi,Ascomycota,Dothideomycetes,Capnodiales,Cladosporiaceae,Cladosporium_7681,c13	62	7.81438483748881e-05	Air
Fungi,Ascomycota,Dothideomycetes,Capnodiales,Cladosporiaceae,Cladosporium_7681,c130	30	1.07420802461659e-05	Air
Fungi,Ascomycota,Dothideomycetes,Capnodiales,Cladosporiaceae,Cladosporium_7681,c1300	9	9.41794326357991e-07	Air
Fungi,Ascomycota,Dothideomycetes,Capnodiales,Cladosporiaceae,Cladosporium_7681,c1301	8	3.21315788705541e-06	Air
Fungi,Ascomycota,Dothideomycetes,Capnodiales,Cladosporiaceae,Cladosporium_7681,c1302	9	3.20706151203437e-07	Air
Fungi,Ascomycota,Dothideomycetes,Capnodiales,Cladosporiaceae,Cladosporium_7681,c1303	8	2.31833824726214e-07	Natural-Air
Fungi,Ascomycota,Dothideomycetes,Capnodiales,Cladosporiaceae,Cladosporium_7681,c1304	9	5.84178096456181e-07	Air
Fungi,Ascomycota,Dothideomycetes,Capnodiales,Cladosporiaceae,Cladosporium_7681,c1305	9	5.47933818830583e-07	Air
Fungi,Ascomycota,Dothideomycetes,Capnodiales,Cladosporiaceae,Cladosporium_7681,c1306	8	1.46009077145418e-07	Air
Fungi,Ascomycota,Dothideomycetes,Capnodiales,Cladosporiaceae,Cladosporium_7681,c1307	7	1.17648568600137e-06	Air
Fungi,Ascomycota,Dothideomycetes,Capnodiales,Cladosporiaceae,Cladosporium_7681,c1308	8	1.24759055821337e-06	Air
Fungi,Ascomycota,Dothideomycetes,Capnodiales,Cladosporiaceae,Cladosporium_7681,c1309	8	1.48252127225477e-06	Air
Fungi,Ascomycota,Dothideomycetes,Capnodiales,Cladosporiaceae,Cladosporium_7681,c131	29	5.48709021562977e-06	Not classified or generalist
Fungi,Ascomycota,Dothideomycetes,Capnodiales,Cladosporiaceae,Cladosporium_7681,c1310	9	4.50082534743603e-07	Air
Fungi,Ascomycota,Dothideomycetes,Capnodiales,Cladosporiaceae,Cladosporium_7681,c1311	8	2.62135265915166e-07	Air
Fungi,Ascomycota,Dothideomycetes,Capnodiales,Cladosporiaceae,Cladosporium_7681,c1312	9	8.66278251828564e-07	Air
Fungi,Ascomycota,Dothideomycetes,Capnodiales,Cladosporiaceae,Cladosporium_7681,c1313	7	3.41126156577614e-07	Air
Fungi,Ascomycota,Dothideomycetes,Capnodiales,Cladosporiaceae,Cladosporium_7681,c1314	8	1.71472502537622e-06	Urban-Air
Fungi,Ascomycota,Dothideomycetes,Capnodiales,Cladosporiaceae,Cladosporium_7681,c1315	8	1.34434572769227e-06	Not classified or generalist
Fungi,Ascomycota,Dothideomycetes,Capnodiales,Cladosporiaceae,Cladosporium_7681,c1316	9	9.26920630365876e-07	Air
Fungi,Ascomycota,Dothideomycetes,Capnodiales,Cladosporiaceae,Cladosporium_7681,c1317	8	6.30988355695088e-07	Air
Fungi,Ascomycota,Dothideomycetes,Capnodiales,Cladosporiaceae,Cladosporium_7681,c1318	9	7.875287807723e-07	Air
Fungi,Ascomycota,Dothideomycetes,Capnodiales,Cladosporiaceae,Cladosporium_7681,c1319	8	6.41217879884463e-07	Not classified or generalist
Fungi,Ascomycota,Dothideomycetes,Capnodiales,Cladosporiaceae,Cladosporium_7681,c132	24	3.14548052510294e-06	Air
Fungi,Ascomycota,Dothideomycetes,Capnodiales,Cladosporiaceae,Cladosporium_7681,c1320	9	1.91534278431571e-06	Air
Fungi,Ascomycota,Dothideomycetes,Capnodiales,Cladosporiaceae,Cladosporium_7681,c1321	9	5.03718872678972e-07	Not classified or generalist
Fungi,Ascomycota,Dothideomycetes,Capnodiales,Cladosporiaceae,Cladosporium_7681,c1322	8	3.54483483755046e-07	Air
Fungi,Ascomycota,Dothideomycetes,Capnodiales,Cladosporiaceae,Cladosporium_7681,c1323	9	1.57663492941777e-06	Not classified or generalist
Fungi,Ascomycota,Dothideomycetes,Capnodiales,Cladosporiaceae,Cladosporium_7681,c1324	9	1.41739824554564e-06	Natural-Air
Fungi,Ascomycota,Dothideomycetes,Capnodiales,Cladosporiaceae,Cladosporium_7681,c1325	8	3.39662032296176e-06	Urban-Soil
Fungi,Ascomycota,Dothideomycetes,Capnodiales,Cladosporiaceae,Cladosporium_7681,c1326	8	1.14747145146035e-06	Air
Fungi,Ascomycota,Dothideomycetes,Capnodiales,Cladosporiaceae,Cladosporium_7681,c1327	9	1.57705339758825e-06	Not classified or generalist
Fungi,Ascomycota,Dothideomycetes,Capnodiales,Cladosporiaceae,Cladosporium_7681,c1328	9	9.57994643615786e-07	Air
Fungi,Ascomycota,Dothideomycetes,Capnodiales,Cladosporiaceae,Cladosporium_7681,c1329	8	1.57635404304535e-06	Not classified or generalist
Fungi,Ascomycota,Dothideomycetes,Capnodiales,Cladosporiaceae,Cladosporium_7681,c133	34	3.10256430625001e-06	Not classified or generalist
Fungi,Ascomycota,Dothideomycetes,Capnodiales,Cladosporiaceae,Cladosporium_7681,c1330	9	2.83210959870256e-07	Air
Fungi,Ascomycota,Dothideomycetes,Capnodiales,Cladosporiaceae,Cladosporium_7681,c1331	8	2.87984599727659e-07	Air
Fungi,Ascomycota,Dothideomycetes,Capnodiales,Cladosporiaceae,Cladosporium_7681,c1332	9	4.76144817887068e-06	Natural-Air
Fungi,Ascomycota,Dothideomycetes,Capnodiales,Cladosporiaceae,Cladosporium_7681,c1333	8	3.22047331779895e-07	Natural-Air
Fungi,Ascomycota,Dothideomycetes,Capnodiales,Cladosporiaceae,Cladosporium_7681,c1334	8	7.92332911582327e-07	Natural-Air
Fungi,Ascomycota,Dothideomycetes,Capnodiales,Cladosporiaceae,Cladosporium_7681,c1335	8	9.80397128339395e-05	Air
Fungi,Ascomycota,Dothideomycetes,Capnodiales,Cladosporiaceae,Cladosporium_7681,c1336	8	6.26458463693923e-07	Not classified or generalist
Fungi,Ascomycota,Dothideomycetes,Capnodiales,Cladosporiaceae,Cladosporium_7681,c1337	7	2.97670057475444e-06	Not classified or generalist
Fungi,Ascomycota,Dothideomycetes,Capnodiales,Cladosporiaceae,Cladosporium_7681,c1338	8	1.43091206243898e-07	Air
Fungi,Ascomycota,Dothideomycetes,Capnodiales,Cladosporiaceae,Cladosporium_7681,c1339	8	7.2575078174395e-07	Air
Fungi,Ascomycota,Dothideomycetes,Capnodiales,Cladosporiaceae,Cladosporium_7681,c134	32	5.61150050752654e-06	Not classified or generalist
Fungi,Ascomycota,Dothideomycetes,Capnodiales,Cladosporiaceae,Cladosporium_7681,c1340	7	2.95958632187754e-07	Not classified or generalist
Fungi,Ascomycota,Dothideomycetes,Capnodiales,Cladosporiaceae,Cladosporium_7681,c1341	7	1.17602616639703e-06	Air
Fungi,Ascomycota,Dothideomycetes,Capnodiales,Cladosporiaceae,Cladosporium_7681,c1342	7	5.86931086483664e-07	Air
Fungi,Ascomycota,Dothideomycetes,Capnodiales,Cladosporiaceae,Cladosporium_7681,c1343	8	4.47205118780893e-07	Air
Fungi,Ascomycota,Dothideomycetes,Capnodiales,Cladosporiaceae,Cladosporium_7681,c1344	8	1.08574290464843e-06	Natural
Fungi,Ascomycota,Dothideomycetes,Capnodiales,Cladosporiaceae,Cladosporium_7681,c1345	6	3.32961569656326e-07	Air
Fungi,Ascomycota,Dothideomycetes,Capnodiales,Cladosporiaceae,Cladosporium_7681,c1346	8	1.21440920280317e-06	Air
Fungi,Ascomycota,Dothideomycetes,Capnodiales,Cladosporiaceae,Cladosporium_7681,c1347	8	9.12253911734292e-06	Urban-Soil
Fungi,Ascomycota,Dothideomycetes,Capnodiales,Cladosporiaceae,Cladosporium_7681,c1348	7	1.688350339944e-06	Air
Fungi,Ascomycota,Dothideomycetes,Capnodiales,Cladosporiaceae,Cladosporium_7681,c1349	6	3.84883112883483e-07	Air
Fungi,Ascomycota,Dothideomycetes,Capnodiales,Cladosporiaceae,Cladosporium_7681,c135	38	1.51051672676545e-05	Air
Fungi,Ascomycota,Dothideomycetes,Capnodiales,Cladosporiaceae,Cladosporium_7681,c1350	8	3.60480745818888e-06	Natural-Air
Fungi,Ascomycota,Dothideomycetes,Capnodiales,Cladosporiaceae,Cladosporium_7681,c1351	8	5.32588998924877e-07	Not classified or generalist
Fungi,Ascomycota,Dothideomycetes,Capnodiales,Cladosporiaceae,Cladosporium_7681,c1352	8	1.72354205592381e-07	Air
Fungi,Ascomycota,Dothideomycetes,Capnodiales,Cladosporiaceae,Cladosporium_7681,c1353	8	5.74120543488152e-06	Natural-Air
Fungi,Ascomycota,Dothideomycetes,Capnodiales,Cladosporiaceae,Cladosporium_7681,c1354	8	4.77587949676726e-07	Air
Fungi,Ascomycota,Dothideomycetes,Capnodiales,Cladosporiaceae,Cladosporium_7681,c1355	8	1.65497811815369e-07	Natural-Air
Fungi,Ascomycota,Dothideomycetes,Capnodiales,Cladosporiaceae,Cladosporium_7681,c1356	7	1.24400000128034e-06	Not classified or generalist
Fungi,Ascomycota,Dothideomycetes,Capnodiales,Cladosporiaceae,Cladosporium_7681,c1357	8	2.43124769026554e-06	Air
Fungi,Ascomycota,Dothideomycetes,Capnodiales,Cladosporiaceae,Cladosporium_7681,c1358	7	4.88152786227447e-07	Air
Fungi,Ascomycota,Dothideomycetes,Capnodiales,Cladosporiaceae,Cladosporium_7681,c1359	6	1.61792908849002e-06	Not classified or generalist
Fungi,Ascomycota,Dothideomycetes,Capnodiales,Cladosporiaceae,Cladosporium_7681,c136	30	6.03406137360158e-06	Air
Fungi,Ascomycota,Dothideomycetes,Capnodiales,Cladosporiaceae,Cladosporium_7681,c1360	8	1.54195159080475e-06	Air
Fungi,Ascomycota,Dothideomycetes,Capnodiales,Cladosporiaceae,Cladosporium_7681,c1361	4	2.77297685674973e-07	Not classified or generalist
Fungi,Ascomycota,Dothideomycetes,Capnodiales,Cladosporiaceae,Cladosporium_7681,c1362	8	4.00402834354086e-07	Not classified or generalist
Fungi,Ascomycota,Dothideomycetes,Capnodiales,Cladosporiaceae,Cladosporium_7681,c1363	8	7.2302839541492e-06	Urban-Soil
Fungi,Ascomycota,Dothideomycetes,Capnodiales,Cladosporiaceae,Cladosporium_7681,c1364	8	2.83109109892709e-07	Air
Fungi,Ascomycota,Dothideomycetes,Capnodiales,Cladosporiaceae,Cladosporium_7681,c1365	8	8.22004256416341e-07	Air
Fungi,Ascomycota,Dothideomycetes,Capnodiales,Cladosporiaceae,Cladosporium_7681,c1366	7	6.06708537157446e-07	Not classified or generalist
Fungi,Ascomycota,Dothideomycetes,Capnodiales,Cladosporiaceae,Cladosporium_7681,c1367	8	3.25984886808343e-07	Not classified or generalist
Fungi,Ascomycota,Dothideomycetes,Capnodiales,Cladosporiaceae,Cladosporium_7681,c1368	7	7.0796620129856e-06	Natural-Air
Fungi,Ascomycota,Dothideomycetes,Capnodiales,Cladosporiaceae,Cladosporium_7681,c1369	7	7.97794876449607e-07	Not classified or generalist
Fungi,Ascomycota,Dothideomycetes,Capnodiales,Cladosporiaceae,Cladosporium_7681,c137	36	3.08081455703886e-06	Air
Fungi,Ascomycota,Dothideomycetes,Capnodiales,Cladosporiaceae,Cladosporium_7681,c1370	7	2.16418938076574e-07	Air
Fungi,Ascomycota,Dothideomycetes,Capnodiales,Cladosporiaceae,Cladosporium_7681,c1371	8	5.13430337382261e-07	Air
Fungi,Ascomycota,Dothideomycetes,Capnodiales,Cladosporiaceae,Cladosporium_7681,c1372	7	3.06735782229074e-07	Natural
Fungi,Ascomycota,Dothideomycetes,Capnodiales,Cladosporiaceae,Cladosporium_7681,c1373	7	6.29712742757133e-07	Air
Fungi,Ascomycota,Dothideomycetes,Capnodiales,Cladosporiaceae,Cladosporium_7681,c1374	7	1.40185854324367e-06	Natural-Air
Fungi,Ascomycota,Dothideomycetes,Capnodiales,Cladosporiaceae,Cladosporium_7681,c1375	7	5.64932411747364e-07	Air
Fungi,Ascomycota,Dothideomycetes,Capnodiales,Cladosporiaceae,Cladosporium_7681,c1376	8	6.13549284350881e-07	Not classified or generalist
Fungi,Ascomycota,Dothideomycetes,Capnodiales,Cladosporiaceae,Cladosporium_7681,c1377	7	4.6122644708721e-07	Air
Fungi,Ascomycota,Dothideomycetes,Capnodiales,Cladosporiaceae,Cladosporium_7681,c1378	6	1.1517947696735e-06	Air
Fungi,Ascomycota,Dothideomycetes,Capnodiales,Cladosporiaceae,Cladosporium_7681,c1379	7	1.84881457347742e-06	Air
Fungi,Ascomycota,Dothideomycetes,Capnodiales,Cladosporiaceae,Cladosporium_7681,c138	29	2.35756085205122e-06	Air
Fungi,Ascomycota,Dothideomycetes,Capnodiales,Cladosporiaceae,Cladosporium_7681,c1380	8	1.60837928704254e-05	Natural-Soil
Fungi,Ascomycota,Dothideomycetes,Capnodiales,Cladosporiaceae,Cladosporium_7681,c1381	8	1.03270149933095e-06	Natural-Air
Fungi,Ascomycota,Dothideomycetes,Capnodiales,Cladosporiaceae,Cladosporium_7681,c1382	8	4.79789423052132e-07	Air
Fungi,Ascomycota,Dothideomycetes,Capnodiales,Cladosporiaceae,Cladosporium_7681,c1383	8	2.26379310000319e-06	Air
Fungi,Ascomycota,Dothideomycetes,Capnodiales,Cladosporiaceae,Cladosporium_7681,c1384	8	2.45370256717703e-06	Not classified or generalist
Fungi,Ascomycota,Dothideomycetes,Capnodiales,Cladosporiaceae,Cladosporium_7681,c1385	7	2.46842203982818e-06	Urban-Soil
Fungi,Ascomycota,Dothideomycetes,Capnodiales,Cladosporiaceae,Cladosporium_7681,c1386	7	8.34838920785806e-07	Air
Fungi,Ascomycota,Dothideomycetes,Capnodiales,Cladosporiaceae,Cladosporium_7681,c1387	4	9.09186491858613e-08	Not classified or generalist
Fungi,Ascomycota,Dothideomycetes,Capnodiales,Cladosporiaceae,Cladosporium_7681,c1388	6	2.00532254049321e-07	Air
Fungi,Ascomycota,Dothideomycetes,Capnodiales,Cladosporiaceae,Cladosporium_7681,c1389	8	7.33545023428587e-07	Air
Fungi,Ascomycota,Dothideomycetes,Capnodiales,Cladosporiaceae,Cladosporium_7681,c139	35	5.58452912739699e-05	Natural-Air
Fungi,Ascomycota,Dothideomycetes,Capnodiales,Cladosporiaceae,Cladosporium_7681,c1390	8	2.12450906895812e-06	Natural-Air
Fungi,Ascomycota,Dothideomycetes,Capnodiales,Cladosporiaceae,Cladosporium_7681,c1391	8	5.84069879724833e-06	Not classified or generalist
Fungi,Ascomycota,Dothideomycetes,Capnodiales,Cladosporiaceae,Cladosporium_7681,c1392	7	1.80575316116096e-07	Air
Fungi,Ascomycota,Dothideomycetes,Capnodiales,Cladosporiaceae,Cladosporium_7681,c1393	6	3.20715276912283e-06	Natural-Air
Fungi,Ascomycota,Dothideomycetes,Capnodiales,Cladosporiaceae,Cladosporium_7681,c1394	7	1.07020421808554e-07	Air
Fungi,Ascomycota,Dothideomycetes,Capnodiales,Cladosporiaceae,Cladosporium_7681,c1395	8	1.32814764791432e-07	Air
Fungi,Ascomycota,Dothideomycetes,Capnodiales,Cladosporiaceae,Cladosporium_7681,c1396	8	4.7081076366258e-07	Air
Fungi,Ascomycota,Dothideomycetes,Capnodiales,Cladosporiaceae,Cladosporium_7681,c1397	8	9.18523850497898e-07	Air
Fungi,Ascomycota,Dothideomycetes,Capnodiales,Cladosporiaceae,Cladosporium_7681,c1398	8	3.3821462897761e-07	Air
Fungi,Ascomycota,Dothideomycetes,Capnodiales,Cladosporiaceae,Cladosporium_7681,c1399	8	4.70151712580755e-07	Air
Fungi,Ascomycota,Dothideomycetes,Capnodiales,Cladosporiaceae,Cladosporium_7681,c14	65	5.99173618726526e-05	Air
Fungi,Ascomycota,Dothideomycetes,Capnodiales,Cladosporiaceae,Cladosporium_7681,c140	31	4.79481048522219e-06	Not classified or generalist
Fungi,Ascomycota,Dothideomycetes,Capnodiales,Cladosporiaceae,Cladosporium_7681,c1400	8	3.84683816950173e-06	Natural-Air
Fungi,Ascomycota,Dothideomycetes,Capnodiales,Cladosporiaceae,Cladosporium_7681,c1401	8	3.28119260834125e-07	Air
Fungi,Ascomycota,Dothideomycetes,Capnodiales,Cladosporiaceae,Cladosporium_7681,c1402	7	2.62189352195013e-06	Air
Fungi,Ascomycota,Dothideomycetes,Capnodiales,Cladosporiaceae,Cladosporium_7681,c1403	8	3.11277754501756e-07	Not classified or generalist
Fungi,Ascomycota,Dothideomycetes,Capnodiales,Cladosporiaceae,Cladosporium_7681,c1404	8	7.46252052246002e-07	Not classified or generalist
Fungi,Ascomycota,Dothideomycetes,Capnodiales,Cladosporiaceae,Cladosporium_7681,c1405	8	4.03493753333198e-07	Air
Fungi,Ascomycota,Dothideomycetes,Capnodiales,Cladosporiaceae,Cladosporium_7681,c1406	8	6.75871573495908e-05	Air
Fungi,Ascomycota,Dothideomycetes,Capnodiales,Cladosporiaceae,Cladosporium_7681,c1407	7	3.25098129677255e-07	Not classified or generalist
Fungi,Ascomycota,Dothideomycetes,Capnodiales,Cladosporiaceae,Cladosporium_7681,c1408	5	2.89119383951655e-07	Air
Fungi,Ascomycota,Dothideomycetes,Capnodiales,Cladosporiaceae,Cladosporium_7681,c1409	8	4.35335454634706e-07	Natural
Fungi,Ascomycota,Dothideomycetes,Capnodiales,Cladosporiaceae,Cladosporium_7681,c141	35	7.57994874916027e-06	Air
Fungi,Ascomycota,Dothideomycetes,Capnodiales,Cladosporiaceae,Cladosporium_7681,c1410	8	9.370347727572e-07	Natural-Air
Fungi,Ascomycota,Dothideomycetes,Capnodiales,Cladosporiaceae,Cladosporium_7681,c1411	6	3.75080740904801e-07	Not classified or generalist
Fungi,Ascomycota,Dothideomycetes,Capnodiales,Cladosporiaceae,Cladosporium_7681,c1412	7	6.34166501895017e-07	Not classified or generalist
Fungi,Ascomycota,Dothideomycetes,Capnodiales,Cladosporiaceae,Cladosporium_7681,c1413	7	3.71279365394549e-07	Natural-Air
Fungi,Ascomycota,Dothideomycetes,Capnodiales,Cladosporiaceae,Cladosporium_7681,c1414	7	7.36217493458495e-07	Air
Fungi,Ascomycota,Dothideomycetes,Capnodiales,Cladosporiaceae,Cladosporium_7681,c1415	6	1.1015478882365e-06	Natural-Air
Fungi,Ascomycota,Dothideomycetes,Capnodiales,Cladosporiaceae,Cladosporium_7681,c1416	7	1.24461799178822e-06	Urban-Soil
Fungi,Ascomycota,Dothideomycetes,Capnodiales,Cladosporiaceae,Cladosporium_7681,c1417	6	2.1643200663769e-06	Air
Fungi,Ascomycota,Dothideomycetes,Capnodiales,Cladosporiaceae,Cladosporium_7681,c1418	8	2.69050915800849e-06	Air
Fungi,Ascomycota,Dothideomycetes,Capnodiales,Cladosporiaceae,Cladosporium_7681,c1419	5	4.56984453804821e-07	Not classified or generalist
Fungi,Ascomycota,Dothideomycetes,Capnodiales,Cladosporiaceae,Cladosporium_7681,c142	37	6.96402190853874e-06	Air
Fungi,Ascomycota,Dothideomycetes,Capnodiales,Cladosporiaceae,Cladosporium_7681,c1420	8	6.57414130245607e-06	Natural-Soil
Fungi,Ascomycota,Dothideomycetes,Capnodiales,Cladosporiaceae,Cladosporium_7681,c1421	8	4.3126669139107e-06	Urban-Air
Fungi,Ascomycota,Dothideomycetes,Capnodiales,Cladosporiaceae,Cladosporium_7681,c1422	8	2.29278833715192e-07	Not classified or generalist
Fungi,Ascomycota,Dothideomycetes,Capnodiales,Cladosporiaceae,Cladosporium_7681,c1423	7	1.95306515992062e-06	Not classified or generalist
Fungi,Ascomycota,Dothideomycetes,Capnodiales,Cladosporiaceae,Cladosporium_7681,c1424	7	2.32985708995579e-07	Air
Fungi,Ascomycota,Dothideomycetes,Capnodiales,Cladosporiaceae,Cladosporium_7681,c1425	7	6.94542077966821e-06	Natural-Air
Fungi,Ascomycota,Dothideomycetes,Capnodiales,Cladosporiaceae,Cladosporium_7681,c1426	7	1.2289760526284e-07	Air
Fungi,Ascomycota,Dothideomycetes,Capnodiales,Cladosporiaceae,Cladosporium_7681,c1427	7	6.53459564723848e-07	Air
Fungi,Ascomycota,Dothideomycetes,Capnodiales,Cladosporiaceae,Cladosporium_7681,c1428	5	1.0673955733712e-06	Urban-Air
Fungi,Ascomycota,Dothideomycetes,Capnodiales,Cladosporiaceae,Cladosporium_7681,c1429	6	1.36180842841816e-06	Air
Fungi,Ascomycota,Dothideomycetes,Capnodiales,Cladosporiaceae,Cladosporium_7681,c143	34	4.50412130456567e-06	Air
Fungi,Ascomycota,Dothideomycetes,Capnodiales,Cladosporiaceae,Cladosporium_7681,c1430	7	5.17174741174088e-07	Air
Fungi,Ascomycota,Dothideomycetes,Capnodiales,Cladosporiaceae,Cladosporium_7681,c1431	8	1.00939200479197e-06	Air
Fungi,Ascomycota,Dothideomycetes,Capnodiales,Cladosporiaceae,Cladosporium_7681,c1432	5	7.42606995477038e-07	Urban
Fungi,Ascomycota,Dothideomycetes,Capnodiales,Cladosporiaceae,Cladosporium_7681,c1433	7	2.82002004824661e-07	Air
Fungi,Ascomycota,Dothideomycetes,Capnodiales,Cladosporiaceae,Cladosporium_7681,c1434	7	4.62411709531509e-07	Not classified or generalist
Fungi,Ascomycota,Dothideomycetes,Capnodiales,Cladosporiaceae,Cladosporium_7681,c1435	8	1.01311108494291e-06	Natural-Air
Fungi,Ascomycota,Dothideomycetes,Capnodiales,Cladosporiaceae,Cladosporium_7681,c1436	5	1.44116285600982e-06	Natural-Air
Fungi,Ascomycota,Dothideomycetes,Capnodiales,Cladosporiaceae,Cladosporium_7681,c1437	6	3.67594343902381e-07	Air
Fungi,Ascomycota,Dothideomycetes,Capnodiales,Cladosporiaceae,Cladosporium_7681,c1438	7	6.62991608729883e-07	Air
Fungi,Ascomycota,Dothideomycetes,Capnodiales,Cladosporiaceae,Cladosporium_7681,c1439	8	1.53187168001877e-06	Urban-Air
Fungi,Ascomycota,Dothideomycetes,Capnodiales,Cladosporiaceae,Cladosporium_7681,c144	38	7.89915230786581e-06	Air
Fungi,Ascomycota,Dothideomycetes,Capnodiales,Cladosporiaceae,Cladosporium_7681,c1440	7	3.926760346359e-07	Not classified or generalist
Fungi,Ascomycota,Dothideomycetes,Capnodiales,Cladosporiaceae,Cladosporium_7681,c1441	8	1.5845373298477e-06	Air
Fungi,Ascomycota,Dothideomycetes,Capnodiales,Cladosporiaceae,Cladosporium_7681,c1442	7	3.36888655032907e-07	Air
Fungi,Ascomycota,Dothideomycetes,Capnodiales,Cladosporiaceae,Cladosporium_7681,c1443	8	6.2043201905377e-07	Not classified or generalist
Fungi,Ascomycota,Dothideomycetes,Capnodiales,Cladosporiaceae,Cladosporium_7681,c1444	8	3.51461330090074e-07	Not classified or generalist
Fungi,Ascomycota,Dothideomycetes,Capnodiales,Cladosporiaceae,Cladosporium_7681,c1445	8	3.79356050296812e-07	Air
Fungi,Ascomycota,Dothideomycetes,Capnodiales,Cladosporiaceae,Cladosporium_7681,c1446	6	8.31945406087475e-07	Air
Fungi,Ascomycota,Dothideomycetes,Capnodiales,Cladosporiaceae,Cladosporium_7681,c1447	8	2.07203737229349e-06	Natural-Air
Fungi,Ascomycota,Dothideomycetes,Capnodiales,Cladosporiaceae,Cladosporium_7681,c1448	8	1.7652802729553e-06	Natural-Air
Fungi,Ascomycota,Dothideomycetes,Capnodiales,Cladosporiaceae,Cladosporium_7681,c1449	8	2.96807736075875e-07	Not classified or generalist
Fungi,Ascomycota,Dothideomycetes,Capnodiales,Cladosporiaceae,Cladosporium_7681,c145	32	5.61186788095879e-06	Air
Fungi,Ascomycota,Dothideomycetes,Capnodiales,Cladosporiaceae,Cladosporium_7681,c1450	8	1.29586791095018e-07	Urban-Air
Fungi,Ascomycota,Dothideomycetes,Capnodiales,Cladosporiaceae,Cladosporium_7681,c1451	7	1.12974038100185e-06	Urban-Air
Fungi,Ascomycota,Dothideomycetes,Capnodiales,Cladosporiaceae,Cladosporium_7681,c1452	8	2.48570153236656e-06	Natural-Air
Fungi,Ascomycota,Dothideomycetes,Capnodiales,Cladosporiaceae,Cladosporium_7681,c1453	8	1.20954594247116e-06	Air
Fungi,Ascomycota,Dothideomycetes,Capnodiales,Cladosporiaceae,Cladosporium_7681,c1454	8	2.18282504357403e-06	Air
Fungi,Ascomycota,Dothideomycetes,Capnodiales,Cladosporiaceae,Cladosporium_7681,c1455	7	7.51946961613758e-07	Air
Fungi,Ascomycota,Dothideomycetes,Capnodiales,Cladosporiaceae,Cladosporium_7681,c1456	8	2.77752112873224e-06	Air
Fungi,Ascomycota,Dothideomycetes,Capnodiales,Cladosporiaceae,Cladosporium_7681,c1457	8	5.31571618715508e-06	Natural-Air
Fungi,Ascomycota,Dothideomycetes,Capnodiales,Cladosporiaceae,Cladosporium_7681,c1458	8	5.6004777234255e-07	Natural-Air
Fungi,Ascomycota,Dothideomycetes,Capnodiales,Cladosporiaceae,Cladosporium_7681,c1459	8	3.36318389963169e-07	Air
Fungi,Ascomycota,Dothideomycetes,Capnodiales,Cladosporiaceae,Cladosporium_7681,c146	18	2.11684889009322e-06	Not classified or generalist
Fungi,Ascomycota,Dothideomycetes,Capnodiales,Cladosporiaceae,Cladosporium_7681,c1460	8	7.95427656042684e-07	Not classified or generalist
Fungi,Ascomycota,Dothideomycetes,Capnodiales,Cladosporiaceae,Cladosporium_7681,c1461	8	6.72368812837297e-07	Not classified or generalist
Fungi,Ascomycota,Dothideomycetes,Capnodiales,Cladosporiaceae,Cladosporium_7681,c1462	8	7.8145194778107e-07	Not classified or generalist
Fungi,Ascomycota,Dothideomycetes,Capnodiales,Cladosporiaceae,Cladosporium_7681,c1463	7	1.37757756984749e-06	Air
Fungi,Ascomycota,Dothideomycetes,Capnodiales,Cladosporiaceae,Cladosporium_7681,c1464	8	2.14406588519295e-06	Air
Fungi,Ascomycota,Dothideomycetes,Capnodiales,Cladosporiaceae,Cladosporium_7681,c1465	8	2.73537262911191e-07	Air
Fungi,Ascomycota,Dothideomycetes,Capnodiales,Cladosporiaceae,Cladosporium_7681,c1466	6	7.63619194693057e-07	Air
Fungi,Ascomycota,Dothideomycetes,Capnodiales,Cladosporiaceae,Cladosporium_7681,c1467	7	1.45464374595241e-07	Air
Fungi,Ascomycota,Dothideomycetes,Capnodiales,Cladosporiaceae,Cladosporium_7681,c1468	8	2.52930935017903e-07	Air
Fungi,Ascomycota,Dothideomycetes,Capnodiales,Cladosporiaceae,Cladosporium_7681,c1469	8	2.87601209301135e-07	Air
Fungi,Ascomycota,Dothideomycetes,Capnodiales,Cladosporiaceae,Cladosporium_7681,c147	34	4.21278591738193e-06	Air
Fungi,Ascomycota,Dothideomycetes,Capnodiales,Cladosporiaceae,Cladosporium_7681,c1470	5	3.15449456950962e-07	Not classified or generalist
Fungi,Ascomycota,Dothideomycetes,Capnodiales,Cladosporiaceae,Cladosporium_7681,c1471	8	2.27259681920539e-06	Not classified or generalist
Fungi,Ascomycota,Dothideomycetes,Capnodiales,Cladosporiaceae,Cladosporium_7681,c1472	8	4.10663349221999e-07	Air
Fungi,Ascomycota,Dothideomycetes,Capnodiales,Cladosporiaceae,Cladosporium_7681,c1473	7	9.03062943443985e-07	Air
Fungi,Ascomycota,Dothideomycetes,Capnodiales,Cladosporiaceae,Cladosporium_7681,c1474	8	1.4387564064034e-06	Natural-Air
Fungi,Ascomycota,Dothideomycetes,Capnodiales,Cladosporiaceae,Cladosporium_7681,c1475	8	5.8188812752128e-05	Urban-Air
Fungi,Ascomycota,Dothideomycetes,Capnodiales,Cladosporiaceae,Cladosporium_7681,c1476	7	6.03408860429803e-07	Not classified or generalist
Fungi,Ascomycota,Dothideomycetes,Capnodiales,Cladosporiaceae,Cladosporium_7681,c1477	6	5.32165673213095e-07	Air
Fungi,Ascomycota,Dothideomycetes,Capnodiales,Cladosporiaceae,Cladosporium_7681,c1478	8	6.41854301902619e-07	Natural-Air
Fungi,Ascomycota,Dothideomycetes,Capnodiales,Cladosporiaceae,Cladosporium_7681,c1479	7	1.26521967612156e-06	Not classified or generalist
Fungi,Ascomycota,Dothideomycetes,Capnodiales,Cladosporiaceae,Cladosporium_7681,c148	35	6.83578432351737e-06	Not classified or generalist
Fungi,Ascomycota,Dothideomycetes,Capnodiales,Cladosporiaceae,Cladosporium_7681,c1480	8	1.96949907888465e-07	Air
Fungi,Ascomycota,Dothideomycetes,Capnodiales,Cladosporiaceae,Cladosporium_7681,c1481	8	6.2901320307771e-07	Air
Fungi,Ascomycota,Dothideomycetes,Capnodiales,Cladosporiaceae,Cladosporium_7681,c1482	7	6.79696179089873e-07	Air
Fungi,Ascomycota,Dothideomycetes,Capnodiales,Cladosporiaceae,Cladosporium_7681,c1483	8	6.83826304991921e-07	Not classified or generalist
Fungi,Ascomycota,Dothideomycetes,Capnodiales,Cladosporiaceae,Cladosporium_7681,c1484	8	2.23196452920246e-06	Air
Fungi,Ascomycota,Dothideomycetes,Capnodiales,Cladosporiaceae,Cladosporium_7681,c1485	7	8.22393871143816e-06	Natural-Air
Fungi,Ascomycota,Dothideomycetes,Capnodiales,Cladosporiaceae,Cladosporium_7681,c1486	7	5.79177035851448e-07	Air
Fungi,Ascomycota,Dothideomycetes,Capnodiales,Cladosporiaceae,Cladosporium_7681,c1487	6	6.41920896151606e-06	Air
Fungi,Ascomycota,Dothideomycetes,Capnodiales,Cladosporiaceae,Cladosporium_7681,c1488	7	6.08467452059376e-07	Air
Fungi,Ascomycota,Dothideomycetes,Capnodiales,Cladosporiaceae,Cladosporium_7681,c1489	8	1.47736625371425e-06	Not classified or generalist
Fungi,Ascomycota,Dothideomycetes,Capnodiales,Cladosporiaceae,Cladosporium_7681,c149	34	5.89673323883849e-05	Air
Fungi,Ascomycota,Dothideomycetes,Capnodiales,Cladosporiaceae,Cladosporium_7681,c1490	7	1.45420825301465e-07	Natural-Air
Fungi,Ascomycota,Dothideomycetes,Capnodiales,Cladosporiaceae,Cladosporium_7681,c1491	8	1.23981257000317e-06	Air
Fungi,Ascomycota,Dothideomycetes,Capnodiales,Cladosporiaceae,Cladosporium_7681,c1492	8	6.27440793725361e-07	Natural-Air
Fungi,Ascomycota,Dothideomycetes,Capnodiales,Cladosporiaceae,Cladosporium_7681,c1493	8	1.09493660700204e-06	Not classified or generalist
Fungi,Ascomycota,Dothideomycetes,Capnodiales,Cladosporiaceae,Cladosporium_7681,c1494	7	2.60775592779849e-07	Air
Fungi,Ascomycota,Dothideomycetes,Capnodiales,Cladosporiaceae,Cladosporium_7681,c1495	7	8.41735752586679e-07	Urban
Fungi,Ascomycota,Dothideomycetes,Capnodiales,Cladosporiaceae,Cladosporium_7681,c1496	8	2.4849957073514e-07	Air
Fungi,Ascomycota,Dothideomycetes,Capnodiales,Cladosporiaceae,Cladosporium_7681,c1497	7	3.26178670287576e-07	Natural-Air
Fungi,Ascomycota,Dothideomycetes,Capnodiales,Cladosporiaceae,Cladosporium_7681,c1498	8	9.09725816996856e-07	Air
Fungi,Ascomycota,Dothideomycetes,Capnodiales,Cladosporiaceae,Cladosporium_7681,c1499	7	2.44700446223537e-07	Natural-Air
Fungi,Ascomycota,Dothideomycetes,Capnodiales,Cladosporiaceae,Cladosporium_7681,c15	54	3.10433735110737e-05	Air
Fungi,Ascomycota,Dothideomycetes,Capnodiales,Cladosporiaceae,Cladosporium_7681,c150	32	5.22366173410046e-06	Air
Fungi,Ascomycota,Dothideomycetes,Capnodiales,Cladosporiaceae,Cladosporium_7681,c1500	8	8.48912563057091e-07	Air
Fungi,Ascomycota,Dothideomycetes,Capnodiales,Cladosporiaceae,Cladosporium_7681,c1501	7	4.28099120063733e-06	Urban-Air
Fungi,Ascomycota,Dothideomycetes,Capnodiales,Cladosporiaceae,Cladosporium_7681,c1502	7	1.19820095530614e-06	Air
Fungi,Ascomycota,Dothideomycetes,Capnodiales,Cladosporiaceae,Cladosporium_7681,c1503	8	3.17073512946618e-06	Natural-Air
Fungi,Ascomycota,Dothideomycetes,Capnodiales,Cladosporiaceae,Cladosporium_7681,c1504	7	1.31476006866225e-06	Air
Fungi,Ascomycota,Dothideomycetes,Capnodiales,Cladosporiaceae,Cladosporium_7681,c1505	6	4.63538072378828e-07	Air
Fungi,Ascomycota,Dothideomycetes,Capnodiales,Cladosporiaceae,Cladosporium_7681,c1506	7	4.94647089302408e-07	Air
Fungi,Ascomycota,Dothideomycetes,Capnodiales,Cladosporiaceae,Cladosporium_7681,c1507	7	2.37577885657779e-07	Air
Fungi,Ascomycota,Dothideomycetes,Capnodiales,Cladosporiaceae,Cladosporium_7681,c1508	8	1.79395091388601e-07	Not classified or generalist
Fungi,Ascomycota,Dothideomycetes,Capnodiales,Cladosporiaceae,Cladosporium_7681,c1509	8	1.32753059350742e-06	Natural-Air
Fungi,Ascomycota,Dothideomycetes,Capnodiales,Cladosporiaceae,Cladosporium_7681,c151	33	1.21246133112192e-05	Air
Fungi,Ascomycota,Dothideomycetes,Capnodiales,Cladosporiaceae,Cladosporium_7681,c1510	4	1.54882199918889e-06	Not classified or generalist
Fungi,Ascomycota,Dothideomycetes,Capnodiales,Cladosporiaceae,Cladosporium_7681,c1511	8	2.41867974451296e-07	Air
Fungi,Ascomycota,Dothideomycetes,Capnodiales,Cladosporiaceae,Cladosporium_7681,c1512	6	9.36308500971756e-07	Air
Fungi,Ascomycota,Dothideomycetes,Capnodiales,Cladosporiaceae,Cladosporium_7681,c1513	7	2.43270740593131e-07	Air
Fungi,Ascomycota,Dothideomycetes,Capnodiales,Cladosporiaceae,Cladosporium_7681,c1514	7	5.70729768898989e-07	Air
Fungi,Ascomycota,Dothideomycetes,Capnodiales,Cladosporiaceae,Cladosporium_7681,c1515	7	2.23163786432013e-06	Air
Fungi,Ascomycota,Dothideomycetes,Capnodiales,Cladosporiaceae,Cladosporium_7681,c1516	6	3.50753108470144e-07	Air
Fungi,Ascomycota,Dothideomycetes,Capnodiales,Cladosporiaceae,Cladosporium_7681,c1517	7	7.61155159724115e-07	Not classified or generalist
Fungi,Ascomycota,Dothideomycetes,Capnodiales,Cladosporiaceae,Cladosporium_7681,c1518	6	1.02280635810717e-07	Air
Fungi,Ascomycota,Dothideomycetes,Capnodiales,Cladosporiaceae,Cladosporium_7681,c1519	7	2.41960869131921e-07	Not classified or generalist
Fungi,Ascomycota,Dothideomycetes,Capnodiales,Cladosporiaceae,Cladosporium_7681,c152	29	3.38519471064576e-06	Air
Fungi,Ascomycota,Dothideomycetes,Capnodiales,Cladosporiaceae,Cladosporium_7681,c1520	7	2.47415979816013e-07	Natural-Air
Fungi,Ascomycota,Dothideomycetes,Capnodiales,Cladosporiaceae,Cladosporium_7681,c1521	7	1.42660383934659e-06	Natural-Air
Fungi,Ascomycota,Dothideomycetes,Capnodiales,Cladosporiaceae,Cladosporium_7681,c1522	7	3.23679923070542e-06	Not classified or generalist
Fungi,Ascomycota,Dothideomycetes,Capnodiales,Cladosporiaceae,Cladosporium_7681,c1523	7	3.47728764211671e-07	Air
Fungi,Ascomycota,Dothideomycetes,Capnodiales,Cladosporiaceae,Cladosporium_7681,c1524	7	2.36542027271703e-07	Air
Fungi,Ascomycota,Dothideomycetes,Capnodiales,Cladosporiaceae,Cladosporium_7681,c1525	7	8.02493206462931e-07	Not classified or generalist
Fungi,Ascomycota,Dothideomycetes,Capnodiales,Cladosporiaceae,Cladosporium_7681,c1526	7	2.01015719571467e-06	Natural-Air
Fungi,Ascomycota,Dothideomycetes,Capnodiales,Cladosporiaceae,Cladosporium_7681,c1527	7	9.64181666877235e-07	Air
Fungi,Ascomycota,Dothideomycetes,Capnodiales,Cladosporiaceae,Cladosporium_7681,c1528	7	1.18966464199327e-06	Not classified or generalist
Fungi,Ascomycota,Dothideomycetes,Capnodiales,Cladosporiaceae,Cladosporium_7681,c1529	7	2.14051399841171e-06	Not classified or generalist
Fungi,Ascomycota,Dothideomycetes,Capnodiales,Cladosporiaceae,Cladosporium_7681,c153	19	6.7819933070492e-06	Air
Fungi,Ascomycota,Dothideomycetes,Capnodiales,Cladosporiaceae,Cladosporium_7681,c1530	7	4.11656136126291e-07	Air
Fungi,Ascomycota,Dothideomycetes,Capnodiales,Cladosporiaceae,Cladosporium_7681,c1531	6	3.96373256957121e-07	Air
Fungi,Ascomycota,Dothideomycetes,Capnodiales,Cladosporiaceae,Cladosporium_7681,c1532	7	2.05814290584687e-06	Urban-Air
Fungi,Ascomycota,Dothideomycetes,Capnodiales,Cladosporiaceae,Cladosporium_7681,c1533	6	8.10700733003447e-08	Air
Fungi,Ascomycota,Dothideomycetes,Capnodiales,Cladosporiaceae,Cladosporium_7681,c1534	7	4.51898985434378e-07	Not classified or generalist
Fungi,Ascomycota,Dothideomycetes,Capnodiales,Cladosporiaceae,Cladosporium_7681,c1535	6	1.38216136304229e-06	Natural-Air
Fungi,Ascomycota,Dothideomycetes,Capnodiales,Cladosporiaceae,Cladosporium_7681,c1536	6	7.44358635023114e-07	Air
Fungi,Ascomycota,Dothideomycetes,Capnodiales,Cladosporiaceae,Cladosporium_7681,c1537	7	3.39302025665375e-06	Natural
Fungi,Ascomycota,Dothideomycetes,Capnodiales,Cladosporiaceae,Cladosporium_7681,c1538	7	2.00580102342902e-07	Air
Fungi,Ascomycota,Dothideomycetes,Capnodiales,Cladosporiaceae,Cladosporium_7681,c1539	5	7.91032360069652e-07	Natural-Air
Fungi,Ascomycota,Dothideomycetes,Capnodiales,Cladosporiaceae,Cladosporium_7681,c154	33	6.54410295650227e-06	Air
Fungi,Ascomycota,Dothideomycetes,Capnodiales,Cladosporiaceae,Cladosporium_7681,c1540	7	2.23528630308968e-06	Air
Fungi,Ascomycota,Dothideomycetes,Capnodiales,Cladosporiaceae,Cladosporium_7681,c1541	7	1.52621887611907e-06	Natural-Air
Fungi,Ascomycota,Dothideomycetes,Capnodiales,Cladosporiaceae,Cladosporium_7681,c1542	7	3.55784607438323e-06	Air
Fungi,Ascomycota,Dothideomycetes,Capnodiales,Cladosporiaceae,Cladosporium_7681,c1543	5	2.81064057536405e-07	Air
Fungi,Ascomycota,Dothideomycetes,Capnodiales,Cladosporiaceae,Cladosporium_7681,c1544	7	1.15862137267448e-06	Air
Fungi,Ascomycota,Dothideomycetes,Capnodiales,Cladosporiaceae,Cladosporium_7681,c1545	7	2.07014354796293e-07	Air
Fungi,Ascomycota,Dothideomycetes,Capnodiales,Cladosporiaceae,Cladosporium_7681,c1546	7	6.75754636704825e-07	Natural-Air
Fungi,Ascomycota,Dothideomycetes,Capnodiales,Cladosporiaceae,Cladosporium_7681,c1547	6	2.01994306329012e-06	Natural
Fungi,Ascomycota,Dothideomycetes,Capnodiales,Cladosporiaceae,Cladosporium_7681,c1548	7	4.9907338628011e-07	Urban-Air
Fungi,Ascomycota,Dothideomycetes,Capnodiales,Cladosporiaceae,Cladosporium_7681,c1549	6	1.2865053694393e-07	Air
Fungi,Ascomycota,Dothideomycetes,Capnodiales,Cladosporiaceae,Cladosporium_7681,c155	29	1.79261673628217e-05	Air
Fungi,Ascomycota,Dothideomycetes,Capnodiales,Cladosporiaceae,Cladosporium_7681,c1550	7	2.40360000769758e-07	Natural-Air
Fungi,Ascomycota,Dothideomycetes,Capnodiales,Cladosporiaceae,Cladosporium_7681,c1551	7	1.42749554552124e-07	Urban-Air
Fungi,Ascomycota,Dothideomycetes,Capnodiales,Cladosporiaceae,Cladosporium_7681,c1552	6	3.05977365336789e-07	Air
Fungi,Ascomycota,Dothideomycetes,Capnodiales,Cladosporiaceae,Cladosporium_7681,c1553	6	9.48530054866669e-07	Air
Fungi,Ascomycota,Dothideomycetes,Capnodiales,Cladosporiaceae,Cladosporium_7681,c1554	7	1.21849794518783e-06	Natural-Air
Fungi,Ascomycota,Dothideomycetes,Capnodiales,Cladosporiaceae,Cladosporium_7681,c1555	7	4.34533552818177e-07	Air
Fungi,Ascomycota,Dothideomycetes,Capnodiales,Cladosporiaceae,Cladosporium_7681,c1556	7	2.71305107812612e-06	Natural-Air
Fungi,Ascomycota,Dothideomycetes,Capnodiales,Cladosporiaceae,Cladosporium_7681,c1557	5	9.97490289002482e-07	Air
Fungi,Ascomycota,Dothideomycetes,Capnodiales,Cladosporiaceae,Cladosporium_7681,c1558	7	8.17807212853001e-07	Not classified or generalist
Fungi,Ascomycota,Dothideomycetes,Capnodiales,Cladosporiaceae,Cladosporium_7681,c1559	7	1.55133194129153e-07	Air
Fungi,Ascomycota,Dothideomycetes,Capnodiales,Cladosporiaceae,Cladosporium_7681,c156	33	5.72939850883854e-06	Air
Fungi,Ascomycota,Dothideomycetes,Capnodiales,Cladosporiaceae,Cladosporium_7681,c1560	7	2.66160051035483e-07	Not classified or generalist
Fungi,Ascomycota,Dothideomycetes,Capnodiales,Cladosporiaceae,Cladosporium_7681,c1561	7	5.69871965006639e-07	Air
Fungi,Ascomycota,Dothideomycetes,Capnodiales,Cladosporiaceae,Cladosporium_7681,c1562	7	3.35413579962016e-07	Not classified or generalist
Fungi,Ascomycota,Dothideomycetes,Capnodiales,Cladosporiaceae,Cladosporium_7681,c1563	5	3.4462738387702e-07	Air
Fungi,Ascomycota,Dothideomycetes,Capnodiales,Cladosporiaceae,Cladosporium_7681,c1564	7	2.61815545822882e-07	Air
Fungi,Ascomycota,Dothideomycetes,Capnodiales,Cladosporiaceae,Cladosporium_7681,c1565	7	9.76486504017571e-08	Air
Fungi,Ascomycota,Dothideomycetes,Capnodiales,Cladosporiaceae,Cladosporium_7681,c1566	7	4.53487539344224e-07	Natural-Air
Fungi,Ascomycota,Dothideomycetes,Capnodiales,Cladosporiaceae,Cladosporium_7681,c1567	7	3.46043615960613e-07	Air
Fungi,Ascomycota,Dothideomycetes,Capnodiales,Cladosporiaceae,Cladosporium_7681,c1568	7	1.65783513283343e-07	Air
Fungi,Ascomycota,Dothideomycetes,Capnodiales,Cladosporiaceae,Cladosporium_7681,c1569	7	4.29281204570285e-06	Air
Fungi,Ascomycota,Dothideomycetes,Capnodiales,Cladosporiaceae,Cladosporium_7681,c157	28	2.06059084033949e-05	Air
Fungi,Ascomycota,Dothideomycetes,Capnodiales,Cladosporiaceae,Cladosporium_7681,c1570	7	2.04621107372429e-07	Not classified or generalist
Fungi,Ascomycota,Dothideomycetes,Capnodiales,Cladosporiaceae,Cladosporium_7681,c1571	7	4.10920724093263e-07	Air
Fungi,Ascomycota,Dothideomycetes,Capnodiales,Cladosporiaceae,Cladosporium_7681,c1572	7	4.54438404012679e-07	Not classified or generalist
Fungi,Ascomycota,Dothideomycetes,Capnodiales,Cladosporiaceae,Cladosporium_7681,c1573	7	3.96916887078954e-07	Air
Fungi,Ascomycota,Dothideomycetes,Capnodiales,Cladosporiaceae,Cladosporium_7681,c1574	7	1.0727196193419e-06	Not classified or generalist
Fungi,Ascomycota,Dothideomycetes,Capnodiales,Cladosporiaceae,Cladosporium_7681,c1575	6	4.78083360030677e-07	Natural-Air
Fungi,Ascomycota,Dothideomycetes,Capnodiales,Cladosporiaceae,Cladosporium_7681,c1576	7	2.0198950059496e-06	Not classified or generalist
Fungi,Ascomycota,Dothideomycetes,Capnodiales,Cladosporiaceae,Cladosporium_7681,c1577	6	2.8967828224992e-07	Not classified or generalist
Fungi,Ascomycota,Dothideomycetes,Capnodiales,Cladosporiaceae,Cladosporium_7681,c1578	7	1.50196851819064e-06	Not classified or generalist
Fungi,Ascomycota,Dothideomycetes,Capnodiales,Cladosporiaceae,Cladosporium_7681,c1579	7	5.5174806926707e-07	Natural
Fungi,Ascomycota,Dothideomycetes,Capnodiales,Cladosporiaceae,Cladosporium_7681,c158	31	6.0597253120038e-06	Not classified or generalist
Fungi,Ascomycota,Dothideomycetes,Capnodiales,Cladosporiaceae,Cladosporium_7681,c1580	6	2.1351591684445e-07	Not classified or generalist
Fungi,Ascomycota,Dothideomycetes,Capnodiales,Cladosporiaceae,Cladosporium_7681,c1581	7	1.42657659057184e-06	Natural-Air
Fungi,Ascomycota,Dothideomycetes,Capnodiales,Cladosporiaceae,Cladosporium_7681,c1582	6	5.58853142516384e-07	Natural-Air
Fungi,Ascomycota,Dothideomycetes,Capnodiales,Cladosporiaceae,Cladosporium_7681,c1583	7	2.206692316729e-07	Urban
Fungi,Ascomycota,Dothideomycetes,Capnodiales,Cladosporiaceae,Cladosporium_7681,c1584	7	4.3668608146575e-07	Natural-Air
Fungi,Ascomycota,Dothideomycetes,Capnodiales,Cladosporiaceae,Cladosporium_7681,c1585	7	1.01904588138511e-06	Air
Fungi,Ascomycota,Dothideomycetes,Capnodiales,Cladosporiaceae,Cladosporium_7681,c1586	5	3.4647832330485e-06	Urban-Air
Fungi,Ascomycota,Dothideomycetes,Capnodiales,Cladosporiaceae,Cladosporium_7681,c1587	6	8.45751669119606e-07	Not classified or generalist
Fungi,Ascomycota,Dothideomycetes,Capnodiales,Cladosporiaceae,Cladosporium_7681,c1588	6	2.91359496138261e-07	Not classified or generalist
Fungi,Ascomycota,Dothideomycetes,Capnodiales,Cladosporiaceae,Cladosporium_7681,c1589	7	1.43593030657179e-06	Not classified or generalist
Fungi,Ascomycota,Dothideomycetes,Capnodiales,Cladosporiaceae,Cladosporium_7681,c159	31	4.74849703433151e-06	Air
Fungi,Ascomycota,Dothideomycetes,Capnodiales,Cladosporiaceae,Cladosporium_7681,c1590	7	1.50567784195777e-05	Urban-Soil
Fungi,Ascomycota,Dothideomycetes,Capnodiales,Cladosporiaceae,Cladosporium_7681,c1591	6	5.88444866073756e-07	Not classified or generalist
Fungi,Ascomycota,Dothideomycetes,Capnodiales,Cladosporiaceae,Cladosporium_7681,c1592	7	9.83507627228635e-07	Not classified or generalist
Fungi,Ascomycota,Dothideomycetes,Capnodiales,Cladosporiaceae,Cladosporium_7681,c1593	7	1.80282022318989e-05	Not classified or generalist
Fungi,Ascomycota,Dothideomycetes,Capnodiales,Cladosporiaceae,Cladosporium_7681,c1594	7	3.99393965460828e-06	Air
Fungi,Ascomycota,Dothideomycetes,Capnodiales,Cladosporiaceae,Cladosporium_7681,c1595	7	1.08172561067872e-06	Air
Fungi,Ascomycota,Dothideomycetes,Capnodiales,Cladosporiaceae,Cladosporium_7681,c1596	6	9.42500613823236e-07	Air
Fungi,Ascomycota,Dothideomycetes,Capnodiales,Cladosporiaceae,Cladosporium_7681,c1597	6	2.26117286919471e-07	Air
Fungi,Ascomycota,Dothideomycetes,Capnodiales,Cladosporiaceae,Cladosporium_7681,c1598	7	7.13064760714081e-07	Air
Fungi,Ascomycota,Dothideomycetes,Capnodiales,Cladosporiaceae,Cladosporium_7681,c1599	7	1.78960986666998e-07	Natural-Air
Fungi,Ascomycota,Dothideomycetes,Capnodiales,Cladosporiaceae,Cladosporium_7681,c16	61	1.86401509846931e-05	Not classified or generalist
Fungi,Ascomycota,Dothideomycetes,Capnodiales,Cladosporiaceae,Cladosporium_7681,c160	33	1.2571261005802e-05	Air
Fungi,Ascomycota,Dothideomycetes,Capnodiales,Cladosporiaceae,Cladosporium_7681,c1600	7	4.261952952166e-07	Air
Fungi,Ascomycota,Dothideomycetes,Capnodiales,Cladosporiaceae,Cladosporium_7681,c1601	6	3.69783677671237e-07	Not classified or generalist
Fungi,Ascomycota,Dothideomycetes,Capnodiales,Cladosporiaceae,Cladosporium_7681,c1602	7	9.07647902701131e-07	Not classified or generalist
Fungi,Ascomycota,Dothideomycetes,Capnodiales,Cladosporiaceae,Cladosporium_7681,c1603	7	2.58706134249668e-06	Natural-Air
Fungi,Ascomycota,Dothideomycetes,Capnodiales,Cladosporiaceae,Cladosporium_7681,c1604	7	1.7408765577684e-06	Air
Fungi,Ascomycota,Dothideomycetes,Capnodiales,Cladosporiaceae,Cladosporium_7681,c1605	7	2.20365609368106e-07	Natural-Air
Fungi,Ascomycota,Dothideomycetes,Capnodiales,Cladosporiaceae,Cladosporium_7681,c1606	7	3.51759394822511e-06	Natural-Air
Fungi,Ascomycota,Dothideomycetes,Capnodiales,Cladosporiaceae,Cladosporium_7681,c1607	6	3.33686597685824e-07	Air
Fungi,Ascomycota,Dothideomycetes,Capnodiales,Cladosporiaceae,Cladosporium_7681,c1608	7	9.41490492264174e-07	Not classified or generalist
Fungi,Ascomycota,Dothideomycetes,Capnodiales,Cladosporiaceae,Cladosporium_7681,c1609	6	2.26475726706365e-07	Air
Fungi,Ascomycota,Dothideomycetes,Capnodiales,Cladosporiaceae,Cladosporium_7681,c161	32	8.12277660450479e-06	Not classified or generalist
Fungi,Ascomycota,Dothideomycetes,Capnodiales,Cladosporiaceae,Cladosporium_7681,c1610	6	4.93277258251145e-07	Air
Fungi,Ascomycota,Dothideomycetes,Capnodiales,Cladosporiaceae,Cladosporium_7681,c1611	7	6.93028743450731e-07	Air
Fungi,Ascomycota,Dothideomycetes,Capnodiales,Cladosporiaceae,Cladosporium_7681,c1612	6	2.64661662334534e-06	Not classified or generalist
Fungi,Ascomycota,Dothideomycetes,Capnodiales,Cladosporiaceae,Cladosporium_7681,c1613	7	2.60645081321596e-07	Air
Fungi,Ascomycota,Dothideomycetes,Capnodiales,Cladosporiaceae,Cladosporium_7681,c1614	6	2.35410814573357e-07	Not classified or generalist
Fungi,Ascomycota,Dothideomycetes,Capnodiales,Cladosporiaceae,Cladosporium_7681,c1615	6	2.75246092524221e-07	Air
Fungi,Ascomycota,Dothideomycetes,Capnodiales,Cladosporiaceae,Cladosporium_7681,c1616	7	6.39107384785743e-07	Air
Fungi,Ascomycota,Dothideomycetes,Capnodiales,Cladosporiaceae,Cladosporium_7681,c1617	7	2.00209202129331e-06	Urban-Air
Fungi,Ascomycota,Dothideomycetes,Capnodiales,Cladosporiaceae,Cladosporium_7681,c1618	7	6.10641688326663e-07	Not classified or generalist
Fungi,Ascomycota,Dothideomycetes,Capnodiales,Cladosporiaceae,Cladosporium_7681,c1619	6	4.16989822386323e-07	Not classified or generalist
Fungi,Ascomycota,Dothideomycetes,Capnodiales,Cladosporiaceae,Cladosporium_7681,c162	32	6.87231927076211e-06	Air
Fungi,Ascomycota,Dothideomycetes,Capnodiales,Cladosporiaceae,Cladosporium_7681,c1620	7	3.20678517149722e-06	Natural-Air
Fungi,Ascomycota,Dothideomycetes,Capnodiales,Cladosporiaceae,Cladosporium_7681,c1621	6	3.37222110805538e-07	Air
Fungi,Ascomycota,Dothideomycetes,Capnodiales,Cladosporiaceae,Cladosporium_7681,c1622	7	2.037965901188e-06	Air
Fungi,Ascomycota,Dothideomycetes,Capnodiales,Cladosporiaceae,Cladosporium_7681,c1623	6	6.76760129312515e-07	Not classified or generalist
Fungi,Ascomycota,Dothideomycetes,Capnodiales,Cladosporiaceae,Cladosporium_7681,c1624	6	3.90270257923553e-07	Natural
Fungi,Ascomycota,Dothideomycetes,Capnodiales,Cladosporiaceae,Cladosporium_7681,c1625	6	1.57831018945623e-07	Air
Fungi,Ascomycota,Dothideomycetes,Capnodiales,Cladosporiaceae,Cladosporium_7681,c1626	7	1.15903787352251e-06	Air
Fungi,Ascomycota,Dothideomycetes,Capnodiales,Cladosporiaceae,Cladosporium_7681,c1627	7	1.0570310395486e-06	Natural-Air
Fungi,Ascomycota,Dothideomycetes,Capnodiales,Cladosporiaceae,Cladosporium_7681,c1628	7	5.25557890830809e-07	Natural-Air
Fungi,Ascomycota,Dothideomycetes,Capnodiales,Cladosporiaceae,Cladosporium_7681,c1629	7	4.56626568444617e-05	Urban-Soil
Fungi,Ascomycota,Dothideomycetes,Capnodiales,Cladosporiaceae,Cladosporium_7681,c163	26	6.82858624882588e-06	Air
Fungi,Ascomycota,Dothideomycetes,Capnodiales,Cladosporiaceae,Cladosporium_7681,c1630	6	7.07777735181572e-07	Air
Fungi,Ascomycota,Dothideomycetes,Capnodiales,Cladosporiaceae,Cladosporium_7681,c1631	6	3.52700251387182e-07	Not classified or generalist
Fungi,Ascomycota,Dothideomycetes,Capnodiales,Cladosporiaceae,Cladosporium_7681,c1632	7	6.28614788986752e-07	Urban
Fungi,Ascomycota,Dothideomycetes,Capnodiales,Cladosporiaceae,Cladosporium_7681,c1633	7	2.16784189596616e-07	Natural-Air
Fungi,Ascomycota,Dothideomycetes,Capnodiales,Cladosporiaceae,Cladosporium_7681,c1634	7	1.42208369656616e-07	Air
Fungi,Ascomycota,Dothideomycetes,Capnodiales,Cladosporiaceae,Cladosporium_7681,c1635	6	1.14940868269087e-06	Natural-Air
Fungi,Ascomycota,Dothideomycetes,Capnodiales,Cladosporiaceae,Cladosporium_7681,c1636	7	9.06165533627275e-07	Air
Fungi,Ascomycota,Dothideomycetes,Capnodiales,Cladosporiaceae,Cladosporium_7681,c1637	7	4.83778874157433e-06	Urban-Soil
Fungi,Ascomycota,Dothideomycetes,Capnodiales,Cladosporiaceae,Cladosporium_7681,c1638	7	8.56626172674022e-07	Not classified or generalist
Fungi,Ascomycota,Dothideomycetes,Capnodiales,Cladosporiaceae,Cladosporium_7681,c1639	5	4.04165922981652e-07	Air
Fungi,Ascomycota,Dothideomycetes,Capnodiales,Cladosporiaceae,Cladosporium_7681,c164	33	3.1290119808876e-06	Air
Fungi,Ascomycota,Dothideomycetes,Capnodiales,Cladosporiaceae,Cladosporium_7681,c1640	7	2.23970489303154e-07	Air
Fungi,Ascomycota,Dothideomycetes,Capnodiales,Cladosporiaceae,Cladosporium_7681,c1641	7	7.26926739274424e-07	Air
Fungi,Ascomycota,Dothideomycetes,Capnodiales,Cladosporiaceae,Cladosporium_7681,c1642	7	2.34519384774833e-06	Urban-Air
Fungi,Ascomycota,Dothideomycetes,Capnodiales,Cladosporiaceae,Cladosporium_7681,c1643	5	7.26303745580463e-08	Air
Fungi,Ascomycota,Dothideomycetes,Capnodiales,Cladosporiaceae,Cladosporium_7681,c1644	6	3.22799456846055e-07	Air
Fungi,Ascomycota,Dothideomycetes,Capnodiales,Cladosporiaceae,Cladosporium_7681,c1645	6	1.55287590067459e-07	Air
Fungi,Ascomycota,Dothideomycetes,Capnodiales,Cladosporiaceae,Cladosporium_7681,c1646	6	1.8649805593442e-06	Natural-Air
Fungi,Ascomycota,Dothideomycetes,Capnodiales,Cladosporiaceae,Cladosporium_7681,c1647	7	1.53079553473253e-07	Air
Fungi,Ascomycota,Dothideomycetes,Capnodiales,Cladosporiaceae,Cladosporium_7681,c1648	7	8.62964714650059e-07	Urban
Fungi,Ascomycota,Dothideomycetes,Capnodiales,Cladosporiaceae,Cladosporium_7681,c1649	7	3.55284009603652e-07	Not classified or generalist
Fungi,Ascomycota,Dothideomycetes,Capnodiales,Cladosporiaceae,Cladosporium_7681,c165	32	3.83251261795157e-06	Air
Fungi,Ascomycota,Dothideomycetes,Capnodiales,Cladosporiaceae,Cladosporium_7681,c1650	6	1.67542939687143e-07	Air
Fungi,Ascomycota,Dothideomycetes,Capnodiales,Cladosporiaceae,Cladosporium_7681,c1651	5	3.64629621279465e-07	Air
Fungi,Ascomycota,Dothideomycetes,Capnodiales,Cladosporiaceae,Cladosporium_7681,c1652	7	2.18298843352517e-07	Not classified or generalist
Fungi,Ascomycota,Dothideomycetes,Capnodiales,Cladosporiaceae,Cladosporium_7681,c1653	5	1.26405404292527e-07	Not classified or generalist
Fungi,Ascomycota,Dothideomycetes,Capnodiales,Cladosporiaceae,Cladosporium_7681,c1654	7	1.48175811519791e-06	Natural-Air
Fungi,Ascomycota,Dothideomycetes,Capnodiales,Cladosporiaceae,Cladosporium_7681,c1655	6	5.90021876060969e-07	Air
Fungi,Ascomycota,Dothideomycetes,Capnodiales,Cladosporiaceae,Cladosporium_7681,c1656	7	1.36014863707509e-06	Not classified or generalist
Fungi,Ascomycota,Dothideomycetes,Capnodiales,Cladosporiaceae,Cladosporium_7681,c1657	6	4.33440553328796e-07	Air
Fungi,Ascomycota,Dothideomycetes,Capnodiales,Cladosporiaceae,Cladosporium_7681,c1658	6	1.25978809634978e-07	Air
Fungi,Ascomycota,Dothideomycetes,Capnodiales,Cladosporiaceae,Cladosporium_7681,c1659	6	2.93110059997889e-07	Air
Fungi,Ascomycota,Dothideomycetes,Capnodiales,Cladosporiaceae,Cladosporium_7681,c166	33	4.71065501384859e-06	Air
Fungi,Ascomycota,Dothideomycetes,Capnodiales,Cladosporiaceae,Cladosporium_7681,c1660	6	1.71381970248853e-07	Natural-Air
Fungi,Ascomycota,Dothideomycetes,Capnodiales,Cladosporiaceae,Cladosporium_7681,c1661	6	3.38237627538469e-07	Natural-Air
Fungi,Ascomycota,Dothideomycetes,Capnodiales,Cladosporiaceae,Cladosporium_7681,c1662	7	5.5936897166256e-05	Natural-Air
Fungi,Ascomycota,Dothideomycetes,Capnodiales,Cladosporiaceae,Cladosporium_7681,c1663	7	3.86079496937102e-07	Not classified or generalist
Fungi,Ascomycota,Dothideomycetes,Capnodiales,Cladosporiaceae,Cladosporium_7681,c1664	7	2.3618919579118e-07	Air
Fungi,Ascomycota,Dothideomycetes,Capnodiales,Cladosporiaceae,Cladosporium_7681,c1665	7	1.09429461001966e-06	Air
Fungi,Ascomycota,Dothideomycetes,Capnodiales,Cladosporiaceae,Cladosporium_7681,c1666	7	5.7001573115656e-07	Not classified or generalist
Fungi,Ascomycota,Dothideomycetes,Capnodiales,Cladosporiaceae,Cladosporium_7681,c1667	7	2.43904769513471e-06	Not classified or generalist
Fungi,Ascomycota,Dothideomycetes,Capnodiales,Cladosporiaceae,Cladosporium_7681,c1668	7	7.70313574079028e-07	Urban
Fungi,Ascomycota,Dothideomycetes,Capnodiales,Cladosporiaceae,Cladosporium_7681,c1669	7	3.63391561570199e-07	Air
Fungi,Ascomycota,Dothideomycetes,Capnodiales,Cladosporiaceae,Cladosporium_7681,c167	33	0.00193637065210793	Air
Fungi,Ascomycota,Dothideomycetes,Capnodiales,Cladosporiaceae,Cladosporium_7681,c1670	7	3.18398869343686e-07	Not classified or generalist
Fungi,Ascomycota,Dothideomycetes,Capnodiales,Cladosporiaceae,Cladosporium_7681,c1671	7	2.54625346175873e-05	Natural-Air
Fungi,Ascomycota,Dothideomycetes,Capnodiales,Cladosporiaceae,Cladosporium_7681,c1672	6	1.4739675569973e-06	Urban-Air
Fungi,Ascomycota,Dothideomycetes,Capnodiales,Cladosporiaceae,Cladosporium_7681,c1673	6	2.31846818968012e-06	Not classified or generalist
Fungi,Ascomycota,Dothideomycetes,Capnodiales,Cladosporiaceae,Cladosporium_7681,c1674	6	1.84200653820778e-06	Urban-Air
Fungi,Ascomycota,Dothideomycetes,Capnodiales,Cladosporiaceae,Cladosporium_7681,c1675	6	8.52913269401626e-07	Urban
Fungi,Ascomycota,Dothideomycetes,Capnodiales,Cladosporiaceae,Cladosporium_7681,c1676	7	5.17455418484802e-07	Not classified or generalist
Fungi,Ascomycota,Dothideomycetes,Capnodiales,Cladosporiaceae,Cladosporium_7681,c1677	7	3.85396619078808e-07	Natural-Air
Fungi,Ascomycota,Dothideomycetes,Capnodiales,Cladosporiaceae,Cladosporium_7681,c1678	7	3.96982278542813e-07	Air
Fungi,Ascomycota,Dothideomycetes,Capnodiales,Cladosporiaceae,Cladosporium_7681,c1679	7	3.29628508842707e-07	Air
Fungi,Ascomycota,Dothideomycetes,Capnodiales,Cladosporiaceae,Cladosporium_7681,c168	32	1.43449524552015e-05	Natural-Air
Fungi,Ascomycota,Dothideomycetes,Capnodiales,Cladosporiaceae,Cladosporium_7681,c1680	7	1.66238416230061e-07	Air
Fungi,Ascomycota,Dothideomycetes,Capnodiales,Cladosporiaceae,Cladosporium_7681,c1681	7	8.39609166288091e-07	Not classified or generalist
Fungi,Ascomycota,Dothideomycetes,Capnodiales,Cladosporiaceae,Cladosporium_7681,c1682	7	3.08134744030696e-07	Air
Fungi,Ascomycota,Dothideomycetes,Capnodiales,Cladosporiaceae,Cladosporium_7681,c1683	7	4.34591257252982e-07	Not classified or generalist
Fungi,Ascomycota,Dothideomycetes,Capnodiales,Cladosporiaceae,Cladosporium_7681,c1684	7	1.63853167172553e-07	Air
Fungi,Ascomycota,Dothideomycetes,Capnodiales,Cladosporiaceae,Cladosporium_7681,c1685	6	9.21685293862582e-08	Air
Fungi,Ascomycota,Dothideomycetes,Capnodiales,Cladosporiaceae,Cladosporium_7681,c1686	7	4.62051509875182e-07	Not classified or generalist
Fungi,Ascomycota,Dothideomycetes,Capnodiales,Cladosporiaceae,Cladosporium_7681,c1687	7	3.01710582214261e-07	Not classified or generalist
Fungi,Ascomycota,Dothideomycetes,Capnodiales,Cladosporiaceae,Cladosporium_7681,c1688	7	9.09073256326041e-07	Not classified or generalist
Fungi,Ascomycota,Dothideomycetes,Capnodiales,Cladosporiaceae,Cladosporium_7681,c1689	7	1.53721428218514e-07	Air
Fungi,Ascomycota,Dothideomycetes,Capnodiales,Cladosporiaceae,Cladosporium_7681,c169	27	7.30818613935995e-06	Air
Fungi,Ascomycota,Dothideomycetes,Capnodiales,Cladosporiaceae,Cladosporium_7681,c1690	6	3.33236436649376e-07	Air
Fungi,Ascomycota,Dothideomycetes,Capnodiales,Cladosporiaceae,Cladosporium_7681,c1691	6	4.0395462466866e-07	Air
Fungi,Ascomycota,Dothideomycetes,Capnodiales,Cladosporiaceae,Cladosporium_7681,c1692	7	2.15546036555013e-07	Air
Fungi,Ascomycota,Dothideomycetes,Capnodiales,Cladosporiaceae,Cladosporium_7681,c1693	7	7.66430612893402e-07	Air
Fungi,Ascomycota,Dothideomycetes,Capnodiales,Cladosporiaceae,Cladosporium_7681,c1694	7	3.15877321359118e-06	Natural-Air
Fungi,Ascomycota,Dothideomycetes,Capnodiales,Cladosporiaceae,Cladosporium_7681,c1695	7	7.57418940015936e-06	Urban-Air
Fungi,Ascomycota,Dothideomycetes,Capnodiales,Cladosporiaceae,Cladosporium_7681,c1696	6	1.38962201389181e-07	Urban-Air
Fungi,Ascomycota,Dothideomycetes,Capnodiales,Cladosporiaceae,Cladosporium_7681,c1697	6	3.18560524856289e-07	Not classified or generalist
Fungi,Ascomycota,Dothideomycetes,Capnodiales,Cladosporiaceae,Cladosporium_7681,c1698	7	2.15416627175338e-06	Air
Fungi,Ascomycota,Dothideomycetes,Capnodiales,Cladosporiaceae,Cladosporium_7681,c1699	7	8.97716310152038e-05	Natural-Air
Fungi,Ascomycota,Dothideomycetes,Capnodiales,Cladosporiaceae,Cladosporium_7681,c17	64	5.62021692755728e-05	Air
Fungi,Ascomycota,Dothideomycetes,Capnodiales,Cladosporiaceae,Cladosporium_7681,c170	35	2.21158297891907e-06	Not classified or generalist
Fungi,Ascomycota,Dothideomycetes,Capnodiales,Cladosporiaceae,Cladosporium_7681,c1700	6	3.94881332497016e-07	Not classified or generalist
Fungi,Ascomycota,Dothideomycetes,Capnodiales,Cladosporiaceae,Cladosporium_7681,c1701	7	1.09435325923978e-06	Urban
Fungi,Ascomycota,Dothideomycetes,Capnodiales,Cladosporiaceae,Cladosporium_7681,c1702	7	3.80466388119094e-07	Not classified or generalist
Fungi,Ascomycota,Dothideomycetes,Capnodiales,Cladosporiaceae,Cladosporium_7681,c1703	6	2.95599663044974e-07	Air
Fungi,Ascomycota,Dothideomycetes,Capnodiales,Cladosporiaceae,Cladosporium_7681,c1704	7	2.36099974033032e-05	Urban-Air
Fungi,Ascomycota,Dothideomycetes,Capnodiales,Cladosporiaceae,Cladosporium_7681,c1705	7	8.37355645312768e-07	Natural
Fungi,Ascomycota,Dothideomycetes,Capnodiales,Cladosporiaceae,Cladosporium_7681,c1706	6	5.89945270279357e-06	Air
Fungi,Ascomycota,Dothideomycetes,Capnodiales,Cladosporiaceae,Cladosporium_7681,c1707	7	5.41810569565375e-07	Natural-Air
Fungi,Ascomycota,Dothideomycetes,Capnodiales,Cladosporiaceae,Cladosporium_7681,c1708	7	7.3864811268464e-07	Air
Fungi,Ascomycota,Dothideomycetes,Capnodiales,Cladosporiaceae,Cladosporium_7681,c1709	7	1.64138009716433e-06	Not classified or generalist
Fungi,Ascomycota,Dothideomycetes,Capnodiales,Cladosporiaceae,Cladosporium_7681,c171	32	5.83676845790594e-06	Not classified or generalist
Fungi,Ascomycota,Dothideomycetes,Capnodiales,Cladosporiaceae,Cladosporium_7681,c1710	7	1.72598772770395e-07	Air
Fungi,Ascomycota,Dothideomycetes,Capnodiales,Cladosporiaceae,Cladosporium_7681,c1711	7	4.06703015740195e-07	Natural-Air
Fungi,Ascomycota,Dothideomycetes,Capnodiales,Cladosporiaceae,Cladosporium_7681,c1712	6	1.36282581083537e-07	Air
Fungi,Ascomycota,Dothideomycetes,Capnodiales,Cladosporiaceae,Cladosporium_7681,c1713	6	1.72394851402614e-07	Air
Fungi,Ascomycota,Dothideomycetes,Capnodiales,Cladosporiaceae,Cladosporium_7681,c1714	7	1.23093786381464e-07	Air
Fungi,Ascomycota,Dothideomycetes,Capnodiales,Cladosporiaceae,Cladosporium_7681,c1715	7	1.17832669673831e-06	Air
Fungi,Ascomycota,Dothideomycetes,Capnodiales,Cladosporiaceae,Cladosporium_7681,c1716	7	2.48662322153092e-07	Not classified or generalist
Fungi,Ascomycota,Dothideomycetes,Capnodiales,Cladosporiaceae,Cladosporium_7681,c1717	7	3.26953899733141e-06	Air
Fungi,Ascomycota,Dothideomycetes,Capnodiales,Cladosporiaceae,Cladosporium_7681,c1718	7	1.61064249799612e-07	Air
Fungi,Ascomycota,Dothideomycetes,Capnodiales,Cladosporiaceae,Cladosporium_7681,c1719	7	6.02108969294004e-07	Not classified or generalist
Fungi,Ascomycota,Dothideomycetes,Capnodiales,Cladosporiaceae,Cladosporium_7681,c172	30	2.5635631615617e-06	Air
Fungi,Ascomycota,Dothideomycetes,Capnodiales,Cladosporiaceae,Cladosporium_7681,c1720	7	3.84647101624718e-07	Natural
Fungi,Ascomycota,Dothideomycetes,Capnodiales,Cladosporiaceae,Cladosporium_7681,c1721	5	1.87979558318561e-07	Air
Fungi,Ascomycota,Dothideomycetes,Capnodiales,Cladosporiaceae,Cladosporium_7681,c1722	7	5.75139916661802e-07	Air
Fungi,Ascomycota,Dothideomycetes,Capnodiales,Cladosporiaceae,Cladosporium_7681,c1723	7	3.04905593476619e-07	Not classified or generalist
Fungi,Ascomycota,Dothideomycetes,Capnodiales,Cladosporiaceae,Cladosporium_7681,c1724	6	4.51370675437411e-07	Air
Fungi,Ascomycota,Dothideomycetes,Capnodiales,Cladosporiaceae,Cladosporium_7681,c1725	7	1.09189436936797e-07	Air
Fungi,Ascomycota,Dothideomycetes,Capnodiales,Cladosporiaceae,Cladosporium_7681,c1726	6	4.1472999579018e-07	Air
Fungi,Ascomycota,Dothideomycetes,Capnodiales,Cladosporiaceae,Cladosporium_7681,c1727	6	2.88563905485298e-06	Air
Fungi,Ascomycota,Dothideomycetes,Capnodiales,Cladosporiaceae,Cladosporium_7681,c1728	7	5.87428263706806e-06	Natural-Air
Fungi,Ascomycota,Dothideomycetes,Capnodiales,Cladosporiaceae,Cladosporium_7681,c1729	7	3.61383669901593e-07	Natural-Air
Fungi,Ascomycota,Dothideomycetes,Capnodiales,Cladosporiaceae,Cladosporium_7681,c173	29	7.35239235816764e-06	Air
Fungi,Ascomycota,Dothideomycetes,Capnodiales,Cladosporiaceae,Cladosporium_7681,c1730	6	1.64541394138715e-06	Not classified or generalist
Fungi,Ascomycota,Dothideomycetes,Capnodiales,Cladosporiaceae,Cladosporium_7681,c1731	5	2.21369029139568e-07	Air
Fungi,Ascomycota,Dothideomycetes,Capnodiales,Cladosporiaceae,Cladosporium_7681,c1732	7	9.33779073210913e-07	Air
Fungi,Ascomycota,Dothideomycetes,Capnodiales,Cladosporiaceae,Cladosporium_7681,c1733	6	4.58998222992304e-07	Air
Fungi,Ascomycota,Dothideomycetes,Capnodiales,Cladosporiaceae,Cladosporium_7681,c1734	6	1.68899860069592e-06	Urban-Soil
Fungi,Ascomycota,Dothideomycetes,Capnodiales,Cladosporiaceae,Cladosporium_7681,c1735	6	4.63076038978823e-07	Natural-Air
Fungi,Ascomycota,Dothideomycetes,Capnodiales,Cladosporiaceae,Cladosporium_7681,c1736	6	4.56835158141402e-07	Air
Fungi,Ascomycota,Dothideomycetes,Capnodiales,Cladosporiaceae,Cladosporium_7681,c1737	7	3.87635663504246e-05	Natural-Air
Fungi,Ascomycota,Dothideomycetes,Capnodiales,Cladosporiaceae,Cladosporium_7681,c1738	7	9.45950245997055e-08	Air
Fungi,Ascomycota,Dothideomycetes,Capnodiales,Cladosporiaceae,Cladosporium_7681,c1739	7	7.14125042708595e-07	Urban-Air
Fungi,Ascomycota,Dothideomycetes,Capnodiales,Cladosporiaceae,Cladosporium_7681,c174	25	2.72379371098344e-06	Air
Fungi,Ascomycota,Dothideomycetes,Capnodiales,Cladosporiaceae,Cladosporium_7681,c1740	7	1.04154092745275e-06	Air
Fungi,Ascomycota,Dothideomycetes,Capnodiales,Cladosporiaceae,Cladosporium_7681,c1741	6	2.05387197693291e-07	Air
Fungi,Ascomycota,Dothideomycetes,Capnodiales,Cladosporiaceae,Cladosporium_7681,c1742	6	2.07438972268898e-07	Air
Fungi,Ascomycota,Dothideomycetes,Capnodiales,Cladosporiaceae,Cladosporium_7681,c1743	5	1.90796215198538e-07	Air
Fungi,Ascomycota,Dothideomycetes,Capnodiales,Cladosporiaceae,Cladosporium_7681,c1744	6	2.56413261466773e-07	Not classified or generalist
Fungi,Ascomycota,Dothideomycetes,Capnodiales,Cladosporiaceae,Cladosporium_7681,c1745	6	8.34079404148186e-06	Urban-Air
Fungi,Ascomycota,Dothideomycetes,Capnodiales,Cladosporiaceae,Cladosporium_7681,c1746	5	7.43350397627813e-06	Natural-Soil
Fungi,Ascomycota,Dothideomycetes,Capnodiales,Cladosporiaceae,Cladosporium_7681,c1747	6	2.77438131847946e-07	Not classified or generalist
Fungi,Ascomycota,Dothideomycetes,Capnodiales,Cladosporiaceae,Cladosporium_7681,c1748	6	2.69570791705636e-07	Air
Fungi,Ascomycota,Dothideomycetes,Capnodiales,Cladosporiaceae,Cladosporium_7681,c1749	6	1.48847133896255e-06	Urban-Air
Fungi,Ascomycota,Dothideomycetes,Capnodiales,Cladosporiaceae,Cladosporium_7681,c175	22	7.41050242810211e-06	Air
Fungi,Ascomycota,Dothideomycetes,Capnodiales,Cladosporiaceae,Cladosporium_7681,c1750	6	7.70005270154795e-07	Air
Fungi,Ascomycota,Dothideomycetes,Capnodiales,Cladosporiaceae,Cladosporium_7681,c1751	6	5.76261313529885e-07	Natural-Air
Fungi,Ascomycota,Dothideomycetes,Capnodiales,Cladosporiaceae,Cladosporium_7681,c1752	6	1.28929797793658e-07	Air
Fungi,Ascomycota,Dothideomycetes,Capnodiales,Cladosporiaceae,Cladosporium_7681,c1753	6	3.29536817316633e-06	Not classified or generalist
Fungi,Ascomycota,Dothideomycetes,Capnodiales,Cladosporiaceae,Cladosporium_7681,c1754	6	1.53397834860001e-07	Natural-Air
Fungi,Ascomycota,Dothideomycetes,Capnodiales,Cladosporiaceae,Cladosporium_7681,c1755	6	1.72421812790076e-07	Not classified or generalist
Fungi,Ascomycota,Dothideomycetes,Capnodiales,Cladosporiaceae,Cladosporium_7681,c1756	6	4.51674061742932e-06	Natural-Air
Fungi,Ascomycota,Dothideomycetes,Capnodiales,Cladosporiaceae,Cladosporium_7681,c1757	6	4.10359713487057e-07	Air
Fungi,Ascomycota,Dothideomycetes,Capnodiales,Cladosporiaceae,Cladosporium_7681,c1758	5	3.26238480081861e-07	Not classified or generalist
Fungi,Ascomycota,Dothideomycetes,Capnodiales,Cladosporiaceae,Cladosporium_7681,c1759	6	8.65393244978692e-07	Air
Fungi,Ascomycota,Dothideomycetes,Capnodiales,Cladosporiaceae,Cladosporium_7681,c176	21	1.17293076737461e-05	Not classified or generalist
Fungi,Ascomycota,Dothideomycetes,Capnodiales,Cladosporiaceae,Cladosporium_7681,c1760	6	2.78769714492769e-07	Not classified or generalist
Fungi,Ascomycota,Dothideomycetes,Capnodiales,Cladosporiaceae,Cladosporium_7681,c1761	6	6.3594083054411e-07	Air
Fungi,Ascomycota,Dothideomycetes,Capnodiales,Cladosporiaceae,Cladosporium_7681,c1762	5	2.90285652647181e-07	Air
Fungi,Ascomycota,Dothideomycetes,Capnodiales,Cladosporiaceae,Cladosporium_7681,c1763	4	1.22050610802193e-06	Not classified or generalist
Fungi,Ascomycota,Dothideomycetes,Capnodiales,Cladosporiaceae,Cladosporium_7681,c1764	5	4.57790848155447e-07	Not classified or generalist
Fungi,Ascomycota,Dothideomycetes,Capnodiales,Cladosporiaceae,Cladosporium_7681,c1765	6	1.20139720396913e-07	Air
Fungi,Ascomycota,Dothideomycetes,Capnodiales,Cladosporiaceae,Cladosporium_7681,c1766	6	3.54317787871359e-07	Air
Fungi,Ascomycota,Dothideomycetes,Capnodiales,Cladosporiaceae,Cladosporium_7681,c1767	6	1.49433258415229e-07	Air
Fungi,Ascomycota,Dothideomycetes,Capnodiales,Cladosporiaceae,Cladosporium_7681,c1768	5	7.1739196840359e-07	Air
Fungi,Ascomycota,Dothideomycetes,Capnodiales,Cladosporiaceae,Cladosporium_7681,c1769	6	9.13233186897789e-07	Not classified or generalist
Fungi,Ascomycota,Dothideomycetes,Capnodiales,Cladosporiaceae,Cladosporium_7681,c177	31	1.30562043650104e-05	Not classified or generalist
Fungi,Ascomycota,Dothideomycetes,Capnodiales,Cladosporiaceae,Cladosporium_7681,c1770	5	4.90514387891215e-07	Air
Fungi,Ascomycota,Dothideomycetes,Capnodiales,Cladosporiaceae,Cladosporium_7681,c1771	6	1.03890869971224e-07	Air
Fungi,Ascomycota,Dothideomycetes,Capnodiales,Cladosporiaceae,Cladosporium_7681,c1772	6	4.4989332801097e-07	Natural-Air
Fungi,Ascomycota,Dothideomycetes,Capnodiales,Cladosporiaceae,Cladosporium_7681,c1773	5	1.50843296249559e-07	Air
Fungi,Ascomycota,Dothideomycetes,Capnodiales,Cladosporiaceae,Cladosporium_7681,c1774	6	8.01507508771379e-08	Air
Fungi,Ascomycota,Dothideomycetes,Capnodiales,Cladosporiaceae,Cladosporium_7681,c1775	6	1.67225748316085e-07	Air
Fungi,Ascomycota,Dothideomycetes,Capnodiales,Cladosporiaceae,Cladosporium_7681,c1776	6	5.2348105326235e-07	Not classified or generalist
Fungi,Ascomycota,Dothideomycetes,Capnodiales,Cladosporiaceae,Cladosporium_7681,c1777	5	1.60942569784094e-07	Air
Fungi,Ascomycota,Dothideomycetes,Capnodiales,Cladosporiaceae,Cladosporium_7681,c1778	5	2.81997932778979e-07	Air
Fungi,Ascomycota,Dothideomycetes,Capnodiales,Cladosporiaceae,Cladosporium_7681,c1779	5	2.85033632955934e-07	Air
Fungi,Ascomycota,Dothideomycetes,Capnodiales,Cladosporiaceae,Cladosporium_7681,c178	27	6.29030022461031e-06	Natural-Air
Fungi,Ascomycota,Dothideomycetes,Capnodiales,Cladosporiaceae,Cladosporium_7681,c1780	6	2.45505385208685e-07	Natural
Fungi,Ascomycota,Dothideomycetes,Capnodiales,Cladosporiaceae,Cladosporium_7681,c1781	5	2.50836906350349e-07	Natural-Air
Fungi,Ascomycota,Dothideomycetes,Capnodiales,Cladosporiaceae,Cladosporium_7681,c1782	5	9.8640413276828e-08	Natural-Air
Fungi,Ascomycota,Dothideomycetes,Capnodiales,Cladosporiaceae,Cladosporium_7681,c1783	6	3.77314408897925e-07	Natural-Air
Fungi,Ascomycota,Dothideomycetes,Capnodiales,Cladosporiaceae,Cladosporium_7681,c1784	5	1.35673826579249e-07	Natural
Fungi,Ascomycota,Dothideomycetes,Capnodiales,Cladosporiaceae,Cladosporium_7681,c1785	6	3.4385772288685e-06	Air
Fungi,Ascomycota,Dothideomycetes,Capnodiales,Cladosporiaceae,Cladosporium_7681,c1786	6	3.52806020308461e-06	Natural-Air
Fungi,Ascomycota,Dothideomycetes,Capnodiales,Cladosporiaceae,Cladosporium_7681,c1787	6	1.22072958993463e-07	Not classified or generalist
Fungi,Ascomycota,Dothideomycetes,Capnodiales,Cladosporiaceae,Cladosporium_7681,c1788	5	2.91605693875975e-07	Air
Fungi,Ascomycota,Dothideomycetes,Capnodiales,Cladosporiaceae,Cladosporium_7681,c1789	6	3.94448457765169e-07	Not classified or generalist
Fungi,Ascomycota,Dothideomycetes,Capnodiales,Cladosporiaceae,Cladosporium_7681,c179	28	4.87236304446309e-05	Natural-Air
Fungi,Ascomycota,Dothideomycetes,Capnodiales,Cladosporiaceae,Cladosporium_7681,c1790	6	1.48171563680247e-05	Urban-Soil
Fungi,Ascomycota,Dothideomycetes,Capnodiales,Cladosporiaceae,Cladosporium_7681,c1791	6	5.94842266833211e-07	Natural-Air
Fungi,Ascomycota,Dothideomycetes,Capnodiales,Cladosporiaceae,Cladosporium_7681,c1792	5	5.67391119824207e-07	Urban-Air
Fungi,Ascomycota,Dothideomycetes,Capnodiales,Cladosporiaceae,Cladosporium_7681,c1793	6	1.93438780840417e-07	Air
Fungi,Ascomycota,Dothideomycetes,Capnodiales,Cladosporiaceae,Cladosporium_7681,c1794	6	3.65680466518524e-07	Air
Fungi,Ascomycota,Dothideomycetes,Capnodiales,Cladosporiaceae,Cladosporium_7681,c1795	5	5.12806689619371e-06	Natural-Air
Fungi,Ascomycota,Dothideomycetes,Capnodiales,Cladosporiaceae,Cladosporium_7681,c1796	6	2.29134186007269e-07	Air
Fungi,Ascomycota,Dothideomycetes,Capnodiales,Cladosporiaceae,Cladosporium_7681,c1797	6	3.27469493431598e-07	Air
Fungi,Ascomycota,Dothideomycetes,Capnodiales,Cladosporiaceae,Cladosporium_7681,c1798	6	2.04064022984046e-07	Not classified or generalist
Fungi,Ascomycota,Dothideomycetes,Capnodiales,Cladosporiaceae,Cladosporium_7681,c1799	6	8.55033414842741e-07	Not classified or generalist
Fungi,Ascomycota,Dothideomycetes,Capnodiales,Cladosporiaceae,Cladosporium_7681,c18	59	3.10379720275253e-05	Air
Fungi,Ascomycota,Dothideomycetes,Capnodiales,Cladosporiaceae,Cladosporium_7681,c180	31	3.33427139940883e-05	Air
Fungi,Ascomycota,Dothideomycetes,Capnodiales,Cladosporiaceae,Cladosporium_7681,c1800	6	1.07307206054497e-06	Natural-Air
Fungi,Ascomycota,Dothideomycetes,Capnodiales,Cladosporiaceae,Cladosporium_7681,c1801	6	2.14181956694415e-07	Not classified or generalist
Fungi,Ascomycota,Dothideomycetes,Capnodiales,Cladosporiaceae,Cladosporium_7681,c1802	6	2.94348607252078e-06	Natural-Air
Fungi,Ascomycota,Dothideomycetes,Capnodiales,Cladosporiaceae,Cladosporium_7681,c1803	6	7.59367510377615e-07	Not classified or generalist
Fungi,Ascomycota,Dothideomycetes,Capnodiales,Cladosporiaceae,Cladosporium_7681,c1804	6	2.64508893300486e-07	Natural-Air
Fungi,Ascomycota,Dothideomycetes,Capnodiales,Cladosporiaceae,Cladosporium_7681,c1805	6	1.68007788358005e-07	Not classified or generalist
Fungi,Ascomycota,Dothideomycetes,Capnodiales,Cladosporiaceae,Cladosporium_7681,c1806	6	3.86492533547994e-07	Not classified or generalist
Fungi,Ascomycota,Dothideomycetes,Capnodiales,Cladosporiaceae,Cladosporium_7681,c1807	5	3.02944061701561e-06	Urban-Air
Fungi,Ascomycota,Dothideomycetes,Capnodiales,Cladosporiaceae,Cladosporium_7681,c1808	6	2.54526047675904e-06	Urban-Air
Fungi,Ascomycota,Dothideomycetes,Capnodiales,Cladosporiaceae,Cladosporium_7681,c1809	6	6.90492483261358e-07	Air
Fungi,Ascomycota,Dothideomycetes,Capnodiales,Cladosporiaceae,Cladosporium_7681,c181	25	2.82300293277226e-06	Air
Fungi,Ascomycota,Dothideomycetes,Capnodiales,Cladosporiaceae,Cladosporium_7681,c1810	6	7.90062136864989e-07	Not classified or generalist
Fungi,Ascomycota,Dothideomycetes,Capnodiales,Cladosporiaceae,Cladosporium_7681,c1811	6	4.71314357522624e-07	Not classified or generalist
Fungi,Ascomycota,Dothideomycetes,Capnodiales,Cladosporiaceae,Cladosporium_7681,c1812	6	8.19686436255253e-08	Air
Fungi,Ascomycota,Dothideomycetes,Capnodiales,Cladosporiaceae,Cladosporium_7681,c1813	5	9.68008430941127e-07	Natural-Air
Fungi,Ascomycota,Dothideomycetes,Capnodiales,Cladosporiaceae,Cladosporium_7681,c1814	6	4.7480295233377e-07	Air
Fungi,Ascomycota,Dothideomycetes,Capnodiales,Cladosporiaceae,Cladosporium_7681,c1815	5	3.19404930375959e-06	Natural-Air
Fungi,Ascomycota,Dothideomycetes,Capnodiales,Cladosporiaceae,Cladosporium_7681,c1816	6	1.15396387102109e-06	Air
Fungi,Ascomycota,Dothideomycetes,Capnodiales,Cladosporiaceae,Cladosporium_7681,c1817	6	4.45961598477481e-07	Natural-Air
Fungi,Ascomycota,Dothideomycetes,Capnodiales,Cladosporiaceae,Cladosporium_7681,c1818	6	2.26673298482597e-07	Air
Fungi,Ascomycota,Dothideomycetes,Capnodiales,Cladosporiaceae,Cladosporium_7681,c1819	6	3.68232443039592e-07	Natural-Air
Fungi,Ascomycota,Dothideomycetes,Capnodiales,Cladosporiaceae,Cladosporium_7681,c182	32	4.06541673612583e-06	Air
Fungi,Ascomycota,Dothideomycetes,Capnodiales,Cladosporiaceae,Cladosporium_7681,c1820	6	1.05161513426685e-06	Urban-Air
Fungi,Ascomycota,Dothideomycetes,Capnodiales,Cladosporiaceae,Cladosporium_7681,c1821	5	2.25496729473578e-06	Natural-Air
Fungi,Ascomycota,Dothideomycetes,Capnodiales,Cladosporiaceae,Cladosporium_7681,c1822	6	3.67279922600009e-07	Air
Fungi,Ascomycota,Dothideomycetes,Capnodiales,Cladosporiaceae,Cladosporium_7681,c1823	5	2.68928171873531e-07	Air
Fungi,Ascomycota,Dothideomycetes,Capnodiales,Cladosporiaceae,Cladosporium_7681,c1824	5	5.60391652253554e-07	Air
Fungi,Ascomycota,Dothideomycetes,Capnodiales,Cladosporiaceae,Cladosporium_7681,c1825	6	3.47189543738909e-07	Air
Fungi,Ascomycota,Dothideomycetes,Capnodiales,Cladosporiaceae,Cladosporium_7681,c1826	6	5.45410035052629e-07	Natural-Air
Fungi,Ascomycota,Dothideomycetes,Capnodiales,Cladosporiaceae,Cladosporium_7681,c1827	6	1.17522870161341e-07	Not classified or generalist
Fungi,Ascomycota,Dothideomycetes,Capnodiales,Cladosporiaceae,Cladosporium_7681,c1828	6	5.54334871310974e-07	Natural-Air
Fungi,Ascomycota,Dothideomycetes,Capnodiales,Cladosporiaceae,Cladosporium_7681,c1829	6	2.56632154053961e-06	Natural-Air
Fungi,Ascomycota,Dothideomycetes,Capnodiales,Cladosporiaceae,Cladosporium_7681,c183	31	4.74385209088952e-06	Not classified or generalist
Fungi,Ascomycota,Dothideomycetes,Capnodiales,Cladosporiaceae,Cladosporium_7681,c1830	6	5.35280245616438e-07	Urban
Fungi,Ascomycota,Dothideomycetes,Capnodiales,Cladosporiaceae,Cladosporium_7681,c1831	6	2.76652192523975e-07	Natural
Fungi,Ascomycota,Dothideomycetes,Capnodiales,Cladosporiaceae,Cladosporium_7681,c1832	5	7.31873412477066e-07	Natural-Air
Fungi,Ascomycota,Dothideomycetes,Capnodiales,Cladosporiaceae,Cladosporium_7681,c1833	5	8.09784203573274e-07	Air
Fungi,Ascomycota,Dothideomycetes,Capnodiales,Cladosporiaceae,Cladosporium_7681,c1834	6	7.61863333332741e-07	Natural-Air
Fungi,Ascomycota,Dothideomycetes,Capnodiales,Cladosporiaceae,Cladosporium_7681,c1835	5	2.53537009955055e-07	Natural-Air
Fungi,Ascomycota,Dothideomycetes,Capnodiales,Cladosporiaceae,Cladosporium_7681,c1836	5	2.57583243496858e-07	Not classified or generalist
Fungi,Ascomycota,Dothideomycetes,Capnodiales,Cladosporiaceae,Cladosporium_7681,c1837	5	2.61806418860677e-07	Not classified or generalist
Fungi,Ascomycota,Dothideomycetes,Capnodiales,Cladosporiaceae,Cladosporium_7681,c1838	6	7.98481024874227e-07	Natural-Air
Fungi,Ascomycota,Dothideomycetes,Capnodiales,Cladosporiaceae,Cladosporium_7681,c1839	6	5.98039226042748e-06	Urban-Soil
Fungi,Ascomycota,Dothideomycetes,Capnodiales,Cladosporiaceae,Cladosporium_7681,c184	34	3.86241284160896e-05	Not classified or generalist
Fungi,Ascomycota,Dothideomycetes,Capnodiales,Cladosporiaceae,Cladosporium_7681,c1840	6	1.1204244621145e-06	Natural-Air
Fungi,Ascomycota,Dothideomycetes,Capnodiales,Cladosporiaceae,Cladosporium_7681,c1841	5	1.75966253574343e-06	Urban-Air
Fungi,Ascomycota,Dothideomycetes,Capnodiales,Cladosporiaceae,Cladosporium_7681,c1842	4	4.27432752257812e-07	Not classified or generalist
Fungi,Ascomycota,Dothideomycetes,Capnodiales,Cladosporiaceae,Cladosporium_7681,c1843	6	2.44400079990562e-07	Air
Fungi,Ascomycota,Dothideomycetes,Capnodiales,Cladosporiaceae,Cladosporium_7681,c1844	5	9.43785563171006e-08	Air
Fungi,Ascomycota,Dothideomycetes,Capnodiales,Cladosporiaceae,Cladosporium_7681,c1845	5	2.83022806002012e-07	Air
Fungi,Ascomycota,Dothideomycetes,Capnodiales,Cladosporiaceae,Cladosporium_7681,c1846	6	4.28864964466857e-07	Air
Fungi,Ascomycota,Dothideomycetes,Capnodiales,Cladosporiaceae,Cladosporium_7681,c1847	6	2.2570391033229e-07	Air
Fungi,Ascomycota,Dothideomycetes,Capnodiales,Cladosporiaceae,Cladosporium_7681,c1848	6	3.4337537954415e-07	Natural-Air
Fungi,Ascomycota,Dothideomycetes,Capnodiales,Cladosporiaceae,Cladosporium_7681,c1849	6	1.07550907060739e-07	Air
Fungi,Ascomycota,Dothideomycetes,Capnodiales,Cladosporiaceae,Cladosporium_7681,c185	31	7.22566180467967e-05	Natural-Air
Fungi,Ascomycota,Dothideomycetes,Capnodiales,Cladosporiaceae,Cladosporium_7681,c1850	6	3.4500894100317e-07	Air
Fungi,Ascomycota,Dothideomycetes,Capnodiales,Cladosporiaceae,Cladosporium_7681,c1851	5	2.74239002465477e-06	Natural-Air
Fungi,Ascomycota,Dothideomycetes,Capnodiales,Cladosporiaceae,Cladosporium_7681,c1852	5	2.14096824506733e-07	Air
Fungi,Ascomycota,Dothideomycetes,Capnodiales,Cladosporiaceae,Cladosporium_7681,c1853	6	6.59946172486685e-07	Urban-Air
Fungi,Ascomycota,Dothideomycetes,Capnodiales,Cladosporiaceae,Cladosporium_7681,c1854	6	4.73628184959586e-07	Air
Fungi,Ascomycota,Dothideomycetes,Capnodiales,Cladosporiaceae,Cladosporium_7681,c1855	6	5.86649753856239e-07	Natural-Air
Fungi,Ascomycota,Dothideomycetes,Capnodiales,Cladosporiaceae,Cladosporium_7681,c1856	6	8.42383208182178e-07	Natural
Fungi,Ascomycota,Dothideomycetes,Capnodiales,Cladosporiaceae,Cladosporium_7681,c1857	6	6.41182274004899e-07	Air
Fungi,Ascomycota,Dothideomycetes,Capnodiales,Cladosporiaceae,Cladosporium_7681,c1858	5	1.04005460464757e-06	Natural
Fungi,Ascomycota,Dothideomycetes,Capnodiales,Cladosporiaceae,Cladosporium_7681,c1859	6	1.52088470442845e-07	Air
Fungi,Ascomycota,Dothideomycetes,Capnodiales,Cladosporiaceae,Cladosporium_7681,c186	26	1.73226395084888e-06	Air
Fungi,Ascomycota,Dothideomycetes,Capnodiales,Cladosporiaceae,Cladosporium_7681,c1860	6	2.84368837494741e-07	Air
Fungi,Ascomycota,Dothideomycetes,Capnodiales,Cladosporiaceae,Cladosporium_7681,c1861	6	2.73710969549241e-07	Air
Fungi,Ascomycota,Dothideomycetes,Capnodiales,Cladosporiaceae,Cladosporium_7681,c1862	6	5.75334192721372e-07	Not classified or generalist
Fungi,Ascomycota,Dothideomycetes,Capnodiales,Cladosporiaceae,Cladosporium_7681,c1863	6	9.43402040456814e-07	Air
Fungi,Ascomycota,Dothideomycetes,Capnodiales,Cladosporiaceae,Cladosporium_7681,c1864	5	4.09503279425033e-07	Air
Fungi,Ascomycota,Dothideomycetes,Capnodiales,Cladosporiaceae,Cladosporium_7681,c1865	6	2.66312862134665e-07	Air
Fungi,Ascomycota,Dothideomycetes,Capnodiales,Cladosporiaceae,Cladosporium_7681,c1866	6	2.55933865528067e-07	Natural
Fungi,Ascomycota,Dothideomycetes,Capnodiales,Cladosporiaceae,Cladosporium_7681,c1867	6	1.1276270893532e-07	Air
Fungi,Ascomycota,Dothideomycetes,Capnodiales,Cladosporiaceae,Cladosporium_7681,c1868	6	3.03012873646658e-07	Not classified or generalist
Fungi,Ascomycota,Dothideomycetes,Capnodiales,Cladosporiaceae,Cladosporium_7681,c1869	4	2.90323498127976e-07	Not classified or generalist
Fungi,Ascomycota,Dothideomycetes,Capnodiales,Cladosporiaceae,Cladosporium_7681,c187	29	3.87538020449472e-05	Natural-Air
Fungi,Ascomycota,Dothideomycetes,Capnodiales,Cladosporiaceae,Cladosporium_7681,c1870	6	1.31416295214284e-07	Air
Fungi,Ascomycota,Dothideomycetes,Capnodiales,Cladosporiaceae,Cladosporium_7681,c1871	4	3.71583621616858e-07	Not classified or generalist
Fungi,Ascomycota,Dothideomycetes,Capnodiales,Cladosporiaceae,Cladosporium_7681,c1872	5	2.06014767012225e-07	Natural-Air
Fungi,Ascomycota,Dothideomycetes,Capnodiales,Cladosporiaceae,Cladosporium_7681,c1873	6	8.19934091139327e-06	Natural-Air
Fungi,Ascomycota,Dothideomycetes,Capnodiales,Cladosporiaceae,Cladosporium_7681,c1874	6	1.71548248252261e-07	Not classified or generalist
Fungi,Ascomycota,Dothideomycetes,Capnodiales,Cladosporiaceae,Cladosporium_7681,c1875	5	1.19543800191423e-05	Urban-Air
Fungi,Ascomycota,Dothideomycetes,Capnodiales,Cladosporiaceae,Cladosporium_7681,c1876	6	1.5055209223284e-07	Not classified or generalist
Fungi,Ascomycota,Dothideomycetes,Capnodiales,Cladosporiaceae,Cladosporium_7681,c1877	4	1.0213017091608e-06	Not classified or generalist
Fungi,Ascomycota,Dothideomycetes,Capnodiales,Cladosporiaceae,Cladosporium_7681,c1878	5	1.10259484263467e-06	Urban-Air
Fungi,Ascomycota,Dothideomycetes,Capnodiales,Cladosporiaceae,Cladosporium_7681,c1879	6	1.36067807359307e-07	Air
Fungi,Ascomycota,Dothideomycetes,Capnodiales,Cladosporiaceae,Cladosporium_7681,c188	30	3.69724274031289e-06	Air
Fungi,Ascomycota,Dothideomycetes,Capnodiales,Cladosporiaceae,Cladosporium_7681,c1880	6	1.29724074102787e-06	Air
Fungi,Ascomycota,Dothideomycetes,Capnodiales,Cladosporiaceae,Cladosporium_7681,c1881	5	2.15607967842783e-07	Natural-Air
Fungi,Ascomycota,Dothideomycetes,Capnodiales,Cladosporiaceae,Cladosporium_7681,c1882	5	3.64907501818548e-07	Natural-Air
Fungi,Ascomycota,Dothideomycetes,Capnodiales,Cladosporiaceae,Cladosporium_7681,c1883	5	4.40560290065561e-07	Natural-Air
Fungi,Ascomycota,Dothideomycetes,Capnodiales,Cladosporiaceae,Cladosporium_7681,c1884	6	4.20582488469234e-05	Natural-Air
Fungi,Ascomycota,Dothideomycetes,Capnodiales,Cladosporiaceae,Cladosporium_7681,c1885	6	1.01189932339356e-05	Natural-Air
Fungi,Ascomycota,Dothideomycetes,Capnodiales,Cladosporiaceae,Cladosporium_7681,c1886	6	1.70214677888379e-07	Air
Fungi,Ascomycota,Dothideomycetes,Capnodiales,Cladosporiaceae,Cladosporium_7681,c1887	6	3.35067479070274e-07	Air
Fungi,Ascomycota,Dothideomycetes,Capnodiales,Cladosporiaceae,Cladosporium_7681,c1888	6	1.06363645903421e-05	Urban-Air
Fungi,Ascomycota,Dothideomycetes,Capnodiales,Cladosporiaceae,Cladosporium_7681,c1889	6	7.32741724866881e-07	Not classified or generalist
Fungi,Ascomycota,Dothideomycetes,Capnodiales,Cladosporiaceae,Cladosporium_7681,c189	28	5.61306920151695e-05	Natural-Soil
Fungi,Ascomycota,Dothideomycetes,Capnodiales,Cladosporiaceae,Cladosporium_7681,c1890	6	1.82840252988809e-07	Air
Fungi,Ascomycota,Dothideomycetes,Capnodiales,Cladosporiaceae,Cladosporium_7681,c1891	6	3.14090975232077e-07	Natural
Fungi,Ascomycota,Dothideomycetes,Capnodiales,Cladosporiaceae,Cladosporium_7681,c1892	5	1.49461665243103e-06	Air
Fungi,Ascomycota,Dothideomycetes,Capnodiales,Cladosporiaceae,Cladosporium_7681,c1893	6	6.25622141021584e-07	Not classified or generalist
Fungi,Ascomycota,Dothideomycetes,Capnodiales,Cladosporiaceae,Cladosporium_7681,c1894	6	2.64275948596572e-07	Urban
Fungi,Ascomycota,Dothideomycetes,Capnodiales,Cladosporiaceae,Cladosporium_7681,c1895	6	4.5209311407446e-07	Natural-Air
Fungi,Ascomycota,Dothideomycetes,Capnodiales,Cladosporiaceae,Cladosporium_7681,c1896	6	8.56306438053844e-07	Natural-Air
Fungi,Ascomycota,Dothideomycetes,Capnodiales,Cladosporiaceae,Cladosporium_7681,c1897	4	2.09343895493432e-07	Not classified or generalist
Fungi,Ascomycota,Dothideomycetes,Capnodiales,Cladosporiaceae,Cladosporium_7681,c1898	6	1.08292602091893e-06	Air
Fungi,Ascomycota,Dothideomycetes,Capnodiales,Cladosporiaceae,Cladosporium_7681,c1899	6	7.08553575061755e-07	Not classified or generalist
Fungi,Ascomycota,Dothideomycetes,Capnodiales,Cladosporiaceae,Cladosporium_7681,c19	50	5.01420283358439e-05	Air
Fungi,Ascomycota,Dothideomycetes,Capnodiales,Cladosporiaceae,Cladosporium_7681,c190	24	8.58391937575212e-06	Not classified or generalist
Fungi,Ascomycota,Dothideomycetes,Capnodiales,Cladosporiaceae,Cladosporium_7681,c1900	5	2.18876720984872e-06	Air
Fungi,Ascomycota,Dothideomycetes,Capnodiales,Cladosporiaceae,Cladosporium_7681,c1901	6	6.63742468206391e-06	Natural-Air
Fungi,Ascomycota,Dothideomycetes,Capnodiales,Cladosporiaceae,Cladosporium_7681,c1902	6	2.83086430033937e-07	Air
Fungi,Ascomycota,Dothideomycetes,Capnodiales,Cladosporiaceae,Cladosporium_7681,c1903	6	2.12730578080159e-06	Natural-Air
Fungi,Ascomycota,Dothideomycetes,Capnodiales,Cladosporiaceae,Cladosporium_7681,c1904	6	2.22727841745763e-07	Natural-Air
Fungi,Ascomycota,Dothideomycetes,Capnodiales,Cladosporiaceae,Cladosporium_7681,c1905	6	2.84867362297015e-07	Air
Fungi,Ascomycota,Dothideomycetes,Capnodiales,Cladosporiaceae,Cladosporium_7681,c1906	5	6.71648634978846e-07	Air
Fungi,Ascomycota,Dothideomycetes,Capnodiales,Cladosporiaceae,Cladosporium_7681,c1907	6	2.1754403023429e-07	Not classified or generalist
Fungi,Ascomycota,Dothideomycetes,Capnodiales,Cladosporiaceae,Cladosporium_7681,c1908	6	7.15500642039481e-07	Natural-Air
Fungi,Ascomycota,Dothideomycetes,Capnodiales,Cladosporiaceae,Cladosporium_7681,c1909	6	2.20888609840277e-07	Not classified or generalist
Fungi,Ascomycota,Dothideomycetes,Capnodiales,Cladosporiaceae,Cladosporium_7681,c191	29	4.12004841122253e-06	Air
Fungi,Ascomycota,Dothideomycetes,Capnodiales,Cladosporiaceae,Cladosporium_7681,c1910	5	5.56945562480938e-07	Not classified or generalist
Fungi,Ascomycota,Dothideomycetes,Capnodiales,Cladosporiaceae,Cladosporium_7681,c1911	6	4.68159414660618e-07	Natural-Air
Fungi,Ascomycota,Dothideomycetes,Capnodiales,Cladosporiaceae,Cladosporium_7681,c1912	6	4.28254615526612e-07	Not classified or generalist
Fungi,Ascomycota,Dothideomycetes,Capnodiales,Cladosporiaceae,Cladosporium_7681,c1913	6	2.2371542302972e-06	Air
Fungi,Ascomycota,Dothideomycetes,Capnodiales,Cladosporiaceae,Cladosporium_7681,c1914	6	3.45285851979105e-07	Air
Fungi,Ascomycota,Dothideomycetes,Capnodiales,Cladosporiaceae,Cladosporium_7681,c1915	6	7.67981587936752e-07	Air
Fungi,Ascomycota,Dothideomycetes,Capnodiales,Cladosporiaceae,Cladosporium_7681,c1916	5	9.71118882556044e-08	Air
Fungi,Ascomycota,Dothideomycetes,Capnodiales,Cladosporiaceae,Cladosporium_7681,c1917	6	1.13616669473766e-06	Urban-Air
Fungi,Ascomycota,Dothideomycetes,Capnodiales,Cladosporiaceae,Cladosporium_7681,c1918	6	2.6654080053295e-07	Air
Fungi,Ascomycota,Dothideomycetes,Capnodiales,Cladosporiaceae,Cladosporium_7681,c1919	6	6.00548203958429e-06	Natural-Air
Fungi,Ascomycota,Dothideomycetes,Capnodiales,Cladosporiaceae,Cladosporium_7681,c192	29	2.24544831034171e-06	Air
Fungi,Ascomycota,Dothideomycetes,Capnodiales,Cladosporiaceae,Cladosporium_7681,c1920	6	8.22446363480615e-07	Urban-Air
Fungi,Ascomycota,Dothideomycetes,Capnodiales,Cladosporiaceae,Cladosporium_7681,c1921	6	2.80988247977175e-07	Air
Fungi,Ascomycota,Dothideomycetes,Capnodiales,Cladosporiaceae,Cladosporium_7681,c1922	6	4.65833155592053e-07	Urban-Air
Fungi,Ascomycota,Dothideomycetes,Capnodiales,Cladosporiaceae,Cladosporium_7681,c1923	6	1.04770924823156e-05	Natural-Air
Fungi,Ascomycota,Dothideomycetes,Capnodiales,Cladosporiaceae,Cladosporium_7681,c1924	5	3.43120222415724e-07	Natural-Air
Fungi,Ascomycota,Dothideomycetes,Capnodiales,Cladosporiaceae,Cladosporium_7681,c1925	5	9.91835868360666e-08	Not classified or generalist
Fungi,Ascomycota,Dothideomycetes,Capnodiales,Cladosporiaceae,Cladosporium_7681,c1926	6	1.80580410204951e-07	Natural-Air
Fungi,Ascomycota,Dothideomycetes,Capnodiales,Cladosporiaceae,Cladosporium_7681,c1927	6	1.06366277095953e-06	Urban
Fungi,Ascomycota,Dothideomycetes,Capnodiales,Cladosporiaceae,Cladosporium_7681,c1928	6	9.07914232193743e-06	Air
Fungi,Ascomycota,Dothideomycetes,Capnodiales,Cladosporiaceae,Cladosporium_7681,c1929	6	7.38592053079413e-07	Air
Fungi,Ascomycota,Dothideomycetes,Capnodiales,Cladosporiaceae,Cladosporium_7681,c193	29	4.01492585850811e-06	Air
Fungi,Ascomycota,Dothideomycetes,Capnodiales,Cladosporiaceae,Cladosporium_7681,c1930	5	1.93513548709002e-06	Natural-Air
Fungi,Ascomycota,Dothideomycetes,Capnodiales,Cladosporiaceae,Cladosporium_7681,c1931	6	1.89574750775482e-07	Air
Fungi,Ascomycota,Dothideomycetes,Capnodiales,Cladosporiaceae,Cladosporium_7681,c1932	5	2.88295274584484e-07	Air
Fungi,Ascomycota,Dothideomycetes,Capnodiales,Cladosporiaceae,Cladosporium_7681,c1933	6	1.48634504315858e-07	Air
Fungi,Ascomycota,Dothideomycetes,Capnodiales,Cladosporiaceae,Cladosporium_7681,c1934	6	6.06494193596189e-07	Natural-Air
Fungi,Ascomycota,Dothideomycetes,Capnodiales,Cladosporiaceae,Cladosporium_7681,c1935	6	8.19649749226659e-07	Not classified or generalist
Fungi,Ascomycota,Dothideomycetes,Capnodiales,Cladosporiaceae,Cladosporium_7681,c1936	5	4.51588640185551e-07	Natural-Air
Fungi,Ascomycota,Dothideomycetes,Capnodiales,Cladosporiaceae,Cladosporium_7681,c1937	6	1.05432144737549e-07	Air
Fungi,Ascomycota,Dothideomycetes,Capnodiales,Cladosporiaceae,Cladosporium_7681,c1938	5	1.91445559267745e-07	Air
Fungi,Ascomycota,Dothideomycetes,Capnodiales,Cladosporiaceae,Cladosporium_7681,c1939	6	3.27138313156436e-06	Urban-Air
Fungi,Ascomycota,Dothideomycetes,Capnodiales,Cladosporiaceae,Cladosporium_7681,c194	35	0.00296945437147532	Air
Fungi,Ascomycota,Dothideomycetes,Capnodiales,Cladosporiaceae,Cladosporium_7681,c1940	5	3.09552032419684e-07	Urban-Air
Fungi,Ascomycota,Dothideomycetes,Capnodiales,Cladosporiaceae,Cladosporium_7681,c1941	6	4.54282305900936e-07	Air
Fungi,Ascomycota,Dothideomycetes,Capnodiales,Cladosporiaceae,Cladosporium_7681,c1942	5	9.77662328515588e-07	Air
Fungi,Ascomycota,Dothideomycetes,Capnodiales,Cladosporiaceae,Cladosporium_7681,c1943	6	2.4081728249678e-07	Air
Fungi,Ascomycota,Dothideomycetes,Capnodiales,Cladosporiaceae,Cladosporium_7681,c1944	5	2.88953282704694e-07	Natural-Air
Fungi,Ascomycota,Dothideomycetes,Capnodiales,Cladosporiaceae,Cladosporium_7681,c1945	5	3.1892122577354e-06	Natural-Air
Fungi,Ascomycota,Dothideomycetes,Capnodiales,Cladosporiaceae,Cladosporium_7681,c1946	6	8.40348878699371e-07	Urban-Air
Fungi,Ascomycota,Dothideomycetes,Capnodiales,Cladosporiaceae,Cladosporium_7681,c1947	6	1.39367232543535e-05	Natural-Air
Fungi,Ascomycota,Dothideomycetes,Capnodiales,Cladosporiaceae,Cladosporium_7681,c1948	5	3.56613384406576e-07	Natural-Air
Fungi,Ascomycota,Dothideomycetes,Capnodiales,Cladosporiaceae,Cladosporium_7681,c1949	6	1.55403954363726e-06	Urban
Fungi,Ascomycota,Dothideomycetes,Capnodiales,Cladosporiaceae,Cladosporium_7681,c195	23	6.12264692083029e-06	Air
Fungi,Ascomycota,Dothideomycetes,Capnodiales,Cladosporiaceae,Cladosporium_7681,c1950	6	8.88938183221374e-07	Not classified or generalist
Fungi,Ascomycota,Dothideomycetes,Capnodiales,Cladosporiaceae,Cladosporium_7681,c1951	4	1.17802773410253e-06	Not classified or generalist
Fungi,Ascomycota,Dothideomycetes,Capnodiales,Cladosporiaceae,Cladosporium_7681,c1952	6	1.52816725192178e-07	Air
Fungi,Ascomycota,Dothideomycetes,Capnodiales,Cladosporiaceae,Cladosporium_7681,c1953	6	5.88526085806813e-07	Air
Fungi,Ascomycota,Dothideomycetes,Capnodiales,Cladosporiaceae,Cladosporium_7681,c1954	6	5.81253607688693e-06	Natural-Air
Fungi,Ascomycota,Dothideomycetes,Capnodiales,Cladosporiaceae,Cladosporium_7681,c1955	6	2.76302179150227e-07	Air
Fungi,Ascomycota,Dothideomycetes,Capnodiales,Cladosporiaceae,Cladosporium_7681,c1956	6	2.05835650670427e-07	Air
Fungi,Ascomycota,Dothideomycetes,Capnodiales,Cladosporiaceae,Cladosporium_7681,c1957	5	2.56280962396589e-07	Air
Fungi,Ascomycota,Dothideomycetes,Capnodiales,Cladosporiaceae,Cladosporium_7681,c1958	4	7.45305006025072e-06	Not classified or generalist
Fungi,Ascomycota,Dothideomycetes,Capnodiales,Cladosporiaceae,Cladosporium_7681,c1959	6	2.25815562183325e-07	Air
Fungi,Ascomycota,Dothideomycetes,Capnodiales,Cladosporiaceae,Cladosporium_7681,c196	26	5.19848973384094e-06	Natural-Air
Fungi,Ascomycota,Dothideomycetes,Capnodiales,Cladosporiaceae,Cladosporium_7681,c1960	5	7.25865508541225e-07	Air
Fungi,Ascomycota,Dothideomycetes,Capnodiales,Cladosporiaceae,Cladosporium_7681,c1961	6	6.32263666348982e-07	Air
Fungi,Ascomycota,Dothideomycetes,Capnodiales,Cladosporiaceae,Cladosporium_7681,c1962	5	6.45790607573564e-07	Air
Fungi,Ascomycota,Dothideomycetes,Capnodiales,Cladosporiaceae,Cladosporium_7681,c1963	6	7.73471959074727e-08	Air
Fungi,Ascomycota,Dothideomycetes,Capnodiales,Cladosporiaceae,Cladosporium_7681,c1964	6	1.65121147805025e-07	Not classified or generalist
Fungi,Ascomycota,Dothideomycetes,Capnodiales,Cladosporiaceae,Cladosporium_7681,c1965	6	1.37932262664408e-06	Air
Fungi,Ascomycota,Dothideomycetes,Capnodiales,Cladosporiaceae,Cladosporium_7681,c1966	4	2.48518442943419e-07	Not classified or generalist
Fungi,Ascomycota,Dothideomycetes,Capnodiales,Cladosporiaceae,Cladosporium_7681,c1967	6	4.49884962259763e-07	Air
Fungi,Ascomycota,Dothideomycetes,Capnodiales,Cladosporiaceae,Cladosporium_7681,c1968	6	1.05961855019142e-06	Natural-Air
Fungi,Ascomycota,Dothideomycetes,Capnodiales,Cladosporiaceae,Cladosporium_7681,c1969	6	7.65872378114725e-07	Urban
Fungi,Ascomycota,Dothideomycetes,Capnodiales,Cladosporiaceae,Cladosporium_7681,c197	27	1.56439171596184e-05	Air
Fungi,Ascomycota,Dothideomycetes,Capnodiales,Cladosporiaceae,Cladosporium_7681,c1970	6	2.16422312153267e-07	Air
Fungi,Ascomycota,Dothideomycetes,Capnodiales,Cladosporiaceae,Cladosporium_7681,c1971	6	2.45755391093902e-07	Air
Fungi,Ascomycota,Dothideomycetes,Capnodiales,Cladosporiaceae,Cladosporium_7681,c1972	6	4.4051695048137e-07	Air
Fungi,Ascomycota,Dothideomycetes,Capnodiales,Cladosporiaceae,Cladosporium_7681,c1973	6	1.29349228677177e-07	Urban-Air
Fungi,Ascomycota,Dothideomycetes,Capnodiales,Cladosporiaceae,Cladosporium_7681,c1974	6	7.07385400985488e-07	Air
Fungi,Ascomycota,Dothideomycetes,Capnodiales,Cladosporiaceae,Cladosporium_7681,c1975	6	3.39337452735097e-07	Not classified or generalist
Fungi,Ascomycota,Dothideomycetes,Capnodiales,Cladosporiaceae,Cladosporium_7681,c1976	6	6.7656749107786e-07	Natural-Air
Fungi,Ascomycota,Dothideomycetes,Capnodiales,Cladosporiaceae,Cladosporium_7681,c1977	6	8.62505831327755e-06	Air
Fungi,Ascomycota,Dothideomycetes,Capnodiales,Cladosporiaceae,Cladosporium_7681,c1978	6	8.8071044909534e-07	Air
Fungi,Ascomycota,Dothideomycetes,Capnodiales,Cladosporiaceae,Cladosporium_7681,c1979	6	9.16363102596743e-07	Air
Fungi,Ascomycota,Dothideomycetes,Capnodiales,Cladosporiaceae,Cladosporium_7681,c198	28	5.50052912601572e-06	Natural-Air
Fungi,Ascomycota,Dothideomycetes,Capnodiales,Cladosporiaceae,Cladosporium_7681,c1980	6	1.6055043153551e-06	Air
Fungi,Ascomycota,Dothideomycetes,Capnodiales,Cladosporiaceae,Cladosporium_7681,c1981	6	6.25583810829154e-07	Air
Fungi,Ascomycota,Dothideomycetes,Capnodiales,Cladosporiaceae,Cladosporium_7681,c1982	6	4.33961335915862e-07	Not classified or generalist
Fungi,Ascomycota,Dothideomycetes,Capnodiales,Cladosporiaceae,Cladosporium_7681,c1983	6	1.86762259415537e-06	Air
Fungi,Ascomycota,Dothideomycetes,Capnodiales,Cladosporiaceae,Cladosporium_7681,c1984	6	4.22387134970295e-07	Air
Fungi,Ascomycota,Dothideomycetes,Capnodiales,Cladosporiaceae,Cladosporium_7681,c1985	6	3.54228158724832e-07	Urban-Air
Fungi,Ascomycota,Dothideomycetes,Capnodiales,Cladosporiaceae,Cladosporium_7681,c1986	6	1.05147995064323e-06	Air
Fungi,Ascomycota,Dothideomycetes,Capnodiales,Cladosporiaceae,Cladosporium_7681,c1987	6	1.83715935954236e-07	Air
Fungi,Ascomycota,Dothideomycetes,Capnodiales,Cladosporiaceae,Cladosporium_7681,c1988	6	5.04744585561394e-07	Air
Fungi,Ascomycota,Dothideomycetes,Capnodiales,Cladosporiaceae,Cladosporium_7681,c1989	5	1.5543246585871e-06	Air
Fungi,Ascomycota,Dothideomycetes,Capnodiales,Cladosporiaceae,Cladosporium_7681,c199	30	8.2014794174444e-06	Natural
Fungi,Ascomycota,Dothideomycetes,Capnodiales,Cladosporiaceae,Cladosporium_7681,c1990	6	1.22937904460239e-07	Air
Fungi,Ascomycota,Dothideomycetes,Capnodiales,Cladosporiaceae,Cladosporium_7681,c1991	5	1.426982952013e-06	Air
Fungi,Ascomycota,Dothideomycetes,Capnodiales,Cladosporiaceae,Cladosporium_7681,c1992	6	1.47419338980533e-06	Urban-Soil
Fungi,Ascomycota,Dothideomycetes,Capnodiales,Cladosporiaceae,Cladosporium_7681,c1993	5	2.71121415701899e-07	Air
Fungi,Ascomycota,Dothideomycetes,Capnodiales,Cladosporiaceae,Cladosporium_7681,c1994	5	7.4187873729602e-07	Natural-Air
Fungi,Ascomycota,Dothideomycetes,Capnodiales,Cladosporiaceae,Cladosporium_7681,c1995	6	4.02174070330027e-07	Air
Fungi,Ascomycota,Dothideomycetes,Capnodiales,Cladosporiaceae,Cladosporium_7681,c1996	5	5.91238033172154e-07	Air
Fungi,Ascomycota,Dothideomycetes,Capnodiales,Cladosporiaceae,Cladosporium_7681,c1997	6	2.01805974924877e-06	Natural-Air
Fungi,Ascomycota,Dothideomycetes,Capnodiales,Cladosporiaceae,Cladosporium_7681,c1998	5	6.07132074357498e-07	Air
Fungi,Ascomycota,Dothideomycetes,Capnodiales,Cladosporiaceae,Cladosporium_7681,c1999	4	1.0741025044452e-06	Not classified or generalist
Fungi,Ascomycota,Dothideomycetes,Capnodiales,Cladosporiaceae,Cladosporium_7681,c2	146	0.0248518550154506	Air
Fungi,Ascomycota,Dothideomycetes,Capnodiales,Cladosporiaceae,Cladosporium_7681,c20	70	7.68651536395399e-05	Air
Fungi,Ascomycota,Dothideomycetes,Capnodiales,Cladosporiaceae,Cladosporium_7681,c200	26	3.98271444334219e-06	Natural-Air
Fungi,Ascomycota,Dothideomycetes,Capnodiales,Cladosporiaceae,Cladosporium_7681,c2000	6	2.24581570670692e-06	Air
Fungi,Ascomycota,Dothideomycetes,Capnodiales,Cladosporiaceae,Cladosporium_7681,c2001	6	1.62135216896942e-07	Air
Fungi,Ascomycota,Dothideomycetes,Capnodiales,Cladosporiaceae,Cladosporium_7681,c2002	6	1.91524798292673e-07	Air
Fungi,Ascomycota,Dothideomycetes,Capnodiales,Cladosporiaceae,Cladosporium_7681,c2003	6	2.78134044069986e-06	Air
Fungi,Ascomycota,Dothideomycetes,Capnodiales,Cladosporiaceae,Cladosporium_7681,c2004	6	3.10177437427909e-05	Natural-Air
Fungi,Ascomycota,Dothideomycetes,Capnodiales,Cladosporiaceae,Cladosporium_7681,c2005	6	9.32786246858813e-07	Air
Fungi,Ascomycota,Dothideomycetes,Capnodiales,Cladosporiaceae,Cladosporium_7681,c2006	5	1.62962104284774e-07	Air
Fungi,Ascomycota,Dothideomycetes,Capnodiales,Cladosporiaceae,Cladosporium_7681,c2007	5	3.77938386183799e-07	Air
Fungi,Ascomycota,Dothideomycetes,Capnodiales,Cladosporiaceae,Cladosporium_7681,c2008	6	1.25638291989107e-07	Air
Fungi,Ascomycota,Dothideomycetes,Capnodiales,Cladosporiaceae,Cladosporium_7681,c2009	6	1.84493931165421e-06	Natural-Air
Fungi,Ascomycota,Dothideomycetes,Capnodiales,Cladosporiaceae,Cladosporium_7681,c201	27	0.000261809405812546	Urban-Air
Fungi,Ascomycota,Dothideomycetes,Capnodiales,Cladosporiaceae,Cladosporium_7681,c2010	6	2.21596659687551e-06	Natural-Air
Fungi,Ascomycota,Dothideomycetes,Capnodiales,Cladosporiaceae,Cladosporium_7681,c2011	5	1.32463976391519e-06	Natural-Air
Fungi,Ascomycota,Dothideomycetes,Capnodiales,Cladosporiaceae,Cladosporium_7681,c2012	6	1.82718842853243e-06	Air
Fungi,Ascomycota,Dothideomycetes,Capnodiales,Cladosporiaceae,Cladosporium_7681,c2013	6	3.74645306486384e-07	Air
Fungi,Ascomycota,Dothideomycetes,Capnodiales,Cladosporiaceae,Cladosporium_7681,c2014	6	6.51544826793708e-07	Not classified or generalist
Fungi,Ascomycota,Dothideomycetes,Capnodiales,Cladosporiaceae,Cladosporium_7681,c2015	6	1.29974247906788e-06	Not classified or generalist
Fungi,Ascomycota,Dothideomycetes,Capnodiales,Cladosporiaceae,Cladosporium_7681,c2016	6	2.52897037316903e-07	Air
Fungi,Ascomycota,Dothideomycetes,Capnodiales,Cladosporiaceae,Cladosporium_7681,c2017	6	1.69102346008218e-07	Natural
Fungi,Ascomycota,Dothideomycetes,Capnodiales,Cladosporiaceae,Cladosporium_7681,c2018	6	1.2272424450002e-06	Not classified or generalist
Fungi,Ascomycota,Dothideomycetes,Capnodiales,Cladosporiaceae,Cladosporium_7681,c2019	6	8.89545663714254e-07	Air
Fungi,Ascomycota,Dothideomycetes,Capnodiales,Cladosporiaceae,Cladosporium_7681,c202	29	1.76082331823983e-06	Not classified or generalist
Fungi,Ascomycota,Dothideomycetes,Capnodiales,Cladosporiaceae,Cladosporium_7681,c2020	6	1.09937924546987e-07	Air
Fungi,Ascomycota,Dothideomycetes,Capnodiales,Cladosporiaceae,Cladosporium_7681,c2021	6	4.62638639130598e-07	Air
Fungi,Ascomycota,Dothideomycetes,Capnodiales,Cladosporiaceae,Cladosporium_7681,c2022	6	3.9572714819257e-07	Natural-Air
Fungi,Ascomycota,Dothideomycetes,Capnodiales,Cladosporiaceae,Cladosporium_7681,c2023	6	1.85876294943709e-06	Urban-Air
Fungi,Ascomycota,Dothideomycetes,Capnodiales,Cladosporiaceae,Cladosporium_7681,c2024	6	1.30668083741079e-07	Air
Fungi,Ascomycota,Dothideomycetes,Capnodiales,Cladosporiaceae,Cladosporium_7681,c2025	6	7.33535370041062e-07	Air
Fungi,Ascomycota,Dothideomycetes,Capnodiales,Cladosporiaceae,Cladosporium_7681,c2026	6	9.33343420850879e-06	Natural-Soil
Fungi,Ascomycota,Dothideomycetes,Capnodiales,Cladosporiaceae,Cladosporium_7681,c2027	6	1.3997283136562e-06	Air
Fungi,Ascomycota,Dothideomycetes,Capnodiales,Cladosporiaceae,Cladosporium_7681,c2028	6	1.86451522470866e-06	Natural-Air
Fungi,Ascomycota,Dothideomycetes,Capnodiales,Cladosporiaceae,Cladosporium_7681,c2029	6	9.86078746910465e-07	Air
Fungi,Ascomycota,Dothideomycetes,Capnodiales,Cladosporiaceae,Cladosporium_7681,c203	23	1.74209420999905e-06	Air
Fungi,Ascomycota,Dothideomycetes,Capnodiales,Cladosporiaceae,Cladosporium_7681,c2030	6	1.12375413490846e-06	Air
Fungi,Ascomycota,Dothideomycetes,Capnodiales,Cladosporiaceae,Cladosporium_7681,c2031	5	2.38129371822258e-07	Air
Fungi,Ascomycota,Dothideomycetes,Capnodiales,Cladosporiaceae,Cladosporium_7681,c2032	6	2.64164986533707e-06	Urban
Fungi,Ascomycota,Dothideomycetes,Capnodiales,Cladosporiaceae,Cladosporium_7681,c2033	6	2.18594324405582e-07	Air
Fungi,Ascomycota,Dothideomycetes,Capnodiales,Cladosporiaceae,Cladosporium_7681,c2034	5	7.08169945515031e-07	Natural-Air
Fungi,Ascomycota,Dothideomycetes,Capnodiales,Cladosporiaceae,Cladosporium_7681,c2035	5	7.4151635281049e-07	Natural-Air
Fungi,Ascomycota,Dothideomycetes,Capnodiales,Cladosporiaceae,Cladosporium_7681,c2036	5	1.0434730370236e-07	Air
Fungi,Ascomycota,Dothideomycetes,Capnodiales,Cladosporiaceae,Cladosporium_7681,c2037	5	2.16122075060345e-07	Natural-Air
Fungi,Ascomycota,Dothideomycetes,Capnodiales,Cladosporiaceae,Cladosporium_7681,c2038	5	2.74174212862772e-07	Air
Fungi,Ascomycota,Dothideomycetes,Capnodiales,Cladosporiaceae,Cladosporium_7681,c2039	4	4.1630724281284e-07	Not classified or generalist
Fungi,Ascomycota,Dothideomycetes,Capnodiales,Cladosporiaceae,Cladosporium_7681,c204	25	5.99060295341429e-06	Air
Fungi,Ascomycota,Dothideomycetes,Capnodiales,Cladosporiaceae,Cladosporium_7681,c2040	4	1.00425456594793e-06	Not classified or generalist
Fungi,Ascomycota,Dothideomycetes,Capnodiales,Cladosporiaceae,Cladosporium_7681,c2041	5	4.47511629586711e-07	Natural-Air
Fungi,Ascomycota,Dothideomycetes,Capnodiales,Cladosporiaceae,Cladosporium_7681,c2042	5	2.6050516099052e-07	Urban-Air
Fungi,Ascomycota,Dothideomycetes,Capnodiales,Cladosporiaceae,Cladosporium_7681,c2043	5	7.22462426133884e-08	Air
Fungi,Ascomycota,Dothideomycetes,Capnodiales,Cladosporiaceae,Cladosporium_7681,c2044	5	4.19776355859632e-06	Natural-Air
Fungi,Ascomycota,Dothideomycetes,Capnodiales,Cladosporiaceae,Cladosporium_7681,c2045	4	2.89628479825591e-07	Not classified or generalist
Fungi,Ascomycota,Dothideomycetes,Capnodiales,Cladosporiaceae,Cladosporium_7681,c2046	5	8.16168289434104e-08	Air
Fungi,Ascomycota,Dothideomycetes,Capnodiales,Cladosporiaceae,Cladosporium_7681,c2047	5	3.54856454513112e-07	Not classified or generalist
Fungi,Ascomycota,Dothideomycetes,Capnodiales,Cladosporiaceae,Cladosporium_7681,c2048	5	9.91551580727395e-08	Air
Fungi,Ascomycota,Dothideomycetes,Capnodiales,Cladosporiaceae,Cladosporium_7681,c2049	5	7.1651550976963e-07	Urban-Air
Fungi,Ascomycota,Dothideomycetes,Capnodiales,Cladosporiaceae,Cladosporium_7681,c205	26	9.6282552953366e-06	Air
Fungi,Ascomycota,Dothideomycetes,Capnodiales,Cladosporiaceae,Cladosporium_7681,c2050	5	2.31255966268195e-07	Not classified or generalist
Fungi,Ascomycota,Dothideomycetes,Capnodiales,Cladosporiaceae,Cladosporium_7681,c2051	5	2.19535999074027e-07	Air
Fungi,Ascomycota,Dothideomycetes,Capnodiales,Cladosporiaceae,Cladosporium_7681,c2052	5	1.88769725445345e-07	Air
Fungi,Ascomycota,Dothideomycetes,Capnodiales,Cladosporiaceae,Cladosporium_7681,c2053	4	5.74299209018615e-07	Not classified or generalist
Fungi,Ascomycota,Dothideomycetes,Capnodiales,Cladosporiaceae,Cladosporium_7681,c2054	4	1.18426994318696e-07	Not classified or generalist
Fungi,Ascomycota,Dothideomycetes,Capnodiales,Cladosporiaceae,Cladosporium_7681,c2055	5	1.65803382415579e-07	Urban-Air
Fungi,Ascomycota,Dothideomycetes,Capnodiales,Cladosporiaceae,Cladosporium_7681,c2056	5	5.5140751383949e-07	Not classified or generalist
Fungi,Ascomycota,Dothideomycetes,Capnodiales,Cladosporiaceae,Cladosporium_7681,c2057	5	1.12043991328257e-07	Natural-Air
Fungi,Ascomycota,Dothideomycetes,Capnodiales,Cladosporiaceae,Cladosporium_7681,c2058	5	4.85359597395366e-07	Not classified or generalist
Fungi,Ascomycota,Dothideomycetes,Capnodiales,Cladosporiaceae,Cladosporium_7681,c2059	5	5.79949699140299e-07	Not classified or generalist
Fungi,Ascomycota,Dothideomycetes,Capnodiales,Cladosporiaceae,Cladosporium_7681,c206	28	1.33156089952505e-06	Air
Fungi,Ascomycota,Dothideomycetes,Capnodiales,Cladosporiaceae,Cladosporium_7681,c2060	5	1.28582256239749e-06	Air
[truncated: 77,156 more rows]
