# Supplementary material for: Fungal communities decline with urbanization—more in air than in soil
Source: ISME J. 2020 Aug 5;14(11):2806–15. doi: 10.1038/s41396-020-0732-1 (PMC7784924; doi:10.1038/s41396-020-0732-1)
Supplement: Supplementary file 2 — Supplemental data [file 41396_2020_732_MOESM2_ESM.zip › Data Table 2.txt]

TAXON	OCCURRENCES	ABUNDANCE	CLASSIFICATION
Fungi,Ascomycota,Archaeorhizomycetes,Archaeorhizomycetales,Archaeorhizomycetaceae,Archaeorhizomyces_561765	64	0.0093109645342071	Soil
Fungi,Ascomycota,Archaeorhizomycetes,Archaeorhizomycetales,c1,c1	1	4.28969337708564e-07	Not classified or generalist
Fungi,Ascomycota,Archaeorhizomycetes,Archaeorhizomycetales,c1,c2	1	2.14484668854282e-07	Not classified or generalist
Fungi,Ascomycota,Archaeorhizomycetes,Archaeorhizomycetales,c2,c1	1	2.84192186231924e-06	Not classified or generalist
Fungi,Ascomycota,Arthoniomycetes,Arthoniales,Arthoniaceae,Arthonia_320	1	1.87454679933033e-06	Not classified or generalist
Fungi,Ascomycota,Coniocybomycetes,Coniocybales,Coniocybaceae,Chaenotheca_931	1	2.81441389448915e-07	Not classified or generalist
Fungi,Ascomycota,Coniocybomycetes,c1,c1,c1	1	3.67698090659112e-08	Not classified or generalist
Fungi,Ascomycota,Dothideomycetes,Botryosphaeriales,Botryosphaeriaceae,Dothiorella_8098	72	0.00024287333865008	Not classified or generalist
Fungi,Ascomycota,Dothideomycetes,Botryosphaeriales,Botryosphaeriaceae,c1	9	1.68130951529243e-05	Soil
Fungi,Ascomycota,Dothideomycetes,Botryosphaeriales,Botryosphaeriaceae,c10	1	3.51807131577982e-08	Not classified or generalist
Fungi,Ascomycota,Dothideomycetes,Botryosphaeriales,Botryosphaeriaceae,c11	3	8.07802055839416e-07	Not classified or generalist
Fungi,Ascomycota,Dothideomycetes,Botryosphaeriales,Botryosphaeriaceae,c12	2	6.82776256812512e-07	Not classified or generalist
Fungi,Ascomycota,Dothideomycetes,Botryosphaeriales,Botryosphaeriaceae,c13	2	2.91673794251021e-06	Not classified or generalist
Fungi,Ascomycota,Dothideomycetes,Botryosphaeriales,Botryosphaeriaceae,c14	2	1.3427795352047e-07	Not classified or generalist
Fungi,Ascomycota,Dothideomycetes,Botryosphaeriales,Botryosphaeriaceae,c15	2	5.47087143390874e-08	Not classified or generalist
Fungi,Ascomycota,Dothideomycetes,Botryosphaeriales,Botryosphaeriaceae,c16	2	4.23167715776391e-07	Not classified or generalist
Fungi,Ascomycota,Dothideomycetes,Botryosphaeriales,Botryosphaeriaceae,c17	2	2.7619928307804e-07	Not classified or generalist
Fungi,Ascomycota,Dothideomycetes,Botryosphaeriales,Botryosphaeriaceae,c18	2	1.81139980518389e-07	Not classified or generalist
Fungi,Ascomycota,Dothideomycetes,Botryosphaeriales,Botryosphaeriaceae,c19	1	2.04834387933163e-07	Not classified or generalist
Fungi,Ascomycota,Dothideomycetes,Botryosphaeriales,Botryosphaeriaceae,c2	6	3.17972664267185e-06	Natural-Air
Fungi,Ascomycota,Dothideomycetes,Botryosphaeriales,Botryosphaeriaceae,c20	2	5.65117028638826e-06	Not classified or generalist
Fungi,Ascomycota,Dothideomycetes,Botryosphaeriales,Botryosphaeriaceae,c21	2	1.02772739565638e-06	Not classified or generalist
Fungi,Ascomycota,Dothideomycetes,Botryosphaeriales,Botryosphaeriaceae,c22	1	1.2693372351687e-07	Not classified or generalist
Fungi,Ascomycota,Dothideomycetes,Botryosphaeriales,Botryosphaeriaceae,c23	2	1.26681445162081e-06	Not classified or generalist
Fungi,Ascomycota,Dothideomycetes,Botryosphaeriales,Botryosphaeriaceae,c24	2	7.68795673855432e-08	Not classified or generalist
Fungi,Ascomycota,Dothideomycetes,Botryosphaeriales,Botryosphaeriaceae,c25	2	1.93815610119649e-06	Not classified or generalist
Fungi,Ascomycota,Dothideomycetes,Botryosphaeriales,Botryosphaeriaceae,c26	2	3.03289963481355e-08	Not classified or generalist
Fungi,Ascomycota,Dothideomycetes,Botryosphaeriales,Botryosphaeriaceae,c27	2	9.4337398447121e-07	Not classified or generalist
Fungi,Ascomycota,Dothideomycetes,Botryosphaeriales,Botryosphaeriaceae,c28	2	7.16161715559997e-07	Not classified or generalist
Fungi,Ascomycota,Dothideomycetes,Botryosphaeriales,Botryosphaeriaceae,c29	1	1.91329519505264e-08	Not classified or generalist
Fungi,Ascomycota,Dothideomycetes,Botryosphaeriales,Botryosphaeriaceae,c3	6	4.89408727999461e-05	Urban-Soil
Fungi,Ascomycota,Dothideomycetes,Botryosphaeriales,Botryosphaeriaceae,c30	1	3.684209612198e-08	Not classified or generalist
Fungi,Ascomycota,Dothideomycetes,Botryosphaeriales,Botryosphaeriaceae,c31	1	1.45540848662942e-07	Not classified or generalist
Fungi,Ascomycota,Dothideomycetes,Botryosphaeriales,Botryosphaeriaceae,c32	1	2.75349711878133e-08	Not classified or generalist
Fungi,Ascomycota,Dothideomycetes,Botryosphaeriales,Botryosphaeriaceae,c33	1	8.97447219738507e-09	Not classified or generalist
Fungi,Ascomycota,Dothideomycetes,Botryosphaeriales,Botryosphaeriaceae,c34	1	7.75164478403156e-08	Not classified or generalist
Fungi,Ascomycota,Dothideomycetes,Botryosphaeriales,Botryosphaeriaceae,c35	1	5.36116853983085e-07	Not classified or generalist
Fungi,Ascomycota,Dothideomycetes,Botryosphaeriales,Botryosphaeriaceae,c36	1	7.77913443436574e-09	Not classified or generalist
Fungi,Ascomycota,Dothideomycetes,Botryosphaeriales,Botryosphaeriaceae,c37	1	1.23123832851645e-07	Not classified or generalist
Fungi,Ascomycota,Dothideomycetes,Botryosphaeriales,Botryosphaeriaceae,c38	1	1.84685749277467e-07	Not classified or generalist
Fungi,Ascomycota,Dothideomycetes,Botryosphaeriales,Botryosphaeriaceae,c39	1	7.73585319533989e-08	Not classified or generalist
Fungi,Ascomycota,Dothideomycetes,Botryosphaeriales,Botryosphaeriaceae,c4	5	1.72619865721416e-07	Natural-Air
Fungi,Ascomycota,Dothideomycetes,Botryosphaeriales,Botryosphaeriaceae,c40	1	5.91856323836152e-08	Not classified or generalist
Fungi,Ascomycota,Dothideomycetes,Botryosphaeriales,Botryosphaeriaceae,c41	1	7.70647842728711e-08	Not classified or generalist
Fungi,Ascomycota,Dothideomycetes,Botryosphaeriales,Botryosphaeriaceae,c42	1	1.00277581885415e-07	Not classified or generalist
Fungi,Ascomycota,Dothideomycetes,Botryosphaeriales,Botryosphaeriaceae,c43	1	4.23112411722901e-08	Not classified or generalist
Fungi,Ascomycota,Dothideomycetes,Botryosphaeriales,Botryosphaeriaceae,c44	1	2.90686679401184e-07	Not classified or generalist
Fungi,Ascomycota,Dothideomycetes,Botryosphaeriales,Botryosphaeriaceae,c45	1	4.98723049463655e-09	Not classified or generalist
Fungi,Ascomycota,Dothideomycetes,Botryosphaeriales,Botryosphaeriaceae,c46	1	1.77448321288775e-07	Not classified or generalist
Fungi,Ascomycota,Dothideomycetes,Botryosphaeriales,Botryosphaeriaceae,c47	1	4.04641570374982e-08	Not classified or generalist
Fungi,Ascomycota,Dothideomycetes,Botryosphaeriales,Botryosphaeriaceae,c48	1	2.07149713342653e-07	Not classified or generalist
Fungi,Ascomycota,Dothideomycetes,Botryosphaeriales,Botryosphaeriaceae,c49	1	2.03154324205214e-06	Not classified or generalist
Fungi,Ascomycota,Dothideomycetes,Botryosphaeriales,Botryosphaeriaceae,c5	4	2.62058164571627e-07	Not classified or generalist
Fungi,Ascomycota,Dothideomycetes,Botryosphaeriales,Botryosphaeriaceae,c50	1	6.90429664356056e-08	Not classified or generalist
Fungi,Ascomycota,Dothideomycetes,Botryosphaeriales,Botryosphaeriaceae,c51	1	1.25158959944606e-08	Not classified or generalist
Fungi,Ascomycota,Dothideomycetes,Botryosphaeriales,Botryosphaeriaceae,c52	1	7.03603473622286e-08	Not classified or generalist
Fungi,Ascomycota,Dothideomycetes,Botryosphaeriales,Botryosphaeriaceae,c53	1	1.6924496468916e-07	Not classified or generalist
Fungi,Ascomycota,Dothideomycetes,Botryosphaeriales,Botryosphaeriaceae,c54	1	2.73308329906711e-08	Not classified or generalist
Fungi,Ascomycota,Dothideomycetes,Botryosphaeriales,Botryosphaeriaceae,c55	1	5.99054216168477e-08	Not classified or generalist
Fungi,Ascomycota,Dothideomycetes,Botryosphaeriales,Botryosphaeriaceae,c56	1	1.19810843233695e-07	Not classified or generalist
Fungi,Ascomycota,Dothideomycetes,Botryosphaeriales,Botryosphaeriaceae,c57	1	5.18608962291049e-09	Not classified or generalist
Fungi,Ascomycota,Dothideomycetes,Botryosphaeriales,Botryosphaeriaceae,c58	1	2.69726744955049e-07	Not classified or generalist
Fungi,Ascomycota,Dothideomycetes,Botryosphaeriales,Botryosphaeriaceae,c59	1	4.43785816788733e-09	Not classified or generalist
Fungi,Ascomycota,Dothideomycetes,Botryosphaeriales,Botryosphaeriaceae,c6	3	4.53447785281114e-07	Not classified or generalist
Fungi,Ascomycota,Dothideomycetes,Botryosphaeriales,Botryosphaeriaceae,c60	1	5.36116853983085e-07	Not classified or generalist
Fungi,Ascomycota,Dothideomycetes,Botryosphaeriales,Botryosphaeriaceae,c61	1	7.32115450592275e-07	Not classified or generalist
Fungi,Ascomycota,Dothideomycetes,Botryosphaeriales,Botryosphaeriaceae,c62	1	4.1120845019212e-09	Not classified or generalist
Fungi,Ascomycota,Dothideomycetes,Botryosphaeriales,Botryosphaeriaceae,c7	5	3.42262822574897e-06	Air
Fungi,Ascomycota,Dothideomycetes,Botryosphaeriales,Botryosphaeriaceae,c8	2	2.22498070091732e-07	Not classified or generalist
Fungi,Ascomycota,Dothideomycetes,Botryosphaeriales,Botryosphaeriaceae,c9	1	1.48488936553418e-06	Not classified or generalist
Fungi,Ascomycota,Dothideomycetes,Botryosphaeriales,c1,c1	9	4.65691061227427e-06	Natural-Air
Fungi,Ascomycota,Dothideomycetes,Botryosphaeriales,c10,c1	2	2.06278882787972e-07	Not classified or generalist
Fungi,Ascomycota,Dothideomycetes,Botryosphaeriales,c10,c2	1	1.61100255016413e-07	Not classified or generalist
Fungi,Ascomycota,Dothideomycetes,Botryosphaeriales,c11,c1	2	1.90517462361951e-06	Not classified or generalist
Fungi,Ascomycota,Dothideomycetes,Botryosphaeriales,c12,c1	2	4.20656877072083e-07	Not classified or generalist
Fungi,Ascomycota,Dothideomycetes,Botryosphaeriales,c13,c1	1	1.94363833029071e-08	Not classified or generalist
Fungi,Ascomycota,Dothideomycetes,Botryosphaeriales,c14,c1	1	1.70995747046605e-06	Not classified or generalist
Fungi,Ascomycota,Dothideomycetes,Botryosphaeriales,c15,c1	1	2.59677451610547e-08	Not classified or generalist
Fungi,Ascomycota,Dothideomycetes,Botryosphaeriales,c16,c1	1	1.12448587013719e-08	Not classified or generalist
Fungi,Ascomycota,Dothideomycetes,Botryosphaeriales,c17,c1	1	7.63337311287276e-07	Not classified or generalist
Fungi,Ascomycota,Dothideomycetes,Botryosphaeriales,c18,c1	1	1.23123832851645e-07	Not classified or generalist
Fungi,Ascomycota,Dothideomycetes,Botryosphaeriales,c19,c1	1	2.56493620569907e-06	Not classified or generalist
Fungi,Ascomycota,Dothideomycetes,Botryosphaeriales,c2,c1	8	2.12312276597696e-06	Natural-Air
Fungi,Ascomycota,Dothideomycetes,Botryosphaeriales,c2,c2	1	8.09283140749964e-08	Not classified or generalist
Fungi,Ascomycota,Dothideomycetes,Botryosphaeriales,c2,c3	1	4.98723049463655e-09	Not classified or generalist
Fungi,Ascomycota,Dothideomycetes,Botryosphaeriales,c20,c1	1	6.33848813990267e-08	Not classified or generalist
Fungi,Ascomycota,Dothideomycetes,Botryosphaeriales,c21,c1	1	2.59151777372095e-08	Not classified or generalist
Fungi,Ascomycota,Dothideomycetes,Botryosphaeriales,c22,c1	1	2.55083373916966e-08	Not classified or generalist
Fungi,Ascomycota,Dothideomycetes,Botryosphaeriales,c23,c1	1	3.21999657830933e-06	Not classified or generalist
Fungi,Ascomycota,Dothideomycetes,Botryosphaeriales,c24,c1	1	5.36116853983085e-06	Not classified or generalist
Fungi,Ascomycota,Dothideomycetes,Botryosphaeriales,c25,c1	1	4.98723049463655e-09	Not classified or generalist
Fungi,Ascomycota,Dothideomycetes,Botryosphaeriales,c26,c1	1	2.45801265519796e-08	Not classified or generalist
Fungi,Ascomycota,Dothideomycetes,Botryosphaeriales,c27,c1	1	1.84114577161615e-07	Not classified or generalist
Fungi,Ascomycota,Dothideomycetes,Botryosphaeriales,c28,c1	1	2.58241628788552e-07	Not classified or generalist
Fungi,Ascomycota,Dothideomycetes,Botryosphaeriales,c3,c1	4	1.01640360007483e-06	Not classified or generalist
Fungi,Ascomycota,Dothideomycetes,Botryosphaeriales,c4,c1	3	5.08753874772233e-06	Not classified or generalist
Fungi,Ascomycota,Dothideomycetes,Botryosphaeriales,c4,c2	1	2.74651985916436e-07	Not classified or generalist
Fungi,Ascomycota,Dothideomycetes,Botryosphaeriales,c5,c1	4	1.49574682568328e-06	Not classified or generalist
Fungi,Ascomycota,Dothideomycetes,Botryosphaeriales,c6,c1	4	6.1276698593603e-06	Not classified or generalist
Fungi,Ascomycota,Dothideomycetes,Botryosphaeriales,c7,c1	1	2.54348755226464e-07	Not classified or generalist
Fungi,Ascomycota,Dothideomycetes,Botryosphaeriales,c8,c1	3	1.07562190994503e-06	Not classified or generalist
Fungi,Ascomycota,Dothideomycetes,Botryosphaeriales,c9,c1	3	4.22741869278342e-07	Not classified or generalist
Fungi,Ascomycota,Dothideomycetes,Capnodiales,Antennulariellaceae,c1	3	1.96167554497178e-06	Not classified or generalist
Fungi,Ascomycota,Dothideomycetes,Capnodiales,Antennulariellaceae,c2	3	2.57334682279129e-06	Not classified or generalist
Fungi,Ascomycota,Dothideomycetes,Capnodiales,Antennulariellaceae,c3	2	1.53701156194379e-07	Not classified or generalist
Fungi,Ascomycota,Dothideomycetes,Capnodiales,Antennulariellaceae,c4	2	2.06687692151422e-07	Not classified or generalist
Fungi,Ascomycota,Dothideomycetes,Capnodiales,Antennulariellaceae,c5	1	5.82163394651767e-08	Not classified or generalist
Fungi,Ascomycota,Dothideomycetes,Capnodiales,Cladosporiaceae,Cladosporium_7681	149	0.0644598826391345	Air
Fungi,Ascomycota,Dothideomycetes,Capnodiales,Cladosporiaceae,c1	5	1.18130895866123e-06	Natural
Fungi,Ascomycota,Dothideomycetes,Capnodiales,Cladosporiaceae,c2	5	6.35979863248545e-08	Air
Fungi,Ascomycota,Dothideomycetes,Capnodiales,Cladosporiaceae,c3	5	2.961010832442e-07	Air
Fungi,Ascomycota,Dothideomycetes,Capnodiales,Cladosporiaceae,c4	3	1.33060382208067e-07	Not classified or generalist
Fungi,Ascomycota,Dothideomycetes,Capnodiales,Cladosporiaceae,c5	1	1.36344712305073e-07	Not classified or generalist
Fungi,Ascomycota,Dothideomycetes,Capnodiales,Cladosporiaceae,c6	1	2.88391815281588e-07	Not classified or generalist
Fungi,Ascomycota,Dothideomycetes,Capnodiales,Cladosporiaceae,c7	1	1.29120814394276e-07	Not classified or generalist
Fungi,Ascomycota,Dothideomycetes,Capnodiales,Cladosporiaceae,c8	1	6.06962355562473e-08	Not classified or generalist
Fungi,Ascomycota,Dothideomycetes,Capnodiales,Cladosporiaceae,c9	1	1.63867510346531e-08	Not classified or generalist
Fungi,Ascomycota,Dothideomycetes,Capnodiales,Dissoconiaceae,Dissoconium_11074	22	1.08300800145602e-05	Air
Fungi,Ascomycota,Dothideomycetes,Capnodiales,Dissoconiaceae,c1	2	2.04671264652812e-08	Not classified or generalist
Fungi,Ascomycota,Dothideomycetes,Capnodiales,Mycosphaerellaceae,Cercosporella_7546	50	0.000115710332493242	Air
Fungi,Ascomycota,Dothideomycetes,Capnodiales,Mycosphaerellaceae,Mycosphaerella_3344	3	9.48398060192577e-06	Not classified or generalist
Fungi,Ascomycota,Dothideomycetes,Capnodiales,Mycosphaerellaceae,Neocercospora_812284	21	2.93352133772039e-05	Not classified or generalist
Fungi,Ascomycota,Dothideomycetes,Capnodiales,Mycosphaerellaceae,Phaeothecoidea_501267	47	0.00018844737892252	Not classified or generalist
Fungi,Ascomycota,Dothideomycetes,Capnodiales,Mycosphaerellaceae,Pseudocercospora_9559	3	8.26137565485019e-07	Not classified or generalist
Fungi,Ascomycota,Dothideomycetes,Capnodiales,Mycosphaerellaceae,Pseudocercosporella_9560	37	0.000100178287793016	Air
Fungi,Ascomycota,Dothideomycetes,Capnodiales,Mycosphaerellaceae,Ramichloridium_9690	14	1.97617435114261e-05	Natural-Air
Fungi,Ascomycota,Dothideomycetes,Capnodiales,Mycosphaerellaceae,Ramularia_9691	60	0.000634084871400388	Natural-Air
Fungi,Ascomycota,Dothideomycetes,Capnodiales,Mycosphaerellaceae,c1	16	3.05890898174588e-06	Not classified or generalist
Fungi,Ascomycota,Dothideomycetes,Capnodiales,Mycosphaerellaceae,c10	2	9.93305438154544e-08	Not classified or generalist
Fungi,Ascomycota,Dothideomycetes,Capnodiales,Mycosphaerellaceae,c11	1	2.69234165921552e-08	Not classified or generalist
Fungi,Ascomycota,Dothideomycetes,Capnodiales,Mycosphaerellaceae,c12	2	2.83323039744594e-07	Not classified or generalist
Fungi,Ascomycota,Dothideomycetes,Capnodiales,Mycosphaerellaceae,c13	2	1.44088814756022e-07	Not classified or generalist
Fungi,Ascomycota,Dothideomycetes,Capnodiales,Mycosphaerellaceae,c14	1	8.09283140749964e-08	Not classified or generalist
Fungi,Ascomycota,Dothideomycetes,Capnodiales,Mycosphaerellaceae,c15	2	5.77743628183159e-08	Not classified or generalist
Fungi,Ascomycota,Dothideomycetes,Capnodiales,Mycosphaerellaceae,c16	1	1.17267245603714e-07	Not classified or generalist
Fungi,Ascomycota,Dothideomycetes,Capnodiales,Mycosphaerellaceae,c17	1	4.48723609869254e-09	Not classified or generalist
Fungi,Ascomycota,Dothideomycetes,Capnodiales,Mycosphaerellaceae,c18	1	5.32727852223864e-09	Not classified or generalist
Fungi,Ascomycota,Dothideomycetes,Capnodiales,Mycosphaerellaceae,c19	1	1.9475808870791e-08	Not classified or generalist
Fungi,Ascomycota,Dothideomycetes,Capnodiales,Mycosphaerellaceae,c2	18	3.88739605951337e-06	Not classified or generalist
Fungi,Ascomycota,Dothideomycetes,Capnodiales,Mycosphaerellaceae,c20	1	6.47879443430238e-08	Not classified or generalist
Fungi,Ascomycota,Dothideomycetes,Capnodiales,Mycosphaerellaceae,c21	1	6.86629964791089e-07	Not classified or generalist
Fungi,Ascomycota,Dothideomycetes,Capnodiales,Mycosphaerellaceae,c22	1	4.69068982414858e-08	Not classified or generalist
Fungi,Ascomycota,Dothideomycetes,Capnodiales,Mycosphaerellaceae,c23	1	1.84685749277467e-07	Not classified or generalist
Fungi,Ascomycota,Dothideomycetes,Capnodiales,Mycosphaerellaceae,c24	1	4.47072750789487e-09	Not classified or generalist
Fungi,Ascomycota,Dothideomycetes,Capnodiales,Mycosphaerellaceae,c25	1	4.69068982414858e-08	Not classified or generalist
Fungi,Ascomycota,Dothideomycetes,Capnodiales,Mycosphaerellaceae,c26	1	1.45675601697841e-07	Not classified or generalist
Fungi,Ascomycota,Dothideomycetes,Capnodiales,Mycosphaerellaceae,c3	1	6.1923858161957e-07	Not classified or generalist
Fungi,Ascomycota,Dothideomycetes,Capnodiales,Mycosphaerellaceae,c4	6	2.74293887679691e-06	Not classified or generalist
Fungi,Ascomycota,Dothideomycetes,Capnodiales,Mycosphaerellaceae,c5	1	7.56099282629692e-07	Not classified or generalist
Fungi,Ascomycota,Dothideomycetes,Capnodiales,Mycosphaerellaceae,c6	4	9.60882360774232e-08	Not classified or generalist
Fungi,Ascomycota,Dothideomycetes,Capnodiales,Mycosphaerellaceae,c7	4	5.0170186696031e-06	Not classified or generalist
Fungi,Ascomycota,Dothideomycetes,Capnodiales,Mycosphaerellaceae,c8	3	3.93024092669146e-08	Not classified or generalist
Fungi,Ascomycota,Dothideomycetes,Capnodiales,Mycosphaerellaceae,c9	4	5.26079520265437e-06	Not classified or generalist
Fungi,Ascomycota,Dothideomycetes,Capnodiales,Teratosphaeriaceae,Neotrimmatostroma_807813	12	8.94827643998179e-06	Air
Fungi,Ascomycota,Dothideomycetes,Capnodiales,Teratosphaeriaceae,c1	25	7.78746130227356e-05	Natural
Fungi,Ascomycota,Dothideomycetes,Capnodiales,Teratosphaeriaceae,c10	11	5.3449572869015e-06	Not classified or generalist
Fungi,Ascomycota,Dothideomycetes,Capnodiales,Teratosphaeriaceae,c11	17	2.61477184560814e-05	Air
Fungi,Ascomycota,Dothideomycetes,Capnodiales,Teratosphaeriaceae,c12	4	3.35413001588347e-06	Not classified or generalist
Fungi,Ascomycota,Dothideomycetes,Capnodiales,Teratosphaeriaceae,c13	21	4.42429870262736e-05	Natural
Fungi,Ascomycota,Dothideomycetes,Capnodiales,Teratosphaeriaceae,c14	8	2.19507362466214e-06	Air
Fungi,Ascomycota,Dothideomycetes,Capnodiales,Teratosphaeriaceae,c15	12	2.45236238972834e-06	Natural
Fungi,Ascomycota,Dothideomycetes,Capnodiales,Teratosphaeriaceae,c16	6	3.22905139999802e-06	Natural-Air
Fungi,Ascomycota,Dothideomycetes,Capnodiales,Teratosphaeriaceae,c17	11	5.02842158282638e-06	Not classified or generalist
Fungi,Ascomycota,Dothideomycetes,Capnodiales,Teratosphaeriaceae,c18	10	2.50188736414254e-06	Natural-Soil
Fungi,Ascomycota,Dothideomycetes,Capnodiales,Teratosphaeriaceae,c19	2	5.39874710505543e-06	Not classified or generalist
Fungi,Ascomycota,Dothideomycetes,Capnodiales,Teratosphaeriaceae,c2	25	5.5931815582272e-05	Not classified or generalist
Fungi,Ascomycota,Dothideomycetes,Capnodiales,Teratosphaeriaceae,c20	8	2.44824623956895e-06	Soil
Fungi,Ascomycota,Dothideomycetes,Capnodiales,Teratosphaeriaceae,c21	2	2.12287202680975e-05	Not classified or generalist
Fungi,Ascomycota,Dothideomycetes,Capnodiales,Teratosphaeriaceae,c22	3	1.3949894951765e-06	Not classified or generalist
Fungi,Ascomycota,Dothideomycetes,Capnodiales,Teratosphaeriaceae,c23	5	1.08363930063945e-06	Air
Fungi,Ascomycota,Dothideomycetes,Capnodiales,Teratosphaeriaceae,c24	5	8.85421944641919e-07	Natural
Fungi,Ascomycota,Dothideomycetes,Capnodiales,Teratosphaeriaceae,c25	11	6.07541559214481e-06	Not classified or generalist
Fungi,Ascomycota,Dothideomycetes,Capnodiales,Teratosphaeriaceae,c26	4	4.04891367794642e-06	Not classified or generalist
Fungi,Ascomycota,Dothideomycetes,Capnodiales,Teratosphaeriaceae,c27	8	2.67276014656723e-06	Air
Fungi,Ascomycota,Dothideomycetes,Capnodiales,Teratosphaeriaceae,c28	6	1.85311636426421e-06	Natural-Air
Fungi,Ascomycota,Dothideomycetes,Capnodiales,Teratosphaeriaceae,c29	6	7.18591309315138e-07	Not classified or generalist
Fungi,Ascomycota,Dothideomycetes,Capnodiales,Teratosphaeriaceae,c3	20	2.21660043050676e-05	Natural
Fungi,Ascomycota,Dothideomycetes,Capnodiales,Teratosphaeriaceae,c30	5	5.61832389564654e-06	Natural-Soil
Fungi,Ascomycota,Dothideomycetes,Capnodiales,Teratosphaeriaceae,c31	4	1.06681761960052e-06	Not classified or generalist
Fungi,Ascomycota,Dothideomycetes,Capnodiales,Teratosphaeriaceae,c32	5	2.32671002725916e-07	Air
Fungi,Ascomycota,Dothideomycetes,Capnodiales,Teratosphaeriaceae,c33	2	4.41047493290763e-07	Not classified or generalist
Fungi,Ascomycota,Dothideomycetes,Capnodiales,Teratosphaeriaceae,c34	3	5.33951210252708e-07	Not classified or generalist
Fungi,Ascomycota,Dothideomycetes,Capnodiales,Teratosphaeriaceae,c35	4	1.47921403272329e-07	Not classified or generalist
Fungi,Ascomycota,Dothideomycetes,Capnodiales,Teratosphaeriaceae,c36	2	2.45103419389882e-05	Not classified or generalist
Fungi,Ascomycota,Dothideomycetes,Capnodiales,Teratosphaeriaceae,c37	2	8.94543791181501e-07	Not classified or generalist
Fungi,Ascomycota,Dothideomycetes,Capnodiales,Teratosphaeriaceae,c38	3	3.11359633362909e-07	Not classified or generalist
Fungi,Ascomycota,Dothideomycetes,Capnodiales,Teratosphaeriaceae,c39	3	8.47055453737689e-08	Not classified or generalist
Fungi,Ascomycota,Dothideomycetes,Capnodiales,Teratosphaeriaceae,c4	17	2.3258845300075e-05	Air
Fungi,Ascomycota,Dothideomycetes,Capnodiales,Teratosphaeriaceae,c40	2	6.04626704882171e-06	Not classified or generalist
Fungi,Ascomycota,Dothideomycetes,Capnodiales,Teratosphaeriaceae,c41	2	1.22676424754792e-07	Not classified or generalist
Fungi,Ascomycota,Dothideomycetes,Capnodiales,Teratosphaeriaceae,c42	3	1.68209226078903e-06	Not classified or generalist
Fungi,Ascomycota,Dothideomycetes,Capnodiales,Teratosphaeriaceae,c43	3	5.02474886919954e-08	Not classified or generalist
Fungi,Ascomycota,Dothideomycetes,Capnodiales,Teratosphaeriaceae,c44	2	1.74275750270798e-07	Not classified or generalist
Fungi,Ascomycota,Dothideomycetes,Capnodiales,Teratosphaeriaceae,c45	1	1.09860794366574e-06	Not classified or generalist
Fungi,Ascomycota,Dothideomycetes,Capnodiales,Teratosphaeriaceae,c46	3	5.97763259495399e-07	Not classified or generalist
Fungi,Ascomycota,Dothideomycetes,Capnodiales,Teratosphaeriaceae,c47	2	1.53955948653734e-08	Not classified or generalist
Fungi,Ascomycota,Dothideomycetes,Capnodiales,Teratosphaeriaceae,c48	3	9.5112028511881e-08	Not classified or generalist
Fungi,Ascomycota,Dothideomycetes,Capnodiales,Teratosphaeriaceae,c49	1	3.38403537624166e-08	Not classified or generalist
Fungi,Ascomycota,Dothideomycetes,Capnodiales,Teratosphaeriaceae,c5	20	3.3909079379214e-05	Natural
Fungi,Ascomycota,Dothideomycetes,Capnodiales,Teratosphaeriaceae,c50	2	2.78803584665565e-07	Not classified or generalist
Fungi,Ascomycota,Dothideomycetes,Capnodiales,Teratosphaeriaceae,c51	2	5.20250392103005e-07	Not classified or generalist
Fungi,Ascomycota,Dothideomycetes,Capnodiales,Teratosphaeriaceae,c52	2	7.27014388410429e-08	Not classified or generalist
Fungi,Ascomycota,Dothideomycetes,Capnodiales,Teratosphaeriaceae,c53	2	2.36085514994168e-07	Not classified or generalist
Fungi,Ascomycota,Dothideomycetes,Capnodiales,Teratosphaeriaceae,c54	2	3.0633966075432e-07	Not classified or generalist
Fungi,Ascomycota,Dothideomycetes,Capnodiales,Teratosphaeriaceae,c55	1	1.78523790845683e-06	Not classified or generalist
Fungi,Ascomycota,Dothideomycetes,Capnodiales,Teratosphaeriaceae,c56	2	4.06170044131127e-07	Not classified or generalist
Fungi,Ascomycota,Dothideomycetes,Capnodiales,Teratosphaeriaceae,c57	2	2.04101329257642e-07	Not classified or generalist
Fungi,Ascomycota,Dothideomycetes,Capnodiales,Teratosphaeriaceae,c58	2	3.99035097681883e-08	Not classified or generalist
Fungi,Ascomycota,Dothideomycetes,Capnodiales,Teratosphaeriaceae,c59	2	5.86851659816253e-07	Not classified or generalist
Fungi,Ascomycota,Dothideomycetes,Capnodiales,Teratosphaeriaceae,c6	22	3.02426358557707e-05	Not classified or generalist
Fungi,Ascomycota,Dothideomycetes,Capnodiales,Teratosphaeriaceae,c60	2	1.68092305819715e-07	Not classified or generalist
Fungi,Ascomycota,Dothideomycetes,Capnodiales,Teratosphaeriaceae,c61	1	1.94363833029071e-08	Not classified or generalist
Fungi,Ascomycota,Dothideomycetes,Capnodiales,Teratosphaeriaceae,c62	1	7.61740848431283e-08	Not classified or generalist
Fungi,Ascomycota,Dothideomycetes,Capnodiales,Teratosphaeriaceae,c63	1	4.69068982414858e-08	Not classified or generalist
Fungi,Ascomycota,Dothideomycetes,Capnodiales,Teratosphaeriaceae,c64	1	4.43785816788733e-09	Not classified or generalist
Fungi,Ascomycota,Dothideomycetes,Capnodiales,Teratosphaeriaceae,c65	1	6.31490455993373e-08	Not classified or generalist
Fungi,Ascomycota,Dothideomycetes,Capnodiales,Teratosphaeriaceae,c66	1	3.40111165222622e-08	Not classified or generalist
Fungi,Ascomycota,Dothideomycetes,Capnodiales,Teratosphaeriaceae,c67	1	2.19721588733148e-06	Not classified or generalist
Fungi,Ascomycota,Dothideomycetes,Capnodiales,Teratosphaeriaceae,c68	1	5.61219907672609e-07	Not classified or generalist
Fungi,Ascomycota,Dothideomycetes,Capnodiales,Teratosphaeriaceae,c69	1	1.63867510346531e-08	Not classified or generalist
Fungi,Ascomycota,Dothideomycetes,Capnodiales,Teratosphaeriaceae,c7	25	9.73376704495862e-05	Not classified or generalist
Fungi,Ascomycota,Dothideomycetes,Capnodiales,Teratosphaeriaceae,c70	1	2.6262796602064e-07	Not classified or generalist
Fungi,Ascomycota,Dothideomycetes,Capnodiales,Teratosphaeriaceae,c71	1	3.50607421031179e-09	Not classified or generalist
Fungi,Ascomycota,Dothideomycetes,Capnodiales,Teratosphaeriaceae,c72	1	4.8329052246764e-08	Not classified or generalist
Fungi,Ascomycota,Dothideomycetes,Capnodiales,Teratosphaeriaceae,c73	1	1.56497382405208e-08	Not classified or generalist
Fungi,Ascomycota,Dothideomycetes,Capnodiales,Teratosphaeriaceae,c74	1	1.70055582611311e-08	Not classified or generalist
Fungi,Ascomycota,Dothideomycetes,Capnodiales,Teratosphaeriaceae,c75	1	8.27008138547161e-09	Not classified or generalist
Fungi,Ascomycota,Dothideomycetes,Capnodiales,Teratosphaeriaceae,c76	1	7.23306861882272e-08	Not classified or generalist
Fungi,Ascomycota,Dothideomycetes,Capnodiales,Teratosphaeriaceae,c77	1	1.29575888686048e-08	Not classified or generalist
Fungi,Ascomycota,Dothideomycetes,Capnodiales,Teratosphaeriaceae,c78	1	1.0061617206266e-08	Not classified or generalist
Fungi,Ascomycota,Dothideomycetes,Capnodiales,Teratosphaeriaceae,c79	1	8.98581324252715e-08	Not classified or generalist
Fungi,Ascomycota,Dothideomycetes,Capnodiales,Teratosphaeriaceae,c8	9	3.49635999956977e-06	Not classified or generalist
Fungi,Ascomycota,Dothideomycetes,Capnodiales,Teratosphaeriaceae,c80	1	4.69068982414858e-08	Not classified or generalist
Fungi,Ascomycota,Dothideomycetes,Capnodiales,Teratosphaeriaceae,c81	1	9.67569238556802e-09	Not classified or generalist
Fungi,Ascomycota,Dothideomycetes,Capnodiales,Teratosphaeriaceae,c82	1	5.10199916066008e-08	Not classified or generalist
Fungi,Ascomycota,Dothideomycetes,Capnodiales,Teratosphaeriaceae,c83	1	1.26298091198675e-07	Not classified or generalist
Fungi,Ascomycota,Dothideomycetes,Capnodiales,Teratosphaeriaceae,c84	1	4.08159932852806e-07	Not classified or generalist
Fungi,Ascomycota,Dothideomycetes,Capnodiales,Teratosphaeriaceae,c85	1	3.87582239201578e-08	Not classified or generalist
Fungi,Ascomycota,Dothideomycetes,Capnodiales,Teratosphaeriaceae,c86	1	6.55183430945895e-08	Not classified or generalist
Fungi,Ascomycota,Dothideomycetes,Capnodiales,Teratosphaeriaceae,c87	1	1.57320821890469e-08	Not classified or generalist
Fungi,Ascomycota,Dothideomycetes,Capnodiales,Teratosphaeriaceae,c88	1	3.60489769101986e-07	Not classified or generalist
Fungi,Ascomycota,Dothideomycetes,Capnodiales,Teratosphaeriaceae,c89	1	8.87784485754228e-08	Not classified or generalist
Fungi,Ascomycota,Dothideomycetes,Capnodiales,Teratosphaeriaceae,c9	20	2.49428329601347e-05	Natural
Fungi,Ascomycota,Dothideomycetes,Capnodiales,Teratosphaeriaceae,c90	1	1.23593393662396e-06	Not classified or generalist
Fungi,Ascomycota,Dothideomycetes,Capnodiales,Teratosphaeriaceae,c91	1	1.95035232569614e-08	Not classified or generalist
Fungi,Ascomycota,Dothideomycetes,Capnodiales,Teratosphaeriaceae,c92	1	2.56493620569907e-06	Not classified or generalist
Fungi,Ascomycota,Dothideomycetes,Capnodiales,c1,c1	80	4.06734990036771e-05	Not classified or generalist
Fungi,Ascomycota,Dothideomycetes,Capnodiales,c10,c1	4	4.58254152767104e-08	Not classified or generalist
Fungi,Ascomycota,Dothideomycetes,Capnodiales,c11,c1	3	4.71287765862845e-07	Not classified or generalist
Fungi,Ascomycota,Dothideomycetes,Capnodiales,c12,c1	2	1.88119059564611e-07	Not classified or generalist
Fungi,Ascomycota,Dothideomycetes,Capnodiales,c13,c1	3	2.25441963330061e-08	Not classified or generalist
Fungi,Ascomycota,Dothideomycetes,Capnodiales,c14,c1	1	2.90686679401184e-07	Not classified or generalist
Fungi,Ascomycota,Dothideomycetes,Capnodiales,c15,c1	2	4.25041327186579e-07	Not classified or generalist
Fungi,Ascomycota,Dothideomycetes,Capnodiales,c16,c1	2	1.01390257032905e-07	Not classified or generalist
Fungi,Ascomycota,Dothideomycetes,Capnodiales,c17,c1	2	4.82338326236882e-07	Not classified or generalist
Fungi,Ascomycota,Dothideomycetes,Capnodiales,c18,c1	2	5.64915242494134e-07	Not classified or generalist
Fungi,Ascomycota,Dothideomycetes,Capnodiales,c19,c1	2	2.3186274869534e-05	Not classified or generalist
Fungi,Ascomycota,Dothideomycetes,Capnodiales,c2,c1	62	5.1753027176098e-06	Soil
Fungi,Ascomycota,Dothideomycetes,Capnodiales,c2,c2	1	7.93016055894091e-08	Not classified or generalist
Fungi,Ascomycota,Dothideomycetes,Capnodiales,c20,c1	2	1.64074323769288e-07	Not classified or generalist
Fungi,Ascomycota,Dothideomycetes,Capnodiales,c21,c1	1	3.52475414017904e-07	Not classified or generalist
Fungi,Ascomycota,Dothideomycetes,Capnodiales,c21,c2	1	1.58613936308057e-07	Not classified or generalist
Fungi,Ascomycota,Dothideomycetes,Capnodiales,c22,c1	1	5.83091499087214e-08	Not classified or generalist
Fungi,Ascomycota,Dothideomycetes,Capnodiales,c22,c2	1	1.1995984722551e-07	Not classified or generalist
Fungi,Ascomycota,Dothideomycetes,Capnodiales,c23,c1	2	3.97775818768081e-07	Not classified or generalist
Fungi,Ascomycota,Dothideomycetes,Capnodiales,c24,c1	1	2.92552848854421e-08	Not classified or generalist
Fungi,Ascomycota,Dothideomycetes,Capnodiales,c25,c1	1	1.70055582611311e-08	Not classified or generalist
Fungi,Ascomycota,Dothideomycetes,Capnodiales,c26,c1	1	8.76329257312838e-07	Not classified or generalist
Fungi,Ascomycota,Dothideomycetes,Capnodiales,c27,c1	1	4.21121638229655e-07	Not classified or generalist
Fungi,Ascomycota,Dothideomycetes,Capnodiales,c28,c1	1	1.23535605233213e-07	Not classified or generalist
Fungi,Ascomycota,Dothideomycetes,Capnodiales,c29,c1	1	4.37713276701067e-07	Not classified or generalist
Fungi,Ascomycota,Dothideomycetes,Capnodiales,c3,c1	8	2.05429039933798e-06	Soil
Fungi,Ascomycota,Dothideomycetes,Capnodiales,c3,c2	1	8.31402534782408e-09	Not classified or generalist
Fungi,Ascomycota,Dothideomycetes,Capnodiales,c3,c3	1	3.34842183645424e-08	Not classified or generalist
Fungi,Ascomycota,Dothideomycetes,Capnodiales,c30,c1	1	7.01214842062357e-09	Not classified or generalist
Fungi,Ascomycota,Dothideomycetes,Capnodiales,c31,c1	1	2.92552848854421e-08	Not classified or generalist
Fungi,Ascomycota,Dothideomycetes,Capnodiales,c32,c1	1	7.14153327787943e-08	Not classified or generalist
Fungi,Ascomycota,Dothideomycetes,Capnodiales,c33,c1	1	3.90070465139228e-08	Not classified or generalist
Fungi,Ascomycota,Dothideomycetes,Capnodiales,c34,c1	1	1.60060982707138e-06	Not classified or generalist
Fungi,Ascomycota,Dothideomycetes,Capnodiales,c35,c1	1	3.12994764810416e-08	Not classified or generalist
Fungi,Ascomycota,Dothideomycetes,Capnodiales,c36,c1	1	3.10015599411094e-08	Not classified or generalist
Fungi,Ascomycota,Dothideomycetes,Capnodiales,c37,c1	1	1.95265759387042e-07	Not classified or generalist
Fungi,Ascomycota,Dothideomycetes,Capnodiales,c38,c1	1	2.45801265519796e-08	Not classified or generalist
Fungi,Ascomycota,Dothideomycetes,Capnodiales,c39,c1	1	4.87588081424035e-08	Not classified or generalist
Fungi,Ascomycota,Dothideomycetes,Capnodiales,c4,c1	7	3.27905257968995e-07	Natural-Air
Fungi,Ascomycota,Dothideomycetes,Capnodiales,c40,c1	1	6.06962355562473e-08	Not classified or generalist
Fungi,Ascomycota,Dothideomycetes,Capnodiales,c41,c1	1	4.98723049463655e-09	Not classified or generalist
Fungi,Ascomycota,Dothideomycetes,Capnodiales,c42,c1	1	5.0468567674278e-07	Not classified or generalist
Fungi,Ascomycota,Dothideomycetes,Capnodiales,c43,c1	1	1.36044466089049e-07	Not classified or generalist
Fungi,Ascomycota,Dothideomycetes,Capnodiales,c44,c1	1	3.8938524050951e-07	Not classified or generalist
Fungi,Ascomycota,Dothideomycetes,Capnodiales,c45,c1	1	2.25961425189983e-06	Not classified or generalist
Fungi,Ascomycota,Dothideomycetes,Capnodiales,c46,c1	1	3.4199149409321e-06	Not classified or generalist
Fungi,Ascomycota,Dothideomycetes,Capnodiales,c5,c1	4	4.13909165338857e-06	Not classified or generalist
Fungi,Ascomycota,Dothideomycetes,Capnodiales,c6,c1	2	1.33762994625147e-06	Not classified or generalist
Fungi,Ascomycota,Dothideomycetes,Capnodiales,c7,c1	3	1.75126451580552e-07	Not classified or generalist
Fungi,Ascomycota,Dothideomycetes,Capnodiales,c7,c2	2	1.57126474350721e-08	Not classified or generalist
Fungi,Ascomycota,Dothideomycetes,Capnodiales,c7,c3	1	9.50508204452677e-09	Not classified or generalist
Fungi,Ascomycota,Dothideomycetes,Capnodiales,c8,c1	2	2.3721152591229e-07	Not classified or generalist
Fungi,Ascomycota,Dothideomycetes,Capnodiales,c9,c1	1	5.49725500028513e-07	Not classified or generalist
Fungi,Ascomycota,Dothideomycetes,Capnodiales,dummy_family_Arthrocatena,Arthrocatena_805332	39	3.83275822779302e-05	Not classified or generalist
Fungi,Ascomycota,Dothideomycetes,Capnodiales,dummy_family_Arthrocatena,c1	14	6.95044185075593e-06	Natural-Air
Fungi,Ascomycota,Dothideomycetes,Capnodiales,dummy_family_Arthrocatena,c10	1	4.34383656797977e-08	Not classified or generalist
Fungi,Ascomycota,Dothideomycetes,Capnodiales,dummy_family_Arthrocatena,c11	1	1.19810843233695e-07	Not classified or generalist
Fungi,Ascomycota,Dothideomycetes,Capnodiales,dummy_family_Arthrocatena,c12	1	2.90686679401184e-07	Not classified or generalist
Fungi,Ascomycota,Dothideomycetes,Capnodiales,dummy_family_Arthrocatena,c2	8	2.1565640386189e-06	Natural
Fungi,Ascomycota,Dothideomycetes,Capnodiales,dummy_family_Arthrocatena,c3	9	5.68191451963895e-07	Air
Fungi,Ascomycota,Dothideomycetes,Capnodiales,dummy_family_Arthrocatena,c4	5	5.03319759548968e-07	Air
Fungi,Ascomycota,Dothideomycetes,Capnodiales,dummy_family_Arthrocatena,c5	2	2.6239627266727e-06	Not classified or generalist
Fungi,Ascomycota,Dothideomycetes,Capnodiales,dummy_family_Arthrocatena,c6	2	7.28013935408019e-07	Not classified or generalist
Fungi,Ascomycota,Dothideomycetes,Capnodiales,dummy_family_Arthrocatena,c7	1	1.7772572312134e-07	Not classified or generalist
Fungi,Ascomycota,Dothideomycetes,Capnodiales,dummy_family_Arthrocatena,c8	1	4.04641570374982e-08	Not classified or generalist
Fungi,Ascomycota,Dothideomycetes,Capnodiales,dummy_family_Arthrocatena,c9	1	4.34383656797977e-08	Not classified or generalist
Fungi,Ascomycota,Dothideomycetes,Capnodiales,dummy_family_Capnobotryella,Capnobotryella_11006	49	6.69448749968271e-05	Not classified or generalist
Fungi,Ascomycota,Dothideomycetes,Capnodiales,dummy_family_Capnobotryella,c1	15	6.94518495717179e-06	Not classified or generalist
Fungi,Ascomycota,Dothideomycetes,Capnodiales,dummy_family_Capnobotryella,c10	2	4.20353661838391e-07	Not classified or generalist
Fungi,Ascomycota,Dothideomycetes,Capnodiales,dummy_family_Capnobotryella,c11	2	4.71883400491501e-07	Not classified or generalist
Fungi,Ascomycota,Dothideomycetes,Capnodiales,dummy_family_Capnobotryella,c12	1	1.01160392593745e-07	Not classified or generalist
Fungi,Ascomycota,Dothideomycetes,Capnodiales,dummy_family_Capnobotryella,c13	1	4.04641570374982e-08	Not classified or generalist
Fungi,Ascomycota,Dothideomycetes,Capnodiales,dummy_family_Capnobotryella,c14	1	9.96365205306301e-08	Not classified or generalist
Fungi,Ascomycota,Dothideomycetes,Capnodiales,dummy_family_Capnobotryella,c15	1	4.25138956528277e-08	Not classified or generalist
Fungi,Ascomycota,Dothideomycetes,Capnodiales,dummy_family_Capnobotryella,c16	1	2.39621686467391e-07	Not classified or generalist
Fungi,Ascomycota,Dothideomycetes,Capnodiales,dummy_family_Capnobotryella,c17	1	1.29575888686048e-08	Not classified or generalist
Fungi,Ascomycota,Dothideomycetes,Capnodiales,dummy_family_Capnobotryella,c2	9	1.09298775209024e-06	Natural
Fungi,Ascomycota,Dothideomycetes,Capnodiales,dummy_family_Capnobotryella,c3	9	1.24650207389887e-06	Natural-Air
Fungi,Ascomycota,Dothideomycetes,Capnodiales,dummy_family_Capnobotryella,c4	6	2.04883118973316e-05	Natural
Fungi,Ascomycota,Dothideomycetes,Capnodiales,dummy_family_Capnobotryella,c5	5	2.69995365570266e-07	Air
Fungi,Ascomycota,Dothideomycetes,Capnodiales,dummy_family_Capnobotryella,c6	6	5.71024170489895e-07	Air
Fungi,Ascomycota,Dothideomycetes,Capnodiales,dummy_family_Capnobotryella,c7	1	1.40765304917287e-07	Not classified or generalist
Fungi,Ascomycota,Dothideomycetes,Capnodiales,dummy_family_Capnobotryella,c8	3	4.40838573934686e-07	Not classified or generalist
Fungi,Ascomycota,Dothideomycetes,Capnodiales,dummy_family_Capnobotryella,c9	3	2.9501090544964e-07	Not classified or generalist
Fungi,Ascomycota,Dothideomycetes,Capnodiales,dummy_family_Friedmanniomyces,Friedmanniomyces_28325	22	2.95708779511331e-05	Not classified or generalist
Fungi,Ascomycota,Dothideomycetes,Capnodiales,dummy_family_Friedmanniomyces,c1	2	1.2946674389988e-06	Not classified or generalist
Fungi,Ascomycota,Dothideomycetes,Capnodiales,dummy_family_Friedmanniomyces,c2	2	5.97032922456114e-07	Not classified or generalist
Fungi,Ascomycota,Dothideomycetes,Capnodiales,dummy_family_Friedmanniomyces,c3	1	2.92552848854421e-08	Not classified or generalist
Fungi,Ascomycota,Dothideomycetes,Capnodiales,dummy_family_Friedmanniomyces,c4	1	4.69068982414858e-08	Not classified or generalist
Fungi,Ascomycota,Dothideomycetes,Capnodiales,dummy_family_Phaeotheca,Phaeotheca_9323	35	9.38364039928345e-05	Natural
Fungi,Ascomycota,Dothideomycetes,Capnodiales,dummy_family_Phaeotheca,c1	4	3.12884964670075e-07	Not classified or generalist
Fungi,Ascomycota,Dothideomycetes,Capnodiales,dummy_family_Phaeotheca,c2	2	8.73556854215555e-08	Not classified or generalist
Fungi,Ascomycota,Dothideomycetes,Capnodiales,dummy_family_Phaeotheca,c3	2	1.20696344147111e-08	Not classified or generalist
Fungi,Ascomycota,Dothideomycetes,Capnodiales,dummy_family_Phaeotheca,c4	1	1.68565197437835e-08	Not classified or generalist
Fungi,Ascomycota,Dothideomycetes,Capnodiales,dummy_family_Pseudotaeniolina,Pseudotaeniolina_11176	44	0.00016376958377783	Not classified or generalist
Fungi,Ascomycota,Dothideomycetes,Capnodiales,dummy_family_Pseudotaeniolina,c1	6	4.72876035675672e-06	Natural
Fungi,Ascomycota,Dothideomycetes,Capnodiales,dummy_family_Pseudotaeniolina,c10	3	2.02261270601013e-06	Not classified or generalist
Fungi,Ascomycota,Dothideomycetes,Capnodiales,dummy_family_Pseudotaeniolina,c11	3	1.4724002763553e-07	Not classified or generalist
Fungi,Ascomycota,Dothideomycetes,Capnodiales,dummy_family_Pseudotaeniolina,c12	1	3.28966760153696e-08	Not classified or generalist
Fungi,Ascomycota,Dothideomycetes,Capnodiales,dummy_family_Pseudotaeniolina,c13	2	1.12396339770949e-07	Not classified or generalist
Fungi,Ascomycota,Dothideomycetes,Capnodiales,dummy_family_Pseudotaeniolina,c14	2	5.2678124730069e-06	Not classified or generalist
Fungi,Ascomycota,Dothideomycetes,Capnodiales,dummy_family_Pseudotaeniolina,c15	1	4.25138956528277e-08	Not classified or generalist
Fungi,Ascomycota,Dothideomycetes,Capnodiales,dummy_family_Pseudotaeniolina,c16	1	6.48881584383575e-07	Not classified or generalist
Fungi,Ascomycota,Dothideomycetes,Capnodiales,dummy_family_Pseudotaeniolina,c17	1	4.1120845019212e-09	Not classified or generalist
Fungi,Ascomycota,Dothideomycetes,Capnodiales,dummy_family_Pseudotaeniolina,c18	1	6.15279159316665e-09	Not classified or generalist
Fungi,Ascomycota,Dothideomycetes,Capnodiales,dummy_family_Pseudotaeniolina,c19	1	1.12448587013719e-08	Not classified or generalist
Fungi,Ascomycota,Dothideomycetes,Capnodiales,dummy_family_Pseudotaeniolina,c2	3	1.09844167675055e-06	Not classified or generalist
Fungi,Ascomycota,Dothideomycetes,Capnodiales,dummy_family_Pseudotaeniolina,c20	1	1.95035232569614e-08	Not classified or generalist
Fungi,Ascomycota,Dothideomycetes,Capnodiales,dummy_family_Pseudotaeniolina,c21	1	1.63867510346531e-08	Not classified or generalist
Fungi,Ascomycota,Dothideomycetes,Capnodiales,dummy_family_Pseudotaeniolina,c22	1	7.92760645027321e-07	Not classified or generalist
Fungi,Ascomycota,Dothideomycetes,Capnodiales,dummy_family_Pseudotaeniolina,c23	1	8.71506008041702e-08	Not classified or generalist
Fungi,Ascomycota,Dothideomycetes,Capnodiales,dummy_family_Pseudotaeniolina,c24	1	1.02003844142962e-08	Not classified or generalist
Fungi,Ascomycota,Dothideomycetes,Capnodiales,dummy_family_Pseudotaeniolina,c25	1	3.37345761041157e-08	Not classified or generalist
Fungi,Ascomycota,Dothideomycetes,Capnodiales,dummy_family_Pseudotaeniolina,c26	1	5.00635839778424e-09	Not classified or generalist
Fungi,Ascomycota,Dothideomycetes,Capnodiales,dummy_family_Pseudotaeniolina,c27	1	9.38137964829715e-08	Not classified or generalist
Fungi,Ascomycota,Dothideomycetes,Capnodiales,dummy_family_Pseudotaeniolina,c28	1	3.57411235988723e-07	Not classified or generalist
Fungi,Ascomycota,Dothideomycetes,Capnodiales,dummy_family_Pseudotaeniolina,c29	1	7.03603473622286e-08	Not classified or generalist
Fungi,Ascomycota,Dothideomycetes,Capnodiales,dummy_family_Pseudotaeniolina,c3	3	5.77927804164971e-07	Not classified or generalist
Fungi,Ascomycota,Dothideomycetes,Capnodiales,dummy_family_Pseudotaeniolina,c30	1	1.56497382405208e-08	Not classified or generalist
Fungi,Ascomycota,Dothideomycetes,Capnodiales,dummy_family_Pseudotaeniolina,c31	1	5.81004005361134e-08	Not classified or generalist
Fungi,Ascomycota,Dothideomycetes,Capnodiales,dummy_family_Pseudotaeniolina,c32	1	1.85043802586454e-08	Not classified or generalist
Fungi,Ascomycota,Dothideomycetes,Capnodiales,dummy_family_Pseudotaeniolina,c33	1	8.2241690038424e-09	Not classified or generalist
Fungi,Ascomycota,Dothideomycetes,Capnodiales,dummy_family_Pseudotaeniolina,c34	1	1.19810843233695e-07	Not classified or generalist
Fungi,Ascomycota,Dothideomycetes,Capnodiales,dummy_family_Pseudotaeniolina,c35	1	3.18104878222919e-07	Not classified or generalist
Fungi,Ascomycota,Dothideomycetes,Capnodiales,dummy_family_Pseudotaeniolina,c36	1	5.75691830268968e-08	Not classified or generalist
Fungi,Ascomycota,Dothideomycetes,Capnodiales,dummy_family_Pseudotaeniolina,c4	2	2.40859140475131e-08	Not classified or generalist
Fungi,Ascomycota,Dothideomycetes,Capnodiales,dummy_family_Pseudotaeniolina,c5	1	2.67285492624878e-08	Not classified or generalist
Fungi,Ascomycota,Dothideomycetes,Capnodiales,dummy_family_Pseudotaeniolina,c6	4	1.87110780366704e-06	Not classified or generalist
Fungi,Ascomycota,Dothideomycetes,Capnodiales,dummy_family_Pseudotaeniolina,c7	3	7.11842222921436e-07	Not classified or generalist
Fungi,Ascomycota,Dothideomycetes,Capnodiales,dummy_family_Pseudotaeniolina,c8	2	3.33536762290166e-07	Not classified or generalist
Fungi,Ascomycota,Dothideomycetes,Capnodiales,dummy_family_Pseudotaeniolina,c9	1	6.78493942816998e-08	Not classified or generalist
Fungi,Ascomycota,Dothideomycetes,Capnodiales,dummy_family_Rachicladosporium,Rachicladosporium_504430	19	4.01040690739351e-05	Air
Fungi,Ascomycota,Dothideomycetes,Capnodiales,dummy_family_Rachicladosporium,c1	6	1.11867856098346e-05	Natural-Soil
Fungi,Ascomycota,Dothideomycetes,Capnodiales,dummy_family_Rachicladosporium,c10	1	1.29575888686048e-08	Not classified or generalist
Fungi,Ascomycota,Dothideomycetes,Capnodiales,dummy_family_Rachicladosporium,c11	1	4.08015376571847e-09	Not classified or generalist
Fungi,Ascomycota,Dothideomycetes,Capnodiales,dummy_family_Rachicladosporium,c12	1	2.74651985916436e-07	Not classified or generalist
Fungi,Ascomycota,Dothideomycetes,Capnodiales,dummy_family_Rachicladosporium,c13	1	9.50630245136523e-08	Not classified or generalist
Fungi,Ascomycota,Dothideomycetes,Capnodiales,dummy_family_Rachicladosporium,c2	3	5.00946182382402e-05	Not classified or generalist
Fungi,Ascomycota,Dothideomycetes,Capnodiales,dummy_family_Rachicladosporium,c3	6	6.48992758044879e-05	Natural-Soil
Fungi,Ascomycota,Dothideomycetes,Capnodiales,dummy_family_Rachicladosporium,c4	4	1.87364361755914e-06	Not classified or generalist
Fungi,Ascomycota,Dothideomycetes,Capnodiales,dummy_family_Rachicladosporium,c5	3	6.8931543207703e-07	Not classified or generalist
Fungi,Ascomycota,Dothideomycetes,Capnodiales,dummy_family_Rachicladosporium,c6	2	3.27920996920016e-07	Not classified or generalist
Fungi,Ascomycota,Dothideomycetes,Capnodiales,dummy_family_Rachicladosporium,c7	1	4.9747588136074e-06	Not classified or generalist
Fungi,Ascomycota,Dothideomycetes,Capnodiales,dummy_family_Rachicladosporium,c8	2	2.07193126836834e-08	Not classified or generalist
Fungi,Ascomycota,Dothideomycetes,Capnodiales,dummy_family_Rachicladosporium,c9	1	1.29575888686048e-08	Not classified or generalist
Fungi,Ascomycota,Dothideomycetes,Capnodiales,dummy_family_Torula,Torula_10248	22	4.44710455100374e-05	Not classified or generalist
Fungi,Ascomycota,Dothideomycetes,Capnodiales,dummy_family_Toxicocladosporium,Toxicocladosporium_504426	3	9.99707783390141e-06	Not classified or generalist
Fungi,Ascomycota,Dothideomycetes,Capnodiales,dummy_family_Toxicocladosporium,c1	2	2.54905793258017e-05	Not classified or generalist
Fungi,Ascomycota,Dothideomycetes,Capnodiales,dummy_family_Toxicocladosporium,c2	3	1.33739085250062e-07	Not classified or generalist
Fungi,Ascomycota,Dothideomycetes,Capnodiales,dummy_family_Toxicocladosporium,c3	1	1.84685749277467e-07	Not classified or generalist
Fungi,Ascomycota,Dothideomycetes,Capnodiales,dummy_family_Toxicocladosporium,c4	1	5.91856323836152e-08	Not classified or generalist
Fungi,Ascomycota,Dothideomycetes,Capnodiales,dummy_family_Toxicocladosporium,c5	1	1.29575888686048e-08	Not classified or generalist
Fungi,Ascomycota,Dothideomycetes,Capnodiales,dummy_family_Verrucocladosporium,Verrucocladosporium_504432	15	5.234255835457e-05	Natural-Soil
Fungi,Ascomycota,Dothideomycetes,Capnodiales,dummy_family_Verrucocladosporium,c1	7	2.85780771844972e-06	Not classified or generalist
Fungi,Ascomycota,Dothideomycetes,Capnodiales,dummy_family_Verrucocladosporium,c2	1	1.23123832851645e-07	Not classified or generalist
Fungi,Ascomycota,Dothideomycetes,Capnodiales,dummy_family_Verrucocladosporium,c3	1	2.59151777372095e-08	Not classified or generalist
Fungi,Ascomycota,Dothideomycetes,Dothideales,Dothioraceae,Hormonema_8562	28	6.14505235358083e-05	Not classified or generalist
Fungi,Ascomycota,Dothideomycetes,Dothideales,Dothioraceae,Sydowia_5311	51	0.000468169676859253	Not classified or generalist
Fungi,Ascomycota,Dothideomycetes,Dothideales,Dothioraceae,c1	72	0.000783626449468115	Not classified or generalist
Fungi,Ascomycota,Dothideomycetes,Dothideales,Dothioraceae,c10	15	2.57170640390825e-05	Air
Fungi,Ascomycota,Dothideomycetes,Dothideales,Dothioraceae,c11	12	5.56205491977305e-07	Air
Fungi,Ascomycota,Dothideomycetes,Dothideales,Dothioraceae,c12	13	1.68109674576157e-05	Natural-Air
Fungi,Ascomycota,Dothideomycetes,Dothideales,Dothioraceae,c13	11	2.60004862838633e-06	Air
Fungi,Ascomycota,Dothideomycetes,Dothideales,Dothioraceae,c14	9	1.09552858158445e-06	Air
Fungi,Ascomycota,Dothideomycetes,Dothideales,Dothioraceae,c15	3	4.2502937219966e-07	Not classified or generalist
Fungi,Ascomycota,Dothideomycetes,Dothideales,Dothioraceae,c16	10	3.07468256983282e-07	Urban
Fungi,Ascomycota,Dothideomycetes,Dothideales,Dothioraceae,c17	8	3.28789128477048e-07	Natural-Air
Fungi,Ascomycota,Dothideomycetes,Dothideales,Dothioraceae,c18	2	1.79422925541289e-06	Not classified or generalist
Fungi,Ascomycota,Dothideomycetes,Dothideales,Dothioraceae,c19	1	5.30419989543401e-08	Not classified or generalist
Fungi,Ascomycota,Dothideomycetes,Dothideales,Dothioraceae,c2	34	8.26199509584714e-05	Natural
Fungi,Ascomycota,Dothideomycetes,Dothideales,Dothioraceae,c20	5	2.57217223005305e-07	Natural-Air
Fungi,Ascomycota,Dothideomycetes,Dothideales,Dothioraceae,c21	3	1.28059711597657e-07	Not classified or generalist
Fungi,Ascomycota,Dothideomycetes,Dothideales,Dothioraceae,c22	1	3.25520978109883e-07	Not classified or generalist
Fungi,Ascomycota,Dothideomycetes,Dothideales,Dothioraceae,c23	1	3.87362443182828e-07	Not classified or generalist
Fungi,Ascomycota,Dothideomycetes,Dothideales,Dothioraceae,c24	1	2.62201369817448e-08	Not classified or generalist
Fungi,Ascomycota,Dothideomycetes,Dothideales,Dothioraceae,c25	2	1.57123214693617e-07	Not classified or generalist
Fungi,Ascomycota,Dothideomycetes,Dothideales,Dothioraceae,c26	2	5.988040764866e-08	Not classified or generalist
Fungi,Ascomycota,Dothideomycetes,Dothideales,Dothioraceae,c27	2	6.34207423628256e-08	Not classified or generalist
Fungi,Ascomycota,Dothideomycetes,Dothideales,Dothioraceae,c28	2	5.28902518134293e-07	Not classified or generalist
Fungi,Ascomycota,Dothideomycetes,Dothideales,Dothioraceae,c29	1	1.87454679933033e-06	Not classified or generalist
Fungi,Ascomycota,Dothideomycetes,Dothideales,Dothioraceae,c3	56	0.000116840775512835	Not classified or generalist
Fungi,Ascomycota,Dothideomycetes,Dothideales,Dothioraceae,c30	1	4.84412383444347e-08	Not classified or generalist
Fungi,Ascomycota,Dothideomycetes,Dothideales,Dothioraceae,c31	1	1.01160392593745e-07	Not classified or generalist
Fungi,Ascomycota,Dothideomycetes,Dothideales,Dothioraceae,c32	1	1.04880547926979e-08	Not classified or generalist
Fungi,Ascomycota,Dothideomycetes,Dothideales,Dothioraceae,c33	1	5.91856323836152e-08	Not classified or generalist
Fungi,Ascomycota,Dothideomycetes,Dothideales,Dothioraceae,c34	1	8.88201708669198e-09	Not classified or generalist
Fungi,Ascomycota,Dothideomycetes,Dothideales,Dothioraceae,c35	1	8.87784485754228e-08	Not classified or generalist
Fungi,Ascomycota,Dothideomycetes,Dothideales,Dothioraceae,c36	1	1.13193427732184e-07	Not classified or generalist
Fungi,Ascomycota,Dothideomycetes,Dothideales,Dothioraceae,c37	1	2.09161584385687e-07	Not classified or generalist
Fungi,Ascomycota,Dothideomycetes,Dothideales,Dothioraceae,c38	1	1.04880547926979e-08	Not classified or generalist
Fungi,Ascomycota,Dothideomycetes,Dothideales,Dothioraceae,c39	1	1.44195907640794e-07	Not classified or generalist
Fungi,Ascomycota,Dothideomycetes,Dothideales,Dothioraceae,c4	30	6.43818050449941e-05	Not classified or generalist
Fungi,Ascomycota,Dothideomycetes,Dothideales,Dothioraceae,c40	1	9.75326784310307e-08	Not classified or generalist
Fungi,Ascomycota,Dothideomycetes,Dothideales,Dothioraceae,c41	1	3.47506925438382e-08	Not classified or generalist
Fungi,Ascomycota,Dothideomycetes,Dothideales,Dothioraceae,c42	1	1.29575888686048e-08	Not classified or generalist
Fungi,Ascomycota,Dothideomycetes,Dothideales,Dothioraceae,c43	1	4.60286442904038e-08	Not classified or generalist
Fungi,Ascomycota,Dothideomycetes,Dothideales,Dothioraceae,c44	1	4.04641570374982e-08	Not classified or generalist
Fungi,Ascomycota,Dothideomycetes,Dothideales,Dothioraceae,c45	1	1.44195907640794e-07	Not classified or generalist
Fungi,Ascomycota,Dothideomycetes,Dothideales,Dothioraceae,c46	1	3.87582239201578e-08	Not classified or generalist
Fungi,Ascomycota,Dothideomycetes,Dothideales,Dothioraceae,c47	1	4.04641570374982e-08	Not classified or generalist
Fungi,Ascomycota,Dothideomycetes,Dothideales,Dothioraceae,c48	1	8.16030753143694e-09	Not classified or generalist
Fungi,Ascomycota,Dothideomycetes,Dothideales,Dothioraceae,c49	1	5.91856323836152e-08	Not classified or generalist
Fungi,Ascomycota,Dothideomycetes,Dothideales,Dothioraceae,c5	37	5.50480310855756e-06	Not classified or generalist
Fungi,Ascomycota,Dothideomycetes,Dothideales,Dothioraceae,c50	1	1.12180902467313e-08	Not classified or generalist
Fungi,Ascomycota,Dothideomycetes,Dothideales,Dothioraceae,c6	14	4.0540741414387e-06	Air
Fungi,Ascomycota,Dothideomycetes,Dothideales,Dothioraceae,c7	17	2.67978209903015e-05	Natural-Air
Fungi,Ascomycota,Dothideomycetes,Dothideales,Dothioraceae,c8	15	2.59057356897274e-05	Urban-Air
Fungi,Ascomycota,Dothideomycetes,Dothideales,Dothioraceae,c9	14	2.45230317493364e-06	Not classified or generalist
Fungi,Ascomycota,Dothideomycetes,Dothideales,Saccotheciaceae,Aureobasidium_7297	75	0.00110798745353189	Not classified or generalist
Fungi,Ascomycota,Dothideomycetes,Dothideales,Saccotheciaceae,Pringsheimia_4366	10	9.78874231384795e-05	Urban-Air
Fungi,Ascomycota,Dothideomycetes,Dothideales,Saccotheciaceae,Pseudoseptoria_9614	4	5.62080865215687e-06	Not classified or generalist
Fungi,Ascomycota,Dothideomycetes,Dothideales,Saccotheciaceae,c1	3	6.59305549943653e-07	Not classified or generalist
Fungi,Ascomycota,Dothideomycetes,Dothideales,Saccotheciaceae,c2	3	1.42611737824916e-07	Not classified or generalist
Fungi,Ascomycota,Dothideomycetes,Dothideales,Saccotheciaceae,c3	1	1.22664773674562e-06	Not classified or generalist
Fungi,Ascomycota,Dothideomycetes,Dothideales,Saccotheciaceae,c4	2	1.94962164408643e-07	Not classified or generalist
Fungi,Ascomycota,Dothideomycetes,Dothideales,Saccotheciaceae,c5	2	2.68847961632868e-07	Not classified or generalist
Fungi,Ascomycota,Dothideomycetes,Dothideales,Saccotheciaceae,c6	1	1.68672880520579e-08	Not classified or generalist
Fungi,Ascomycota,Dothideomycetes,Dothideales,Saccotheciaceae,c7	1	5.81373358802367e-08	Not classified or generalist
Fungi,Ascomycota,Dothideomycetes,Dothideales,Saccotheciaceae,c8	1	7.52081864140609e-08	Not classified or generalist
Fungi,Ascomycota,Dothideomycetes,Dothideales,Saccotheciaceae,c9	1	4.09668775866327e-08	Not classified or generalist
Fungi,Ascomycota,Dothideomycetes,Dothideales,c1,c1	66	0.000354242027595485	Not classified or generalist
Fungi,Ascomycota,Dothideomycetes,Dothideales,c1,c10	4	2.36441669132075e-07	Not classified or generalist
Fungi,Ascomycota,Dothideomycetes,Dothideales,c1,c11	3	3.47139359472368e-08	Not classified or generalist
Fungi,Ascomycota,Dothideomycetes,Dothideales,c1,c12	2	3.01768970670125e-07	Not classified or generalist
Fungi,Ascomycota,Dothideomycetes,Dothideales,c1,c13	1	8.27923381861479e-08	Not classified or generalist
Fungi,Ascomycota,Dothideomycetes,Dothideales,c1,c14	1	4.04641570374982e-08	Not classified or generalist
Fungi,Ascomycota,Dothideomycetes,Dothideales,c1,c15	1	1.44195907640794e-07	Not classified or generalist
Fungi,Ascomycota,Dothideomycetes,Dothideales,c1,c16	1	8.09283140749964e-08	Not classified or generalist
Fungi,Ascomycota,Dothideomycetes,Dothideales,c1,c17	1	4.08015376571847e-09	Not classified or generalist
Fungi,Ascomycota,Dothideomycetes,Dothideales,c1,c2	33	5.94432923705072e-05	Not classified or generalist
Fungi,Ascomycota,Dothideomycetes,Dothideales,c1,c3	17	3.08855002189866e-06	Natural
Fungi,Ascomycota,Dothideomycetes,Dothideales,c1,c4	10	7.95555255998685e-07	Not classified or generalist
Fungi,Ascomycota,Dothideomycetes,Dothideales,c1,c5	9	1.76349151647555e-06	Air
Fungi,Ascomycota,Dothideomycetes,Dothideales,c1,c6	9	3.13689092671063e-06	Natural-Air
Fungi,Ascomycota,Dothideomycetes,Dothideales,c1,c7	6	4.06622319402995e-07	Air
Fungi,Ascomycota,Dothideomycetes,Dothideales,c1,c8	3	5.3157452214538e-07	Not classified or generalist
Fungi,Ascomycota,Dothideomycetes,Dothideales,c1,c9	2	1.91939097396851e-07	Not classified or generalist
Fungi,Ascomycota,Dothideomycetes,Dothideales,c10,c1	3	5.89437100148108e-07	Not classified or generalist
Fungi,Ascomycota,Dothideomycetes,Dothideales,c10,c2	1	1.17712169200909e-06	Not classified or generalist
Fungi,Ascomycota,Dothideomycetes,Dothideales,c11,c1	3	7.81429419812565e-08	Not classified or generalist
Fungi,Ascomycota,Dothideomycetes,Dothideales,c11,c2	1	1.73753462719191e-08	Not classified or generalist
Fungi,Ascomycota,Dothideomycetes,Dothideales,c12,c1	3	5.31889323250519e-08	Not classified or generalist
Fungi,Ascomycota,Dothideomycetes,Dothideales,c13,c1	1	4.21438773596582e-06	Not classified or generalist
Fungi,Ascomycota,Dothideomycetes,Dothideales,c14,c1	3	7.52110243238865e-08	Not classified or generalist
Fungi,Ascomycota,Dothideomycetes,Dothideales,c15,c1	1	9.68406107957071e-07	Not classified or generalist
Fungi,Ascomycota,Dothideomycetes,Dothideales,c16,c1	1	4.38897052939638e-07	Not classified or generalist
Fungi,Ascomycota,Dothideomycetes,Dothideales,c17,c1	2	2.76637811199497e-06	Not classified or generalist
Fungi,Ascomycota,Dothideomycetes,Dothideales,c17,c2	1	1.29120814394276e-07	Not classified or generalist
Fungi,Ascomycota,Dothideomycetes,Dothideales,c18,c1	2	2.76244308638421e-08	Not classified or generalist
Fungi,Ascomycota,Dothideomycetes,Dothideales,c19,c1	2	2.36623455129621e-08	Not classified or generalist
Fungi,Ascomycota,Dothideomycetes,Dothideales,c2,c1	30	4.06594686171929e-05	Air
Fungi,Ascomycota,Dothideomycetes,Dothideales,c2,c2	13	8.73102189555757e-05	Natural-Air
Fungi,Ascomycota,Dothideomycetes,Dothideales,c2,c3	7	1.80104160042776e-07	Not classified or generalist
Fungi,Ascomycota,Dothideomycetes,Dothideales,c2,c4	5	3.80868500562426e-06	Not classified or generalist
Fungi,Ascomycota,Dothideomycetes,Dothideales,c2,c5	6	4.64804576001828e-06	Natural-Air
Fungi,Ascomycota,Dothideomycetes,Dothideales,c2,c6	4	3.79090664533893e-08	Not classified or generalist
Fungi,Ascomycota,Dothideomycetes,Dothideales,c2,c7	1	6.87037359992558e-09	Not classified or generalist
Fungi,Ascomycota,Dothideomycetes,Dothideales,c2,c8	1	6.87037359992558e-09	Not classified or generalist
Fungi,Ascomycota,Dothideomycetes,Dothideales,c2,c9	1	1.63867510346531e-08	Not classified or generalist
Fungi,Ascomycota,Dothideomycetes,Dothideales,c20,c1	1	6.89936151551233e-09	Not classified or generalist
Fungi,Ascomycota,Dothideomycetes,Dothideales,c20,c2	1	8.87784485754228e-08	Not classified or generalist
Fungi,Ascomycota,Dothideomycetes,Dothideales,c21,c1	1	4.98723049463655e-09	Not classified or generalist
Fungi,Ascomycota,Dothideomycetes,Dothideales,c21,c2	1	1.54129568545742e-07	Not classified or generalist
Fungi,Ascomycota,Dothideomycetes,Dothideales,c22,c1	2	7.70829865909004e-08	Not classified or generalist
Fungi,Ascomycota,Dothideomycetes,Dothideales,c23,c1	2	3.29911373638032e-06	Not classified or generalist
Fungi,Ascomycota,Dothideomycetes,Dothideales,c24,c1	2	1.72290179163194e-06	Not classified or generalist
Fungi,Ascomycota,Dothideomycetes,Dothideales,c25,c1	1	7.36841922439601e-09	Not classified or generalist
Fungi,Ascomycota,Dothideomycetes,Dothideales,c26,c1	1	4.47072750789487e-09	Not classified or generalist
Fungi,Ascomycota,Dothideomycetes,Dothideales,c27,c1	1	1.70055582611311e-08	Not classified or generalist
Fungi,Ascomycota,Dothideomycetes,Dothideales,c28,c1	1	1.641741438452e-07	Not classified or generalist
Fungi,Ascomycota,Dothideomycetes,Dothideales,c29,c1	1	1.6443576670468e-07	Not classified or generalist
Fungi,Ascomycota,Dothideomycetes,Dothideales,c3,c1	17	2.88965813292588e-06	Air
Fungi,Ascomycota,Dothideomycetes,Dothideales,c3,c2	14	2.09884024206466e-06	Air
Fungi,Ascomycota,Dothideomycetes,Dothideales,c3,c3	5	8.43682888570472e-07	Natural-Air
Fungi,Ascomycota,Dothideomycetes,Dothideales,c3,c4	1	4.04641570374982e-08	Not classified or generalist
Fungi,Ascomycota,Dothideomycetes,Dothideales,c30,c1	1	1.29120814394276e-07	Not classified or generalist
Fungi,Ascomycota,Dothideomycetes,Dothideales,c31,c1	1	5.01387909427073e-08	Not classified or generalist
Fungi,Ascomycota,Dothideomycetes,Dothideales,c32,c1	1	3.88727666058143e-08	Not classified or generalist
Fungi,Ascomycota,Dothideomycetes,Dothideales,c33,c1	1	1.61286040715364e-07	Not classified or generalist
Fungi,Ascomycota,Dothideomycetes,Dothideales,c34,c1	1	4.47072750789487e-09	Not classified or generalist
Fungi,Ascomycota,Dothideomycetes,Dothideales,c35,c1	1	9.32659582385084e-08	Not classified or generalist
Fungi,Ascomycota,Dothideomycetes,Dothideales,c4,c1	11	1.14819446653965e-05	Natural-Air
Fungi,Ascomycota,Dothideomycetes,Dothideales,c4,c2	8	1.12572170175929e-06	Air
Fungi,Ascomycota,Dothideomycetes,Dothideales,c4,c3	7	1.18296327514908e-06	Air
Fungi,Ascomycota,Dothideomycetes,Dothideales,c4,c4	3	1.11660662258959e-07	Not classified or generalist
Fungi,Ascomycota,Dothideomycetes,Dothideales,c4,c5	1	2.2255286370624e-07	Not classified or generalist
Fungi,Ascomycota,Dothideomycetes,Dothideales,c4,c6	1	5.99054216168477e-08	Not classified or generalist
Fungi,Ascomycota,Dothideomycetes,Dothideales,c5,c1	8	9.43594936294319e-06	Natural-Air
Fungi,Ascomycota,Dothideomycetes,Dothideales,c6,c1	10	2.78551373691943e-05	Urban-Soil
Fungi,Ascomycota,Dothideomycetes,Dothideales,c7,c1	5	6.53894591747621e-07	Natural-Air
Fungi,Ascomycota,Dothideomycetes,Dothideales,c7,c2	2	6.60471091354995e-07	Not classified or generalist
Fungi,Ascomycota,Dothideomycetes,Dothideales,c8,c1	2	1.11861258149632e-06	Not classified or generalist
Fungi,Ascomycota,Dothideomycetes,Dothideales,c9,c1	2	7.4668690150864e-06	Not classified or generalist
Fungi,Ascomycota,Dothideomycetes,Dothideales,dummy_family_Celosporium,Celosporium_518301	40	0.000241658302077093	Not classified or generalist
Fungi,Ascomycota,Dothideomycetes,Dothideales,dummy_family_Celosporium,c1	1	3.10982132846514e-07	Not classified or generalist
Fungi,Ascomycota,Dothideomycetes,Dothideales,dummy_family_Celosporium,c2	1	4.09668775866327e-08	Not classified or generalist
Fungi,Ascomycota,Dothideomycetes,Dothideales,dummy_family_Celosporium,c3	1	4.04641570374982e-08	Not classified or generalist
Fungi,Ascomycota,Dothideomycetes,Myriangiales,Elsinoaceae,c1	2	8.60541245204641e-08	Not classified or generalist
Fungi,Ascomycota,Dothideomycetes,Myriangiales,Elsinoaceae,c2	1	2.0012710633187e-07	Not classified or generalist
Fungi,Ascomycota,Dothideomycetes,Myriangiales,Elsinoaceae,c3	1	7.7903235483164e-08	Not classified or generalist
Fungi,Ascomycota,Dothideomycetes,Myriangiales,Elsinoaceae,c4	1	7.7903235483164e-08	Not classified or generalist
Fungi,Ascomycota,Dothideomycetes,Myriangiales,Elsinoaceae,c5	2	1.1045789749892e-07	Not classified or generalist
Fungi,Ascomycota,Dothideomycetes,Myriangiales,Elsinoaceae,c6	1	2.45155705256541e-07	Not classified or generalist
Fungi,Ascomycota,Dothideomycetes,Myriangiales,Elsinoaceae,c7	1	3.6629237692828e-08	Not classified or generalist
Fungi,Ascomycota,Dothideomycetes,Myriangiales,Elsinoaceae,c8	1	1.12448587013719e-08	Not classified or generalist
Fungi,Ascomycota,Dothideomycetes,Myriangiales,Myriangiaceae,Myriangium_3361	25	1.45145672887029e-05	Air
Fungi,Ascomycota,Dothideomycetes,Myriangiales,Myriangiaceae,c1	1	3.18882532508774e-08	Not classified or generalist
Fungi,Ascomycota,Dothideomycetes,Myriangiales,c1,c1	13	3.85387967797624e-06	Natural-Air
Fungi,Ascomycota,Dothideomycetes,Myriangiales,c10,c1	1	8.43951717734276e-08	Not classified or generalist
Fungi,Ascomycota,Dothideomycetes,Myriangiales,c11,c1	1	6.93231004470355e-07	Not classified or generalist
Fungi,Ascomycota,Dothideomycetes,Myriangiales,c2,c1	18	1.12481570398408e-05	Air
Fungi,Ascomycota,Dothideomycetes,Myriangiales,c3,c1	2	3.45291874363314e-07	Not classified or generalist
Fungi,Ascomycota,Dothideomycetes,Myriangiales,c4,c1	1	6.06962355562473e-08	Not classified or generalist
Fungi,Ascomycota,Dothideomycetes,Myriangiales,c5,c1	1	1.29120814394276e-07	Not classified or generalist
Fungi,Ascomycota,Dothideomycetes,Myriangiales,c6,c1	1	9.50630245136523e-08	Not classified or generalist
Fungi,Ascomycota,Dothideomycetes,Myriangiales,c7,c1	1	7.01541571519302e-08	Not classified or generalist
Fungi,Ascomycota,Dothideomycetes,Myriangiales,c8,c1	1	1.82088706668742e-07	Not classified or generalist
Fungi,Ascomycota,Dothideomycetes,Myriangiales,c9,c1	1	1.15597176409307e-07	Not classified or generalist
Fungi,Ascomycota,Dothideomycetes,Myriangiales,dummy_family_Endosporium,Endosporium_536893	44	8.83536514566364e-05	Not classified or generalist
Fungi,Ascomycota,Dothideomycetes,Myriangiales,dummy_family_Endosporium,c1	9	3.05967392660812e-06	Not classified or generalist
Fungi,Ascomycota,Dothideomycetes,Myriangiales,dummy_family_Endosporium,c2	3	8.90343441171734e-07	Not classified or generalist
Fungi,Ascomycota,Dothideomycetes,Myriangiales,dummy_family_Endosporium,c3	4	1.2061637016147e-06	Not classified or generalist
Fungi,Ascomycota,Dothideomycetes,Myriangiales,dummy_family_Endosporium,c4	3	7.69693971033292e-07	Not classified or generalist
Fungi,Ascomycota,Dothideomycetes,Myriangiales,dummy_family_Endosporium,c5	1	1.57773339464031e-08	Not classified or generalist
Fungi,Ascomycota,Dothideomycetes,Myriangiales,dummy_family_Endosporium,c6	1	5.57176321350005e-07	Not classified or generalist
Fungi,Ascomycota,Dothideomycetes,Myriangiales,dummy_family_Endosporium,c7	1	8.09283140749964e-08	Not classified or generalist
Fungi,Ascomycota,Dothideomycetes,Myriangiales,dummy_family_Endosporium,c8	1	3.50607421031179e-09	Not classified or generalist
Fungi,Ascomycota,Dothideomycetes,Mytilinidiales,Gloniaceae,Cenococcum_7516	82	0.0473304553965837	Natural-Soil
Fungi,Ascomycota,Dothideomycetes,Mytilinidiales,Gloniaceae,c1	1	6.47879443430238e-08	Not classified or generalist
Fungi,Ascomycota,Dothideomycetes,Mytilinidiales,Gloniaceae,c10	1	9.68955598003945e-08	Not classified or generalist
Fungi,Ascomycota,Dothideomycetes,Mytilinidiales,Gloniaceae,c11	1	1.70995747046605e-06	Not classified or generalist
Fungi,Ascomycota,Dothideomycetes,Mytilinidiales,Gloniaceae,c12	1	5.2012107317344e-09	Not classified or generalist
Fungi,Ascomycota,Dothideomycetes,Mytilinidiales,Gloniaceae,c13	1	1.01160392593745e-07	Not classified or generalist
Fungi,Ascomycota,Dothideomycetes,Mytilinidiales,Gloniaceae,c2	1	3.91082569353117e-06	Not classified or generalist
Fungi,Ascomycota,Dothideomycetes,Mytilinidiales,Gloniaceae,c3	1	1.12448587013719e-08	Not classified or generalist
Fungi,Ascomycota,Dothideomycetes,Mytilinidiales,Gloniaceae,c4	1	5.01387909427073e-08	Not classified or generalist
Fungi,Ascomycota,Dothideomycetes,Mytilinidiales,Gloniaceae,c5	1	1.93681221591414e-07	Not classified or generalist
Fungi,Ascomycota,Dothideomycetes,Mytilinidiales,Gloniaceae,c6	1	1.68565197437835e-08	Not classified or generalist
Fungi,Ascomycota,Dothideomycetes,Mytilinidiales,Gloniaceae,c7	1	5.18608962291049e-09	Not classified or generalist
Fungi,Ascomycota,Dothideomycetes,Mytilinidiales,Gloniaceae,c8	1	2.01232344125321e-08	Not classified or generalist
Fungi,Ascomycota,Dothideomycetes,Mytilinidiales,Gloniaceae,c9	1	2.24753596583779e-08	Not classified or generalist
Fungi,Ascomycota,Dothideomycetes,Mytilinidiales,c1,c1	3	4.93721809135605e-06	Not classified or generalist
Fungi,Ascomycota,Dothideomycetes,Mytilinidiales,c10,c1	2	2.40814375337614e-08	Not classified or generalist
Fungi,Ascomycota,Dothideomycetes,Mytilinidiales,c11,c1	1	5.89570293521517e-07	Not classified or generalist
Fungi,Ascomycota,Dothideomycetes,Mytilinidiales,c12,c1	1	4.11977978874653e-07	Not classified or generalist
Fungi,Ascomycota,Dothideomycetes,Mytilinidiales,c13,c1	1	3.27735020693061e-08	Not classified or generalist
Fungi,Ascomycota,Dothideomycetes,Mytilinidiales,c14,c1	1	4.91602531039592e-08	Not classified or generalist
Fungi,Ascomycota,Dothideomycetes,Mytilinidiales,c15,c1	1	9.36217931712193e-08	Not classified or generalist
Fungi,Ascomycota,Dothideomycetes,Mytilinidiales,c16,c1	1	1.92661960682178e-07	Not classified or generalist
Fungi,Ascomycota,Dothideomycetes,Mytilinidiales,c17,c1	1	2.46247665703289e-07	Not classified or generalist
Fungi,Ascomycota,Dothideomycetes,Mytilinidiales,c18,c1	1	1.34838330195673e-07	Not classified or generalist
Fungi,Ascomycota,Dothideomycetes,Mytilinidiales,c19,c1	1	7.77913443436574e-09	Not classified or generalist
Fungi,Ascomycota,Dothideomycetes,Mytilinidiales,c2,c1	2	7.16264153416183e-07	Not classified or generalist
Fungi,Ascomycota,Dothideomycetes,Mytilinidiales,c20,c1	1	1.70055582611311e-08	Not classified or generalist
Fungi,Ascomycota,Dothideomycetes,Mytilinidiales,c21,c1	1	5.99054216168477e-08	Not classified or generalist
Fungi,Ascomycota,Dothideomycetes,Mytilinidiales,c22,c1	1	1.68565197437835e-08	Not classified or generalist
Fungi,Ascomycota,Dothideomycetes,Mytilinidiales,c23,c1	1	9.03845700759934e-07	Not classified or generalist
Fungi,Ascomycota,Dothideomycetes,Mytilinidiales,c24,c1	1	1.68565197437835e-08	Not classified or generalist
Fungi,Ascomycota,Dothideomycetes,Mytilinidiales,c25,c1	1	2.31194352818613e-07	Not classified or generalist
Fungi,Ascomycota,Dothideomycetes,Mytilinidiales,c3,c1	4	2.14024131670525e-05	Not classified or generalist
Fungi,Ascomycota,Dothideomycetes,Mytilinidiales,c4,c1	3	2.48358916105981e-07	Not classified or generalist
Fungi,Ascomycota,Dothideomycetes,Mytilinidiales,c5,c1	1	9.07031220802333e-08	Not classified or generalist
Fungi,Ascomycota,Dothideomycetes,Mytilinidiales,c6,c1	1	2.51540430156651e-08	Not classified or generalist
Fungi,Ascomycota,Dothideomycetes,Mytilinidiales,c7,c1	2	3.43630169196675e-06	Not classified or generalist
Fungi,Ascomycota,Dothideomycetes,Mytilinidiales,c8,c1	2	1.10267439614034e-06	Not classified or generalist
Fungi,Ascomycota,Dothideomycetes,Mytilinidiales,c9,c1	2	4.59883723730272e-08	Not classified or generalist
Fungi,Ascomycota,Dothideomycetes,Pleosporales,Arthopyreniaceae,c1	3	4.31668251527585e-06	Not classified or generalist
Fungi,Ascomycota,Dothideomycetes,Pleosporales,Arthopyreniaceae,c10	1	6.33848813990267e-08	Not classified or generalist
Fungi,Ascomycota,Dothideomycetes,Pleosporales,Arthopyreniaceae,c2	1	7.10227588603382e-07	Not classified or generalist
Fungi,Ascomycota,Dothideomycetes,Pleosporales,Arthopyreniaceae,c3	3	6.65431853987717e-06	Not classified or generalist
Fungi,Ascomycota,Dothideomycetes,Pleosporales,Arthopyreniaceae,c4	2	1.51403028321648e-06	Not classified or generalist
Fungi,Ascomycota,Dothideomycetes,Pleosporales,Arthopyreniaceae,c5	1	9.46970118137843e-07	Not classified or generalist
Fungi,Ascomycota,Dothideomycetes,Pleosporales,Arthopyreniaceae,c6	1	1.71139179777372e-06	Not classified or generalist
Fungi,Ascomycota,Dothideomycetes,Pleosporales,Arthopyreniaceae,c7	1	8.77713083514898e-08	Not classified or generalist
Fungi,Ascomycota,Dothideomycetes,Pleosporales,Arthopyreniaceae,c8	1	4.84477799001973e-07	Not classified or generalist
Fungi,Ascomycota,Dothideomycetes,Pleosporales,Arthopyreniaceae,c9	1	8.77713083514898e-08	Not classified or generalist
Fungi,Ascomycota,Dothideomycetes,Pleosporales,Coniothyriaceae,Coniothyrium_7765	48	0.000258335261626177	Not classified or generalist
Fungi,Ascomycota,Dothideomycetes,Pleosporales,Coniothyriaceae,c1	6	1.09786844417213e-05	Soil
Fungi,Ascomycota,Dothideomycetes,Pleosporales,Coniothyriaceae,c10	1	1.2755301300351e-08	Not classified or generalist
Fungi,Ascomycota,Dothideomycetes,Pleosporales,Coniothyriaceae,c11	1	1.2755301300351e-08	Not classified or generalist
Fungi,Ascomycota,Dothideomycetes,Pleosporales,Coniothyriaceae,c12	1	3.67698090659112e-08	Not classified or generalist
Fungi,Ascomycota,Dothideomycetes,Pleosporales,Coniothyriaceae,c13	1	4.75315122568261e-08	Not classified or generalist
Fungi,Ascomycota,Dothideomycetes,Pleosporales,Coniothyriaceae,c14	1	4.04641570374982e-08	Not classified or generalist
Fungi,Ascomycota,Dothideomycetes,Pleosporales,Coniothyriaceae,c15	1	1.91329519505264e-08	Not classified or generalist
Fungi,Ascomycota,Dothideomycetes,Pleosporales,Coniothyriaceae,c16	1	1.14261127264692e-07	Not classified or generalist
Fungi,Ascomycota,Dothideomycetes,Pleosporales,Coniothyriaceae,c17	1	1.70995747046605e-06	Not classified or generalist
Fungi,Ascomycota,Dothideomycetes,Pleosporales,Coniothyriaceae,c18	1	1.70995747046605e-06	Not classified or generalist
Fungi,Ascomycota,Dothideomycetes,Pleosporales,Coniothyriaceae,c19	1	3.33669148388763e-06	Not classified or generalist
Fungi,Ascomycota,Dothideomycetes,Pleosporales,Coniothyriaceae,c2	6	2.72366247591235e-05	Soil
Fungi,Ascomycota,Dothideomycetes,Pleosporales,Coniothyriaceae,c3	3	1.64205661957578e-06	Not classified or generalist
Fungi,Ascomycota,Dothideomycetes,Pleosporales,Coniothyriaceae,c4	2	1.42147111655272e-07	Not classified or generalist
Fungi,Ascomycota,Dothideomycetes,Pleosporales,Coniothyriaceae,c5	2	2.08698435837666e-06	Not classified or generalist
Fungi,Ascomycota,Dothideomycetes,Pleosporales,Coniothyriaceae,c6	1	1.8422138568607e-06	Not classified or generalist
Fungi,Ascomycota,Dothideomycetes,Pleosporales,Coniothyriaceae,c7	1	1.31656962527235e-07	Not classified or generalist
Fungi,Ascomycota,Dothideomycetes,Pleosporales,Coniothyriaceae,c8	1	1.31656962527235e-07	Not classified or generalist
Fungi,Ascomycota,Dothideomycetes,Pleosporales,Coniothyriaceae,c9	1	6.1681267528818e-09	Not classified or generalist
Fungi,Ascomycota,Dothideomycetes,Pleosporales,Cucurbitariaceae,Cucurbitaria_1348	12	0.000112367294234998	Urban
Fungi,Ascomycota,Dothideomycetes,Pleosporales,Cucurbitariaceae,Pyrenochaetopsis_514653	21	0.00015941413086761	Urban-Soil
Fungi,Ascomycota,Dothideomycetes,Pleosporales,Cucurbitariaceae,c1	3	4.57891429789234e-06	Not classified or generalist
Fungi,Ascomycota,Dothideomycetes,Pleosporales,Cucurbitariaceae,c10	1	6.67415342210854e-07	Not classified or generalist
Fungi,Ascomycota,Dothideomycetes,Pleosporales,Cucurbitariaceae,c11	1	1.59116883139108e-07	Not classified or generalist
Fungi,Ascomycota,Dothideomycetes,Pleosporales,Cucurbitariaceae,c12	1	1.01849018242447e-07	Not classified or generalist
Fungi,Ascomycota,Dothideomycetes,Pleosporales,Cucurbitariaceae,c13	1	1.55007799705547e-08	Not classified or generalist
Fungi,Ascomycota,Dothideomycetes,Pleosporales,Cucurbitariaceae,c14	1	9.32659582385084e-08	Not classified or generalist
Fungi,Ascomycota,Dothideomycetes,Pleosporales,Cucurbitariaceae,c15	1	1.20693813888717e-07	Not classified or generalist
Fungi,Ascomycota,Dothideomycetes,Pleosporales,Cucurbitariaceae,c16	1	1.52348169686257e-07	Not classified or generalist
Fungi,Ascomycota,Dothideomycetes,Pleosporales,Cucurbitariaceae,c17	1	5.43896902085323e-09	Not classified or generalist
Fungi,Ascomycota,Dothideomycetes,Pleosporales,Cucurbitariaceae,c18	1	1.05778102930725e-07	Not classified or generalist
Fungi,Ascomycota,Dothideomycetes,Pleosporales,Cucurbitariaceae,c19	1	1.49012271988955e-07	Not classified or generalist
Fungi,Ascomycota,Dothideomycetes,Pleosporales,Cucurbitariaceae,c2	4	4.85224436506659e-06	Not classified or generalist
Fungi,Ascomycota,Dothideomycetes,Pleosporales,Cucurbitariaceae,c20	1	6.66674435847525e-08	Not classified or generalist
Fungi,Ascomycota,Dothideomycetes,Pleosporales,Cucurbitariaceae,c3	1	3.53686473500927e-06	Not classified or generalist
Fungi,Ascomycota,Dothideomycetes,Pleosporales,Cucurbitariaceae,c4	1	2.62800592708793e-06	Not classified or generalist
Fungi,Ascomycota,Dothideomycetes,Pleosporales,Cucurbitariaceae,c5	1	3.16122452098983e-06	Not classified or generalist
Fungi,Ascomycota,Dothideomycetes,Pleosporales,Cucurbitariaceae,c6	1	9.59699719372338e-08	Not classified or generalist
Fungi,Ascomycota,Dothideomycetes,Pleosporales,Cucurbitariaceae,c7	1	5.18608962291049e-09	Not classified or generalist
Fungi,Ascomycota,Dothideomycetes,Pleosporales,Cucurbitariaceae,c8	1	1.55007799705547e-08	Not classified or generalist
Fungi,Ascomycota,Dothideomycetes,Pleosporales,Cucurbitariaceae,c9	1	3.23939721715119e-08	Not classified or generalist
Fungi,Ascomycota,Dothideomycetes,Pleosporales,Didymellaceae,Ascochyta_7239	30	0.00010210562222917	Not classified or generalist
Fungi,Ascomycota,Dothideomycetes,Pleosporales,Didymellaceae,Epicoccum_8188	105	0.00653334946691366	Not classified or generalist
Fungi,Ascomycota,Dothideomycetes,Pleosporales,Didymellaceae,Neoascochyta_814064	24	7.32761864320204e-05	Air
Fungi,Ascomycota,Dothideomycetes,Pleosporales,Didymellaceae,Phoma_9358	54	0.000173576158706776	Not classified or generalist
Fungi,Ascomycota,Dothideomycetes,Pleosporales,Didymellaceae,c1	27	2.60427772682462e-05	Not classified or generalist
Fungi,Ascomycota,Dothideomycetes,Pleosporales,Didymellaceae,c10	3	4.5480314153166e-08	Not classified or generalist
Fungi,Ascomycota,Dothideomycetes,Pleosporales,Didymellaceae,c11	2	1.60582658675447e-07	Not classified or generalist
Fungi,Ascomycota,Dothideomycetes,Pleosporales,Didymellaceae,c12	2	6.91486726614451e-08	Not classified or generalist
Fungi,Ascomycota,Dothideomycetes,Pleosporales,Didymellaceae,c13	1	2.28522254529385e-07	Not classified or generalist
Fungi,Ascomycota,Dothideomycetes,Pleosporales,Didymellaceae,c14	1	1.21392471112495e-07	Not classified or generalist
Fungi,Ascomycota,Dothideomycetes,Pleosporales,Didymellaceae,c15	1	5.43324954226829e-09	Not classified or generalist
Fungi,Ascomycota,Dothideomycetes,Pleosporales,Didymellaceae,c16	1	1.44195907640794e-07	Not classified or generalist
Fungi,Ascomycota,Dothideomycetes,Pleosporales,Didymellaceae,c17	1	1.73753462719191e-08	Not classified or generalist
Fungi,Ascomycota,Dothideomycetes,Pleosporales,Didymellaceae,c18	1	5.91856323836152e-08	Not classified or generalist
Fungi,Ascomycota,Dothideomycetes,Pleosporales,Didymellaceae,c19	1	4.18641605944656e-08	Not classified or generalist
Fungi,Ascomycota,Dothideomycetes,Pleosporales,Didymellaceae,c2	18	1.37711713387784e-06	Not classified or generalist
Fungi,Ascomycota,Dothideomycetes,Pleosporales,Didymellaceae,c20	1	1.63867510346531e-08	Not classified or generalist
Fungi,Ascomycota,Dothideomycetes,Pleosporales,Didymellaceae,c21	1	5.2012107317344e-09	Not classified or generalist
Fungi,Ascomycota,Dothideomycetes,Pleosporales,Didymellaceae,c22	1	5.30734899903506e-08	Not classified or generalist
Fungi,Ascomycota,Dothideomycetes,Pleosporales,Didymellaceae,c23	1	3.52475414017904e-08	Not classified or generalist
Fungi,Ascomycota,Dothideomycetes,Pleosporales,Didymellaceae,c3	13	3.35213634346274e-06	Air
Fungi,Ascomycota,Dothideomycetes,Pleosporales,Didymellaceae,c4	9	1.43257825348765e-06	Not classified or generalist
Fungi,Ascomycota,Dothideomycetes,Pleosporales,Didymellaceae,c5	7	1.45447030986287e-06	Not classified or generalist
Fungi,Ascomycota,Dothideomycetes,Pleosporales,Didymellaceae,c6	7	2.377199060471e-06	Not classified or generalist
Fungi,Ascomycota,Dothideomycetes,Pleosporales,Didymellaceae,c7	5	2.92382989964937e-07	Urban
Fungi,Ascomycota,Dothideomycetes,Pleosporales,Didymellaceae,c8	3	5.28803624784625e-07	Not classified or generalist
Fungi,Ascomycota,Dothideomycetes,Pleosporales,Didymellaceae,c9	3	1.79062448274465e-07	Not classified or generalist
Fungi,Ascomycota,Dothideomycetes,Pleosporales,Didymosphaeriaceae,Pseudopithomyces_551392	36	0.00103009090564003	Not classified or generalist
Fungi,Ascomycota,Dothideomycetes,Pleosporales,Didymosphaeriaceae,c1	12	2.36668529058737e-06	Urban
Fungi,Ascomycota,Dothideomycetes,Pleosporales,Didymosphaeriaceae,c10	1	2.8523196629562e-06	Not classified or generalist
Fungi,Ascomycota,Dothideomycetes,Pleosporales,Didymosphaeriaceae,c11	2	3.6057809410778e-06	Not classified or generalist
Fungi,Ascomycota,Dothideomycetes,Pleosporales,Didymosphaeriaceae,c12	1	3.06011532428885e-07	Not classified or generalist
Fungi,Ascomycota,Dothideomycetes,Pleosporales,Didymosphaeriaceae,c13	1	1.21392471112495e-07	Not classified or generalist
Fungi,Ascomycota,Dothideomycetes,Pleosporales,Didymosphaeriaceae,c14	1	3.16924406995134e-07	Not classified or generalist
Fungi,Ascomycota,Dothideomycetes,Pleosporales,Didymosphaeriaceae,c15	1	7.27704243314709e-07	Not classified or generalist
Fungi,Ascomycota,Dothideomycetes,Pleosporales,Didymosphaeriaceae,c16	2	2.94921021694143e-07	Not classified or generalist
Fungi,Ascomycota,Dothideomycetes,Pleosporales,Didymosphaeriaceae,c17	2	2.14150817381446e-06	Not classified or generalist
Fungi,Ascomycota,Dothideomycetes,Pleosporales,Didymosphaeriaceae,c18	1	1.48672513284948e-07	Not classified or generalist
Fungi,Ascomycota,Dothideomycetes,Pleosporales,Didymosphaeriaceae,c19	2	4.78585798483415e-07	Not classified or generalist
Fungi,Ascomycota,Dothideomycetes,Pleosporales,Didymosphaeriaceae,c2	3	2.45640313443584e-06	Not classified or generalist
Fungi,Ascomycota,Dothideomycetes,Pleosporales,Didymosphaeriaceae,c20	2	2.06868695934652e-08	Not classified or generalist
Fungi,Ascomycota,Dothideomycetes,Pleosporales,Didymosphaeriaceae,c21	1	1.77640341733839e-08	Not classified or generalist
Fungi,Ascomycota,Dothideomycetes,Pleosporales,Didymosphaeriaceae,c22	1	4.35218837247907e-07	Not classified or generalist
Fungi,Ascomycota,Dothideomycetes,Pleosporales,Didymosphaeriaceae,c23	1	1.42594536770478e-07	Not classified or generalist
Fungi,Ascomycota,Dothideomycetes,Pleosporales,Didymosphaeriaceae,c24	1	1.04880547926979e-08	Not classified or generalist
Fungi,Ascomycota,Dothideomycetes,Pleosporales,Didymosphaeriaceae,c25	1	1.70055582611311e-08	Not classified or generalist
Fungi,Ascomycota,Dothideomycetes,Pleosporales,Didymosphaeriaceae,c26	1	9.32659582385084e-08	Not classified or generalist
Fungi,Ascomycota,Dothideomycetes,Pleosporales,Didymosphaeriaceae,c27	1	4.04641570374982e-08	Not classified or generalist
Fungi,Ascomycota,Dothideomycetes,Pleosporales,Didymosphaeriaceae,c28	1	6.90429664356056e-08	Not classified or generalist
Fungi,Ascomycota,Dothideomycetes,Pleosporales,Didymosphaeriaceae,c29	1	2.58241628788552e-06	Not classified or generalist
Fungi,Ascomycota,Dothideomycetes,Pleosporales,Didymosphaeriaceae,c3	5	2.66751422416415e-06	Urban-Soil
Fungi,Ascomycota,Dothideomycetes,Pleosporales,Didymosphaeriaceae,c30	1	9.79980317578251e-08	Not classified or generalist
Fungi,Ascomycota,Dothideomycetes,Pleosporales,Didymosphaeriaceae,c31	1	7.34163835488853e-08	Not classified or generalist
Fungi,Ascomycota,Dothideomycetes,Pleosporales,Didymosphaeriaceae,c32	1	7.61740848431283e-08	Not classified or generalist
Fungi,Ascomycota,Dothideomycetes,Pleosporales,Didymosphaeriaceae,c33	1	5.46616659813421e-09	Not classified or generalist
Fungi,Ascomycota,Dothideomycetes,Pleosporales,Didymosphaeriaceae,c34	1	2.59694784158236e-06	Not classified or generalist
Fungi,Ascomycota,Dothideomycetes,Pleosporales,Didymosphaeriaceae,c35	1	1.70995747046605e-06	Not classified or generalist
Fungi,Ascomycota,Dothideomycetes,Pleosporales,Didymosphaeriaceae,c36	1	3.4679152922792e-07	Not classified or generalist
Fungi,Ascomycota,Dothideomycetes,Pleosporales,Didymosphaeriaceae,c37	1	1.14261127264692e-07	Not classified or generalist
Fungi,Ascomycota,Dothideomycetes,Pleosporales,Didymosphaeriaceae,c38	1	2.16293861461192e-07	Not classified or generalist
Fungi,Ascomycota,Dothideomycetes,Pleosporales,Didymosphaeriaceae,c39	1	9.32659582385084e-08	Not classified or generalist
Fungi,Ascomycota,Dothideomycetes,Pleosporales,Didymosphaeriaceae,c4	5	2.23938739583722e-05	Urban-Soil
Fungi,Ascomycota,Dothideomycetes,Pleosporales,Didymosphaeriaceae,c40	1	1.8779685888625e-07	Not classified or generalist
Fungi,Ascomycota,Dothideomycetes,Pleosporales,Didymosphaeriaceae,c41	1	1.44195907640794e-07	Not classified or generalist
Fungi,Ascomycota,Dothideomycetes,Pleosporales,Didymosphaeriaceae,c42	1	1.54129568545742e-07	Not classified or generalist
Fungi,Ascomycota,Dothideomycetes,Pleosporales,Didymosphaeriaceae,c43	1	1.60863501640712e-07	Not classified or generalist
Fungi,Ascomycota,Dothideomycetes,Pleosporales,Didymosphaeriaceae,c44	1	1.55007799705547e-08	Not classified or generalist
Fungi,Ascomycota,Dothideomycetes,Pleosporales,Didymosphaeriaceae,c45	1	8.77713083514898e-08	Not classified or generalist
Fungi,Ascomycota,Dothideomycetes,Pleosporales,Didymosphaeriaceae,c46	1	8.77713083514898e-08	Not classified or generalist
Fungi,Ascomycota,Dothideomycetes,Pleosporales,Didymosphaeriaceae,c5	1	3.4681307008607e-08	Not classified or generalist
Fungi,Ascomycota,Dothideomycetes,Pleosporales,Didymosphaeriaceae,c6	3	3.61426285046806e-06	Not classified or generalist
Fungi,Ascomycota,Dothideomycetes,Pleosporales,Didymosphaeriaceae,c7	2	2.76851306776148e-07	Not classified or generalist
Fungi,Ascomycota,Dothideomycetes,Pleosporales,Didymosphaeriaceae,c8	3	3.99332493963267e-06	Not classified or generalist
Fungi,Ascomycota,Dothideomycetes,Pleosporales,Didymosphaeriaceae,c9	3	1.58935324184882e-07	Not classified or generalist
Fungi,Ascomycota,Dothideomycetes,Pleosporales,Lentitheciaceae,Darksidea_810760	37	0.000160908135468186	Not classified or generalist
Fungi,Ascomycota,Dothideomycetes,Pleosporales,Lentitheciaceae,c1	1	2.28185573036496e-06	Not classified or generalist
Fungi,Ascomycota,Dothideomycetes,Pleosporales,Lentitheciaceae,c10	1	6.12023064857771e-09	Not classified or generalist
Fungi,Ascomycota,Dothideomycetes,Pleosporales,Lentitheciaceae,c2	3	1.005055544982e-05	Not classified or generalist
Fungi,Ascomycota,Dothideomycetes,Pleosporales,Lentitheciaceae,c3	1	6.52824602514956e-08	Not classified or generalist
Fungi,Ascomycota,Dothideomycetes,Pleosporales,Lentitheciaceae,c4	2	8.89751991501318e-08	Not classified or generalist
Fungi,Ascomycota,Dothideomycetes,Pleosporales,Lentitheciaceae,c5	1	1.58462203497567e-07	Not classified or generalist
Fungi,Ascomycota,Dothideomycetes,Pleosporales,Lentitheciaceae,c6	1	7.22458795725937e-08	Not classified or generalist
Fungi,Ascomycota,Dothideomycetes,Pleosporales,Lentitheciaceae,c7	1	1.39627095868557e-06	Not classified or generalist
Fungi,Ascomycota,Dothideomycetes,Pleosporales,Lentitheciaceae,c8	1	4.08015376571847e-09	Not classified or generalist
Fungi,Ascomycota,Dothideomycetes,Pleosporales,Lentitheciaceae,c9	1	6.33848813990267e-08	Not classified or generalist
Fungi,Ascomycota,Dothideomycetes,Pleosporales,Leptosphaeriaceae,Leptosphaeria_2800	32	0.000152983463475186	Not classified or generalist
Fungi,Ascomycota,Dothideomycetes,Pleosporales,Leptosphaeriaceae,c1	2	6.84910279259122e-06	Not classified or generalist
Fungi,Ascomycota,Dothideomycetes,Pleosporales,Leptosphaeriaceae,c10	1	2.46469287628401e-07	Not classified or generalist
Fungi,Ascomycota,Dothideomycetes,Pleosporales,Leptosphaeriaceae,c11	1	8.87254895460754e-07	Not classified or generalist
Fungi,Ascomycota,Dothideomycetes,Pleosporales,Leptosphaeriaceae,c12	2	1.53082591563176e-07	Not classified or generalist
Fungi,Ascomycota,Dothideomycetes,Pleosporales,Leptosphaeriaceae,c13	1	2.69345236122015e-07	Not classified or generalist
Fungi,Ascomycota,Dothideomycetes,Pleosporales,Leptosphaeriaceae,c14	3	8.77094403279845e-07	Not classified or generalist
Fungi,Ascomycota,Dothideomycetes,Pleosporales,Leptosphaeriaceae,c15	2	1.47615053707037e-07	Not classified or generalist
Fungi,Ascomycota,Dothideomycetes,Pleosporales,Leptosphaeriaceae,c16	1	5.83091499087215e-08	Not classified or generalist
Fungi,Ascomycota,Dothideomycetes,Pleosporales,Leptosphaeriaceae,c17	2	1.63570646355874e-07	Not classified or generalist
Fungi,Ascomycota,Dothideomycetes,Pleosporales,Leptosphaeriaceae,c18	2	1.63132158280028e-06	Not classified or generalist
Fungi,Ascomycota,Dothideomycetes,Pleosporales,Leptosphaeriaceae,c19	2	1.66301165313982e-07	Not classified or generalist
Fungi,Ascomycota,Dothideomycetes,Pleosporales,Leptosphaeriaceae,c2	1	8.63537745403452e-08	Not classified or generalist
Fungi,Ascomycota,Dothideomycetes,Pleosporales,Leptosphaeriaceae,c20	1	2.99320631063078e-07	Not classified or generalist
Fungi,Ascomycota,Dothideomycetes,Pleosporales,Leptosphaeriaceae,c21	3	2.17665108076984e-07	Not classified or generalist
Fungi,Ascomycota,Dothideomycetes,Pleosporales,Leptosphaeriaceae,c22	2	2.69121725662225e-07	Not classified or generalist
Fungi,Ascomycota,Dothideomycetes,Pleosporales,Leptosphaeriaceae,c23	2	6.31518392159778e-08	Not classified or generalist
Fungi,Ascomycota,Dothideomycetes,Pleosporales,Leptosphaeriaceae,c24	1	5.02193503228052e-06	Not classified or generalist
Fungi,Ascomycota,Dothideomycetes,Pleosporales,Leptosphaeriaceae,c25	3	4.79390573123286e-06	Not classified or generalist
Fungi,Ascomycota,Dothideomycetes,Pleosporales,Leptosphaeriaceae,c26	1	1.2082263061691e-07	Not classified or generalist
Fungi,Ascomycota,Dothideomycetes,Pleosporales,Leptosphaeriaceae,c27	2	1.23996451416044e-08	Not classified or generalist
Fungi,Ascomycota,Dothideomycetes,Pleosporales,Leptosphaeriaceae,c28	1	1.74282211608363e-07	Not classified or generalist
Fungi,Ascomycota,Dothideomycetes,Pleosporales,Leptosphaeriaceae,c29	1	1.60721531615802e-07	Not classified or generalist
Fungi,Ascomycota,Dothideomycetes,Pleosporales,Leptosphaeriaceae,c3	3	1.19066449186441e-05	Not classified or generalist
Fungi,Ascomycota,Dothideomycetes,Pleosporales,Leptosphaeriaceae,c30	2	4.78628785693917e-07	Not classified or generalist
Fungi,Ascomycota,Dothideomycetes,Pleosporales,Leptosphaeriaceae,c31	1	1.5843837418942e-07	Not classified or generalist
Fungi,Ascomycota,Dothideomycetes,Pleosporales,Leptosphaeriaceae,c32	1	9.01271306905919e-08	Not classified or generalist
Fungi,Ascomycota,Dothideomycetes,Pleosporales,Leptosphaeriaceae,c33	1	3.52475414017904e-08	Not classified or generalist
Fungi,Ascomycota,Dothideomycetes,Pleosporales,Leptosphaeriaceae,c34	1	5.99054216168477e-08	Not classified or generalist
Fungi,Ascomycota,Dothideomycetes,Pleosporales,Leptosphaeriaceae,c35	1	1.66289239479488e-07	Not classified or generalist
Fungi,Ascomycota,Dothideomycetes,Pleosporales,Leptosphaeriaceae,c36	1	4.98723049463655e-09	Not classified or generalist
Fungi,Ascomycota,Dothideomycetes,Pleosporales,Leptosphaeriaceae,c37	1	3.16876748378841e-08	Not classified or generalist
Fungi,Ascomycota,Dothideomycetes,Pleosporales,Leptosphaeriaceae,c38	1	2.28522254529385e-07	Not classified or generalist
Fungi,Ascomycota,Dothideomycetes,Pleosporales,Leptosphaeriaceae,c39	1	3.16876748378841e-08	Not classified or generalist
Fungi,Ascomycota,Dothideomycetes,Pleosporales,Leptosphaeriaceae,c4	2	1.7001415303395e-06	Not classified or generalist
Fungi,Ascomycota,Dothideomycetes,Pleosporales,Leptosphaeriaceae,c40	1	1.43922957567242e-08	Not classified or generalist
Fungi,Ascomycota,Dothideomycetes,Pleosporales,Leptosphaeriaceae,c41	1	1.44195907640794e-07	Not classified or generalist
Fungi,Ascomycota,Dothideomycetes,Pleosporales,Leptosphaeriaceae,c42	1	1.29120814394276e-07	Not classified or generalist
Fungi,Ascomycota,Dothideomycetes,Pleosporales,Leptosphaeriaceae,c43	1	1.94363833029071e-08	Not classified or generalist
Fungi,Ascomycota,Dothideomycetes,Pleosporales,Leptosphaeriaceae,c44	1	1.73753462719191e-08	Not classified or generalist
Fungi,Ascomycota,Dothideomycetes,Pleosporales,Leptosphaeriaceae,c45	1	5.95837764979935e-08	Not classified or generalist
Fungi,Ascomycota,Dothideomycetes,Pleosporales,Leptosphaeriaceae,c46	1	6.63141034447494e-08	Not classified or generalist
Fungi,Ascomycota,Dothideomycetes,Pleosporales,Leptosphaeriaceae,c47	1	1.39259617233974e-06	Not classified or generalist
Fungi,Ascomycota,Dothideomycetes,Pleosporales,Leptosphaeriaceae,c48	1	4.1120845019212e-09	Not classified or generalist
Fungi,Ascomycota,Dothideomycetes,Pleosporales,Leptosphaeriaceae,c49	1	3.16876748378841e-08	Not classified or generalist
Fungi,Ascomycota,Dothideomycetes,Pleosporales,Leptosphaeriaceae,c5	5	1.30654396349738e-06	Air
Fungi,Ascomycota,Dothideomycetes,Pleosporales,Leptosphaeriaceae,c50	1	7.14153327787943e-08	Not classified or generalist
Fungi,Ascomycota,Dothideomycetes,Pleosporales,Leptosphaeriaceae,c51	1	1.1837126476723e-07	Not classified or generalist
Fungi,Ascomycota,Dothideomycetes,Pleosporales,Leptosphaeriaceae,c52	1	3.15976710065363e-06	Not classified or generalist
Fungi,Ascomycota,Dothideomycetes,Pleosporales,Leptosphaeriaceae,c53	1	2.14484668854282e-07	Not classified or generalist
Fungi,Ascomycota,Dothideomycetes,Pleosporales,Leptosphaeriaceae,c54	1	2.60630194078786e-08	Not classified or generalist
Fungi,Ascomycota,Dothideomycetes,Pleosporales,Leptosphaeriaceae,c55	1	8.31446197397438e-08	Not classified or generalist
Fungi,Ascomycota,Dothideomycetes,Pleosporales,Leptosphaeriaceae,c56	1	3.16876748378841e-08	Not classified or generalist
Fungi,Ascomycota,Dothideomycetes,Pleosporales,Leptosphaeriaceae,c57	1	1.04880547926979e-08	Not classified or generalist
Fungi,Ascomycota,Dothideomycetes,Pleosporales,Leptosphaeriaceae,c58	1	4.16334574829474e-09	Not classified or generalist
Fungi,Ascomycota,Dothideomycetes,Pleosporales,Leptosphaeriaceae,c6	1	8.84098167913058e-08	Not classified or generalist
Fungi,Ascomycota,Dothideomycetes,Pleosporales,Leptosphaeriaceae,c7	3	8.0395914627971e-07	Not classified or generalist
Fungi,Ascomycota,Dothideomycetes,Pleosporales,Leptosphaeriaceae,c8	4	7.1116047793785e-07	Not classified or generalist
Fungi,Ascomycota,Dothideomycetes,Pleosporales,Leptosphaeriaceae,c9	3	5.4200538653213e-07	Not classified or generalist
Fungi,Ascomycota,Dothideomycetes,Pleosporales,Lophiostomataceae,Lophiostoma_2933	12	3.2196995351739e-05	Not classified or generalist
Fungi,Ascomycota,Dothideomycetes,Pleosporales,Lophiostomataceae,c1	4	1.48837493999633e-06	Not classified or generalist
Fungi,Ascomycota,Dothideomycetes,Pleosporales,Lophiostomataceae,c2	1	3.22355442563351e-08	Not classified or generalist
Fungi,Ascomycota,Dothideomycetes,Pleosporales,Lophiostomataceae,c3	2	6.52421942437538e-07	Not classified or generalist
Fungi,Ascomycota,Dothideomycetes,Pleosporales,Lophiostomataceae,c4	1	3.80870424215641e-07	Not classified or generalist
Fungi,Ascomycota,Dothideomycetes,Pleosporales,Lophiostomataceae,c5	1	1.54129568545742e-07	Not classified or generalist
Fungi,Ascomycota,Dothideomycetes,Pleosporales,Lophiostomataceae,c6	1	4.05779830063079e-06	Not classified or generalist
Fungi,Ascomycota,Dothideomycetes,Pleosporales,Lophiostomataceae,c7	1	5.99054216168477e-08	Not classified or generalist
Fungi,Ascomycota,Dothideomycetes,Pleosporales,Massarinaceae,Pseudodictyosporium_9568	3	2.67986665748493e-05	Not classified or generalist
Fungi,Ascomycota,Dothideomycetes,Pleosporales,Massarinaceae,c1	4	1.92384031003632e-06	Not classified or generalist
Fungi,Ascomycota,Dothideomycetes,Pleosporales,Massarinaceae,c10	1	1.10923542448297e-05	Not classified or generalist
Fungi,Ascomycota,Dothideomycetes,Pleosporales,Massarinaceae,c11	2	1.5478258901402e-06	Not classified or generalist
Fungi,Ascomycota,Dothideomycetes,Pleosporales,Massarinaceae,c12	1	2.2580045700151e-06	Not classified or generalist
Fungi,Ascomycota,Dothideomycetes,Pleosporales,Massarinaceae,c13	1	2.9415847252729e-07	Not classified or generalist
Fungi,Ascomycota,Dothideomycetes,Pleosporales,Massarinaceae,c14	1	2.66121967180351e-06	Not classified or generalist
Fungi,Ascomycota,Dothideomycetes,Pleosporales,Massarinaceae,c15	1	1.36044466089049e-07	Not classified or generalist
Fungi,Ascomycota,Dothideomycetes,Pleosporales,Massarinaceae,c16	1	1.29776316876714e-06	Not classified or generalist
Fungi,Ascomycota,Dothideomycetes,Pleosporales,Massarinaceae,c17	1	6.33848813990267e-08	Not classified or generalist
Fungi,Ascomycota,Dothideomycetes,Pleosporales,Massarinaceae,c18	1	5.99054216168477e-08	Not classified or generalist
Fungi,Ascomycota,Dothideomycetes,Pleosporales,Massarinaceae,c19	1	5.53055224919179e-07	Not classified or generalist
Fungi,Ascomycota,Dothideomycetes,Pleosporales,Massarinaceae,c2	1	1.15994332960219e-05	Not classified or generalist
Fungi,Ascomycota,Dothideomycetes,Pleosporales,Massarinaceae,c20	1	1.63867510346531e-08	Not classified or generalist
Fungi,Ascomycota,Dothideomycetes,Pleosporales,Massarinaceae,c21	1	5.36116853983085e-07	Not classified or generalist
Fungi,Ascomycota,Dothideomycetes,Pleosporales,Massarinaceae,c22	1	2.16293861461192e-07	Not classified or generalist
Fungi,Ascomycota,Dothideomycetes,Pleosporales,Massarinaceae,c23	1	1.70055582611311e-07	Not classified or generalist
Fungi,Ascomycota,Dothideomycetes,Pleosporales,Massarinaceae,c24	1	1.0061617206266e-08	Not classified or generalist
Fungi,Ascomycota,Dothideomycetes,Pleosporales,Massarinaceae,c25	1	1.25093932596053e-06	Not classified or generalist
Fungi,Ascomycota,Dothideomycetes,Pleosporales,Massarinaceae,c26	1	5.99054216168477e-08	Not classified or generalist
Fungi,Ascomycota,Dothideomycetes,Pleosporales,Massarinaceae,c27	1	3.57411235988723e-07	Not classified or generalist
Fungi,Ascomycota,Dothideomycetes,Pleosporales,Massarinaceae,c3	3	1.02926673119062e-06	Not classified or generalist
Fungi,Ascomycota,Dothideomycetes,Pleosporales,Massarinaceae,c4	3	4.0985817445134e-06	Not classified or generalist
Fungi,Ascomycota,Dothideomycetes,Pleosporales,Massarinaceae,c5	10	1.54255726395411e-05	Not classified or generalist
Fungi,Ascomycota,Dothideomycetes,Pleosporales,Massarinaceae,c6	1	2.41955845024384e-07	Not classified or generalist
Fungi,Ascomycota,Dothideomycetes,Pleosporales,Massarinaceae,c7	4	2.74302806487861e-07	Not classified or generalist
Fungi,Ascomycota,Dothideomycetes,Pleosporales,Massarinaceae,c8	6	2.28074596994389e-05	Urban-Soil
Fungi,Ascomycota,Dothideomycetes,Pleosporales,Massarinaceae,c9	2	3.01174734193882e-07	Not classified or generalist
Fungi,Ascomycota,Dothideomycetes,Pleosporales,Melanommataceae,Herpotrichia_2307	50	0.00130668107980341	Not classified or generalist
Fungi,Ascomycota,Dothideomycetes,Pleosporales,Melanommataceae,c1	1	3.80870424215641e-07	Not classified or generalist
Fungi,Ascomycota,Dothideomycetes,Pleosporales,Melanommataceae,c2	1	6.85566763588154e-07	Not classified or generalist
Fungi,Ascomycota,Dothideomycetes,Pleosporales,Melanommataceae,c3	1	1.42097146048846e-06	Not classified or generalist
Fungi,Ascomycota,Dothideomycetes,Pleosporales,Melanommataceae,c4	1	1.63867510346531e-08	Not classified or generalist
Fungi,Ascomycota,Dothideomycetes,Pleosporales,Melanommataceae,c5	1	1.27959962582978e-07	Not classified or generalist
Fungi,Ascomycota,Dothideomycetes,Pleosporales,Montagnulaceae,Paraconiothyrium_500080	4	3.80198236839981e-06	Not classified or generalist
Fungi,Ascomycota,Dothideomycetes,Pleosporales,Montagnulaceae,Paraphaeosphaeria_3711	12	4.37857631832203e-05	Not classified or generalist
Fungi,Ascomycota,Dothideomycetes,Pleosporales,Montagnulaceae,c1	2	3.76163123633079e-07	Not classified or generalist
Fungi,Ascomycota,Dothideomycetes,Pleosporales,Phaeosphaeriaceae,Ampelomyces_7129	10	9.89125581277352e-06	Air
Fungi,Ascomycota,Dothideomycetes,Pleosporales,Phaeosphaeriaceae,Ophiosphaerella_3612	24	2.09988961469902e-05	Not classified or generalist
Fungi,Ascomycota,Dothideomycetes,Pleosporales,Phaeosphaeriaceae,Parastagonospora_804435	38	0.000265843723498327	Not classified or generalist
Fungi,Ascomycota,Dothideomycetes,Pleosporales,Phaeosphaeriaceae,Phaeosphaeria_3951	61	0.000234656120183563	Not classified or generalist
Fungi,Ascomycota,Dothideomycetes,Pleosporales,Phaeosphaeriaceae,Phaeosphaeriopsis_28717	16	8.83675791504429e-05	Urban-Soil
Fungi,Ascomycota,Dothideomycetes,Pleosporales,Phaeosphaeriaceae,Setomelanomma_5011	23	1.3165582848947e-05	Not classified or generalist
Fungi,Ascomycota,Dothideomycetes,Pleosporales,Phaeosphaeriaceae,Sphaerellopsis_9976	6	2.0623352393761e-05	Air
Fungi,Ascomycota,Dothideomycetes,Pleosporales,Phaeosphaeriaceae,Stagonospora_10056	9	1.41885585146769e-05	Not classified or generalist
Fungi,Ascomycota,Dothideomycetes,Pleosporales,Phaeosphaeriaceae,c1	23	3.2721467203102e-05	Not classified or generalist
Fungi,Ascomycota,Dothideomycetes,Pleosporales,Phaeosphaeriaceae,c10	6	2.01360844104248e-06	Soil
Fungi,Ascomycota,Dothideomycetes,Pleosporales,Phaeosphaeriaceae,c11	8	1.99332061332331e-06	Natural-Air
Fungi,Ascomycota,Dothideomycetes,Pleosporales,Phaeosphaeriaceae,c12	6	4.88158369903231e-07	Not classified or generalist
Fungi,Ascomycota,Dothideomycetes,Pleosporales,Phaeosphaeriaceae,c13	3	6.278165014512e-07	Not classified or generalist
Fungi,Ascomycota,Dothideomycetes,Pleosporales,Phaeosphaeriaceae,c14	4	4.04929404994526e-06	Not classified or generalist
Fungi,Ascomycota,Dothideomycetes,Pleosporales,Phaeosphaeriaceae,c15	1	8.01856477874634e-08	Not classified or generalist
Fungi,Ascomycota,Dothideomycetes,Pleosporales,Phaeosphaeriaceae,c16	3	1.17423470687775e-06	Not classified or generalist
Fungi,Ascomycota,Dothideomycetes,Pleosporales,Phaeosphaeriaceae,c17	4	1.54734766232665e-07	Not classified or generalist
Fungi,Ascomycota,Dothideomycetes,Pleosporales,Phaeosphaeriaceae,c18	3	2.66779050348332e-07	Not classified or generalist
Fungi,Ascomycota,Dothideomycetes,Pleosporales,Phaeosphaeriaceae,c19	1	1.40922056959787e-06	Not classified or generalist
Fungi,Ascomycota,Dothideomycetes,Pleosporales,Phaeosphaeriaceae,c2	22	6.3878275683595e-05	Not classified or generalist
Fungi,Ascomycota,Dothideomycetes,Pleosporales,Phaeosphaeriaceae,c20	2	1.77574305517346e-07	Not classified or generalist
Fungi,Ascomycota,Dothideomycetes,Pleosporales,Phaeosphaeriaceae,c21	3	1.72790896265654e-07	Not classified or generalist
Fungi,Ascomycota,Dothideomycetes,Pleosporales,Phaeosphaeriaceae,c22	2	5.10521827288521e-07	Not classified or generalist
Fungi,Ascomycota,Dothideomycetes,Pleosporales,Phaeosphaeriaceae,c23	1	4.75315122568261e-07	Not classified or generalist
Fungi,Ascomycota,Dothideomycetes,Pleosporales,Phaeosphaeriaceae,c24	2	7.29103010157461e-07	Not classified or generalist
Fungi,Ascomycota,Dothideomycetes,Pleosporales,Phaeosphaeriaceae,c25	3	5.20885380009966e-07	Not classified or generalist
Fungi,Ascomycota,Dothideomycetes,Pleosporales,Phaeosphaeriaceae,c26	2	2.21464314720883e-06	Not classified or generalist
Fungi,Ascomycota,Dothideomycetes,Pleosporales,Phaeosphaeriaceae,c27	2	5.95739109481359e-08	Not classified or generalist
Fungi,Ascomycota,Dothideomycetes,Pleosporales,Phaeosphaeriaceae,c28	2	3.26698806453496e-07	Not classified or generalist
Fungi,Ascomycota,Dothideomycetes,Pleosporales,Phaeosphaeriaceae,c29	1	2.2255286370624e-07	Not classified or generalist
Fungi,Ascomycota,Dothideomycetes,Pleosporales,Phaeosphaeriaceae,c3	11	2.77291381696873e-06	Air
Fungi,Ascomycota,Dothideomycetes,Pleosporales,Phaeosphaeriaceae,c30	2	1.43697693925866e-06	Not classified or generalist
Fungi,Ascomycota,Dothideomycetes,Pleosporales,Phaeosphaeriaceae,c31	1	2.56619835631922e-08	Not classified or generalist
Fungi,Ascomycota,Dothideomycetes,Pleosporales,Phaeosphaeriaceae,c32	1	2.51540430156651e-08	Not classified or generalist
Fungi,Ascomycota,Dothideomycetes,Pleosporales,Phaeosphaeriaceae,c33	2	5.44785988640738e-07	Not classified or generalist
Fungi,Ascomycota,Dothideomycetes,Pleosporales,Phaeosphaeriaceae,c34	2	7.88103149459939e-07	Not classified or generalist
Fungi,Ascomycota,Dothideomycetes,Pleosporales,Phaeosphaeriaceae,c35	2	6.54693311840059e-08	Not classified or generalist
Fungi,Ascomycota,Dothideomycetes,Pleosporales,Phaeosphaeriaceae,c36	1	6.33753496757682e-08	Not classified or generalist
Fungi,Ascomycota,Dothideomycetes,Pleosporales,Phaeosphaeriaceae,c37	1	4.16334574829474e-09	Not classified or generalist
Fungi,Ascomycota,Dothideomycetes,Pleosporales,Phaeosphaeriaceae,c38	1	9.79980317578251e-08	Not classified or generalist
Fungi,Ascomycota,Dothideomycetes,Pleosporales,Phaeosphaeriaceae,c39	1	7.01214842062357e-09	Not classified or generalist
Fungi,Ascomycota,Dothideomycetes,Pleosporales,Phaeosphaeriaceae,c4	22	4.50283079217032e-05	Air
Fungi,Ascomycota,Dothideomycetes,Pleosporales,Phaeosphaeriaceae,c40	1	7.77913443436574e-09	Not classified or generalist
Fungi,Ascomycota,Dothideomycetes,Pleosporales,Phaeosphaeriaceae,c41	1	1.09979929556538e-08	Not classified or generalist
Fungi,Ascomycota,Dothideomycetes,Pleosporales,Phaeosphaeriaceae,c42	1	1.42973908423499e-07	Not classified or generalist
Fungi,Ascomycota,Dothideomycetes,Pleosporales,Phaeosphaeriaceae,c43	1	2.2255286370624e-07	Not classified or generalist
Fungi,Ascomycota,Dothideomycetes,Pleosporales,Phaeosphaeriaceae,c44	1	1.46516950771312e-07	Not classified or generalist
Fungi,Ascomycota,Dothideomycetes,Pleosporales,Phaeosphaeriaceae,c45	1	3.24440792191787e-06	Not classified or generalist
Fungi,Ascomycota,Dothideomycetes,Pleosporales,Phaeosphaeriaceae,c46	1	5.05801962968727e-07	Not classified or generalist
Fungi,Ascomycota,Dothideomycetes,Pleosporales,Phaeosphaeriaceae,c47	1	2.76393455829919e-08	Not classified or generalist
Fungi,Ascomycota,Dothideomycetes,Pleosporales,Phaeosphaeriaceae,c48	1	4.4444962389835e-08	Not classified or generalist
Fungi,Ascomycota,Dothideomycetes,Pleosporales,Phaeosphaeriaceae,c49	1	2.16293861461192e-07	Not classified or generalist
Fungi,Ascomycota,Dothideomycetes,Pleosporales,Phaeosphaeriaceae,c5	18	2.10977489028996e-05	Air
Fungi,Ascomycota,Dothideomycetes,Pleosporales,Phaeosphaeriaceae,c50	1	1.59965578170569e-06	Not classified or generalist
Fungi,Ascomycota,Dothideomycetes,Pleosporales,Phaeosphaeriaceae,c51	1	1.44195907640794e-07	Not classified or generalist
Fungi,Ascomycota,Dothideomycetes,Pleosporales,Phaeosphaeriaceae,c52	1	3.87582239201578e-08	Not classified or generalist
Fungi,Ascomycota,Dothideomycetes,Pleosporales,Phaeosphaeriaceae,c53	1	6.24501862244211e-09	Not classified or generalist
Fungi,Ascomycota,Dothideomycetes,Pleosporales,Phaeosphaeriaceae,c54	1	1.29776316876715e-06	Not classified or generalist
Fungi,Ascomycota,Dothideomycetes,Pleosporales,Phaeosphaeriaceae,c55	1	4.54619666111738e-08	Not classified or generalist
Fungi,Ascomycota,Dothideomycetes,Pleosporales,Phaeosphaeriaceae,c56	1	8.50277913056554e-08	Not classified or generalist
Fungi,Ascomycota,Dothideomycetes,Pleosporales,Phaeosphaeriaceae,c57	1	9.86900280461087e-08	Not classified or generalist
Fungi,Ascomycota,Dothideomycetes,Pleosporales,Phaeosphaeriaceae,c58	1	8.09283140749964e-08	Not classified or generalist
Fungi,Ascomycota,Dothideomycetes,Pleosporales,Phaeosphaeriaceae,c59	1	1.24680762365914e-08	Not classified or generalist
Fungi,Ascomycota,Dothideomycetes,Pleosporales,Phaeosphaeriaceae,c6	5	1.25733178751813e-06	Air
Fungi,Ascomycota,Dothideomycetes,Pleosporales,Phaeosphaeriaceae,c60	1	1.09979929556538e-08	Not classified or generalist
Fungi,Ascomycota,Dothideomycetes,Pleosporales,Phaeosphaeriaceae,c61	1	1.70055582611311e-08	Not classified or generalist
Fungi,Ascomycota,Dothideomycetes,Pleosporales,Phaeosphaeriaceae,c62	1	6.33753496757682e-08	Not classified or generalist
Fungi,Ascomycota,Dothideomycetes,Pleosporales,Phaeosphaeriaceae,c63	1	7.3319953037692e-09	Not classified or generalist
Fungi,Ascomycota,Dothideomycetes,Pleosporales,Phaeosphaeriaceae,c64	1	5.18608962291049e-09	Not classified or generalist
Fungi,Ascomycota,Dothideomycetes,Pleosporales,Phaeosphaeriaceae,c65	1	4.6888064372851e-08	Not classified or generalist
Fungi,Ascomycota,Dothideomycetes,Pleosporales,Phaeosphaeriaceae,c66	1	1.44195907640794e-07	Not classified or generalist
Fungi,Ascomycota,Dothideomycetes,Pleosporales,Phaeosphaeriaceae,c7	7	3.2658288652426e-06	Air
Fungi,Ascomycota,Dothideomycetes,Pleosporales,Phaeosphaeriaceae,c8	7	2.66510007764733e-06	Natural
Fungi,Ascomycota,Dothideomycetes,Pleosporales,Phaeosphaeriaceae,c9	8	3.12345095687222e-06	Air
Fungi,Ascomycota,Dothideomycetes,Pleosporales,Pleomassariaceae,Prosthemium_9534	18	5.12486666407137e-05	Not classified or generalist
Fungi,Ascomycota,Dothideomycetes,Pleosporales,Pleomassariaceae,c1	2	2.86573686851697e-06	Not classified or generalist
Fungi,Ascomycota,Dothideomycetes,Pleosporales,Pleomassariaceae,c10	1	1.93681221591414e-07	Not classified or generalist
Fungi,Ascomycota,Dothideomycetes,Pleosporales,Pleomassariaceae,c11	1	1.23362535057636e-08	Not classified or generalist
Fungi,Ascomycota,Dothideomycetes,Pleosporales,Pleomassariaceae,c12	1	9.32659582385084e-08	Not classified or generalist
Fungi,Ascomycota,Dothideomycetes,Pleosporales,Pleomassariaceae,c13	1	6.1681267528818e-09	Not classified or generalist
Fungi,Ascomycota,Dothideomycetes,Pleosporales,Pleomassariaceae,c14	1	3.09889954546263e-06	Not classified or generalist
Fungi,Ascomycota,Dothideomycetes,Pleosporales,Pleomassariaceae,c15	1	9.32659582385084e-08	Not classified or generalist
Fungi,Ascomycota,Dothideomycetes,Pleosporales,Pleomassariaceae,c2	2	2.01253977243781e-05	Not classified or generalist
Fungi,Ascomycota,Dothideomycetes,Pleosporales,Pleomassariaceae,c3	1	1.95858512300868e-06	Not classified or generalist
Fungi,Ascomycota,Dothideomycetes,Pleosporales,Pleomassariaceae,c4	1	1.64483380076848e-08	Not classified or generalist
Fungi,Ascomycota,Dothideomycetes,Pleosporales,Pleomassariaceae,c5	1	4.66329791192542e-07	Not classified or generalist
Fungi,Ascomycota,Dothideomycetes,Pleosporales,Pleomassariaceae,c6	1	7.566235483535e-07	Not classified or generalist
Fungi,Ascomycota,Dothideomycetes,Pleosporales,Pleomassariaceae,c7	1	8.2241690038424e-09	Not classified or generalist
Fungi,Ascomycota,Dothideomycetes,Pleosporales,Pleomassariaceae,c8	1	9.20572885808076e-08	Not classified or generalist
Fungi,Ascomycota,Dothideomycetes,Pleosporales,Pleomassariaceae,c9	1	6.1681267528818e-09	Not classified or generalist
Fungi,Ascomycota,Dothideomycetes,Pleosporales,Pleosporaceae,Alternaria_7106	82	0.0100231625510275	Air
Fungi,Ascomycota,Dothideomycetes,Pleosporales,Pleosporaceae,Bipolaris_7375	14	0.000235719365760765	Natural-Air
Fungi,Ascomycota,Dothideomycetes,Pleosporales,Pleosporaceae,Drechslera_8103	29	0.00024143974743826	Not classified or generalist
Fungi,Ascomycota,Dothideomycetes,Pleosporales,Pleosporaceae,Exserohilum_8241	3	4.71757881491467e-06	Not classified or generalist
Fungi,Ascomycota,Dothideomycetes,Pleosporales,Pleosporaceae,Pleospora_4233	12	8.72352749928319e-06	Air
Fungi,Ascomycota,Dothideomycetes,Pleosporales,Pleosporaceae,Pyrenophora_4596	58	0.00263412724800404	Air
Fungi,Ascomycota,Dothideomycetes,Pleosporales,Pleosporaceae,Stemphylium_10081	48	0.00103691325766897	Air
Fungi,Ascomycota,Dothideomycetes,Pleosporales,Pleosporaceae,Ulocladium_10346	49	0.000120168310151256	Air
Fungi,Ascomycota,Dothideomycetes,Pleosporales,Pleosporaceae,c1	25	3.15567616760447e-05	Air
Fungi,Ascomycota,Dothideomycetes,Pleosporales,Pleosporaceae,c10	9	8.87437490890085e-07	Air
Fungi,Ascomycota,Dothideomycetes,Pleosporales,Pleosporaceae,c11	7	2.91444820192882e-06	Air
Fungi,Ascomycota,Dothideomycetes,Pleosporales,Pleosporaceae,c12	5	5.75133268351988e-07	Air
Fungi,Ascomycota,Dothideomycetes,Pleosporales,Pleosporaceae,c13	6	9.55781540055133e-08	Air
Fungi,Ascomycota,Dothideomycetes,Pleosporales,Pleosporaceae,c14	1	6.65355743116874e-08	Not classified or generalist
Fungi,Ascomycota,Dothideomycetes,Pleosporales,Pleosporaceae,c15	4	6.89488629304663e-06	Not classified or generalist
Fungi,Ascomycota,Dothideomycetes,Pleosporales,Pleosporaceae,c16	3	1.39490863534034e-06	Not classified or generalist
Fungi,Ascomycota,Dothideomycetes,Pleosporales,Pleosporaceae,c17	1	2.85234929260077e-08	Not classified or generalist
Fungi,Ascomycota,Dothideomycetes,Pleosporales,Pleosporaceae,c18	1	2.89645317559916e-06	Not classified or generalist
Fungi,Ascomycota,Dothideomycetes,Pleosporales,Pleosporaceae,c19	3	3.33171754585767e-07	Not classified or generalist
Fungi,Ascomycota,Dothideomycetes,Pleosporales,Pleosporaceae,c2	15	2.16396362066286e-05	Not classified or generalist
Fungi,Ascomycota,Dothideomycetes,Pleosporales,Pleosporaceae,c20	3	2.52101281278997e-08	Not classified or generalist
Fungi,Ascomycota,Dothideomycetes,Pleosporales,Pleosporaceae,c21	3	1.13434074686863e-07	Not classified or generalist
Fungi,Ascomycota,Dothideomycetes,Pleosporales,Pleosporaceae,c22	2	1.1261598891288e-07	Not classified or generalist
Fungi,Ascomycota,Dothideomycetes,Pleosporales,Pleosporaceae,c23	2	4.82144660661288e-07	Not classified or generalist
Fungi,Ascomycota,Dothideomycetes,Pleosporales,Pleosporaceae,c24	2	3.19618033193829e-07	Not classified or generalist
Fungi,Ascomycota,Dothideomycetes,Pleosporales,Pleosporaceae,c25	2	5.86154707176849e-08	Not classified or generalist
Fungi,Ascomycota,Dothideomycetes,Pleosporales,Pleosporaceae,c26	2	5.80342764665026e-08	Not classified or generalist
Fungi,Ascomycota,Dothideomycetes,Pleosporales,Pleosporaceae,c27	2	3.55604229941565e-08	Not classified or generalist
Fungi,Ascomycota,Dothideomycetes,Pleosporales,Pleosporaceae,c28	2	1.15894092427231e-07	Not classified or generalist
Fungi,Ascomycota,Dothideomycetes,Pleosporales,Pleosporaceae,c29	2	1.3427795352047e-07	Not classified or generalist
Fungi,Ascomycota,Dothideomycetes,Pleosporales,Pleosporaceae,c3	8	3.76001259786324e-05	Soil
Fungi,Ascomycota,Dothideomycetes,Pleosporales,Pleosporaceae,c30	2	9.53433511588656e-07	Not classified or generalist
Fungi,Ascomycota,Dothideomycetes,Pleosporales,Pleosporaceae,c31	2	6.42822445134049e-08	Not classified or generalist
Fungi,Ascomycota,Dothideomycetes,Pleosporales,Pleosporaceae,c32	2	3.51532614974822e-08	Not classified or generalist
Fungi,Ascomycota,Dothideomycetes,Pleosporales,Pleosporaceae,c33	1	5.99054216168477e-08	Not classified or generalist
Fungi,Ascomycota,Dothideomycetes,Pleosporales,Pleosporaceae,c34	1	5.86100804660638e-09	Not classified or generalist
Fungi,Ascomycota,Dothideomycetes,Pleosporales,Pleosporaceae,c35	1	1.77674034568151e-08	Not classified or generalist
Fungi,Ascomycota,Dothideomycetes,Pleosporales,Pleosporaceae,c36	1	8.77713083514898e-08	Not classified or generalist
Fungi,Ascomycota,Dothideomycetes,Pleosporales,Pleosporaceae,c37	1	1.70055582611311e-08	Not classified or generalist
Fungi,Ascomycota,Dothideomycetes,Pleosporales,Pleosporaceae,c38	1	2.45801265519796e-08	Not classified or generalist
Fungi,Ascomycota,Dothideomycetes,Pleosporales,Pleosporaceae,c39	1	2.34746073607812e-08	Not classified or generalist
Fungi,Ascomycota,Dothideomycetes,Pleosporales,Pleosporaceae,c4	25	6.32304620388948e-06	Air
Fungi,Ascomycota,Dothideomycetes,Pleosporales,Pleosporaceae,c40	1	2.93050402330319e-09	Not classified or generalist
Fungi,Ascomycota,Dothideomycetes,Pleosporales,Pleosporaceae,c41	1	1.70055582611311e-08	Not classified or generalist
Fungi,Ascomycota,Dothideomycetes,Pleosporales,Pleosporaceae,c42	1	2.07149713342653e-07	Not classified or generalist
Fungi,Ascomycota,Dothideomycetes,Pleosporales,Pleosporaceae,c43	1	1.55007799705547e-08	Not classified or generalist
Fungi,Ascomycota,Dothideomycetes,Pleosporales,Pleosporaceae,c44	1	4.92519536405478e-09	Not classified or generalist
Fungi,Ascomycota,Dothideomycetes,Pleosporales,Pleosporaceae,c45	1	3.19531228646252e-07	Not classified or generalist
Fungi,Ascomycota,Dothideomycetes,Pleosporales,Pleosporaceae,c46	1	9.05541590378047e-09	Not classified or generalist
Fungi,Ascomycota,Dothideomycetes,Pleosporales,Pleosporaceae,c47	1	1.47964080959038e-07	Not classified or generalist
Fungi,Ascomycota,Dothideomycetes,Pleosporales,Pleosporaceae,c48	1	1.14261127264692e-07	Not classified or generalist
Fungi,Ascomycota,Dothideomycetes,Pleosporales,Pleosporaceae,c49	1	3.87582239201578e-08	Not classified or generalist
Fungi,Ascomycota,Dothideomycetes,Pleosporales,Pleosporaceae,c5	8	8.5474565721084e-06	Air
Fungi,Ascomycota,Dothideomycetes,Pleosporales,Pleosporaceae,c50	1	5.91856323836152e-08	Not classified or generalist
Fungi,Ascomycota,Dothideomycetes,Pleosporales,Pleosporaceae,c51	1	3.16876748378841e-08	Not classified or generalist
Fungi,Ascomycota,Dothideomycetes,Pleosporales,Pleosporaceae,c52	1	1.59210124245823e-07	Not classified or generalist
Fungi,Ascomycota,Dothideomycetes,Pleosporales,Pleosporaceae,c53	1	8.77713083514898e-08	Not classified or generalist
Fungi,Ascomycota,Dothideomycetes,Pleosporales,Pleosporaceae,c54	1	2.09761095853958e-08	Not classified or generalist
Fungi,Ascomycota,Dothideomycetes,Pleosporales,Pleosporaceae,c55	1	7.3319953037692e-09	Not classified or generalist
Fungi,Ascomycota,Dothideomycetes,Pleosporales,Pleosporaceae,c56	1	1.0372179245821e-08	Not classified or generalist
Fungi,Ascomycota,Dothideomycetes,Pleosporales,Pleosporaceae,c57	1	3.02117184508079e-06	Not classified or generalist
Fungi,Ascomycota,Dothideomycetes,Pleosporales,Pleosporaceae,c58	1	5.43896902085323e-09	Not classified or generalist
Fungi,Ascomycota,Dothideomycetes,Pleosporales,Pleosporaceae,c59	1	4.04641570374982e-08	Not classified or generalist
Fungi,Ascomycota,Dothideomycetes,Pleosporales,Pleosporaceae,c6	14	6.62523347201317e-06	Air
Fungi,Ascomycota,Dothideomycetes,Pleosporales,Pleosporaceae,c60	1	4.04641570374982e-08	Not classified or generalist
Fungi,Ascomycota,Dothideomycetes,Pleosporales,Pleosporaceae,c7	13	2.31076456422722e-06	Air
Fungi,Ascomycota,Dothideomycetes,Pleosporales,Pleosporaceae,c8	9	2.96615432998276e-06	Air
Fungi,Ascomycota,Dothideomycetes,Pleosporales,Pleosporaceae,c9	9	3.39878343155117e-05	Soil
Fungi,Ascomycota,Dothideomycetes,Pleosporales,Sporormiaceae,Preussia_4363	15	0.000357960165111762	Urban-Soil
Fungi,Ascomycota,Dothideomycetes,Pleosporales,Sporormiaceae,Sporormiella_5170	12	0.000150644911828354	Not classified or generalist
Fungi,Ascomycota,Dothideomycetes,Pleosporales,Sporormiaceae,c1	6	1.48560013144368e-05	Urban-Soil
Fungi,Ascomycota,Dothideomycetes,Pleosporales,Sporormiaceae,c2	2	1.37511142402806e-06	Not classified or generalist
Fungi,Ascomycota,Dothideomycetes,Pleosporales,Sporormiaceae,c3	1	1.29120814394276e-07	Not classified or generalist
Fungi,Ascomycota,Dothideomycetes,Pleosporales,Sporormiaceae,c4	1	4.60286442904038e-08	Not classified or generalist
Fungi,Ascomycota,Dothideomycetes,Pleosporales,c1,c1	19	6.89348426594653e-05	Not classified or generalist
Fungi,Ascomycota,Dothideomycetes,Pleosporales,c1,c10	3	3.16753959585275e-07	Not classified or generalist
Fungi,Ascomycota,Dothideomycetes,Pleosporales,c1,c11	2	3.61150461418884e-07	Not classified or generalist
Fungi,Ascomycota,Dothideomycetes,Pleosporales,c1,c12	1	1.45540848662942e-07	Not classified or generalist
Fungi,Ascomycota,Dothideomycetes,Pleosporales,c1,c13	1	9.26560445094792e-07	Not classified or generalist
Fungi,Ascomycota,Dothideomycetes,Pleosporales,c1,c14	1	7.61740848431283e-08	Not classified or generalist
Fungi,Ascomycota,Dothideomycetes,Pleosporales,c1,c15	1	7.61740848431283e-08	Not classified or generalist
Fungi,Ascomycota,Dothideomycetes,Pleosporales,c1,c2	15	3.93693235403281e-05	Soil
Fungi,Ascomycota,Dothideomycetes,Pleosporales,c1,c3	17	5.19905333498577e-05	Not classified or generalist
Fungi,Ascomycota,Dothideomycetes,Pleosporales,c1,c4	11	6.64562937399248e-06	Not classified or generalist
Fungi,Ascomycota,Dothideomycetes,Pleosporales,c1,c5	3	1.39604326027438e-06	Not classified or generalist
Fungi,Ascomycota,Dothideomycetes,Pleosporales,c1,c6	5	1.26413155142155e-05	Urban-Soil
Fungi,Ascomycota,Dothideomycetes,Pleosporales,c1,c7	5	1.42142121651666e-06	Urban-Soil
Fungi,Ascomycota,Dothideomycetes,Pleosporales,c1,c8	2	3.4000552259464e-06	Not classified or generalist
Fungi,Ascomycota,Dothideomycetes,Pleosporales,c1,c9	2	1.02492473612243e-07	Not classified or generalist
Fungi,Ascomycota,Dothideomycetes,Pleosporales,c10,c1	6	3.36674400351362e-05	Urban-Soil
Fungi,Ascomycota,Dothideomycetes,Pleosporales,c10,c2	1	3.80870424215641e-06	Not classified or generalist
Fungi,Ascomycota,Dothideomycetes,Pleosporales,c10,c3	1	4.26574875121519e-06	Not classified or generalist
Fungi,Ascomycota,Dothideomycetes,Pleosporales,c10,c4	1	4.57044509058769e-07	Not classified or generalist
Fungi,Ascomycota,Dothideomycetes,Pleosporales,c10,c5	1	4.5704450905877e-07	Not classified or generalist
Fungi,Ascomycota,Dothideomycetes,Pleosporales,c10,c6	2	8.70911471000581e-07	Not classified or generalist
Fungi,Ascomycota,Dothideomycetes,Pleosporales,c100,c1	2	4.51943560873176e-08	Not classified or generalist
Fungi,Ascomycota,Dothideomycetes,Pleosporales,c100,c2	1	7.12667387773262e-08	Not classified or generalist
Fungi,Ascomycota,Dothideomycetes,Pleosporales,c101,c1	1	1.75200395139195e-06	Not classified or generalist
Fungi,Ascomycota,Dothideomycetes,Pleosporales,c102,c1	1	3.6629237692828e-08	Not classified or generalist
Fungi,Ascomycota,Dothideomycetes,Pleosporales,c102,c2	1	3.6629237692828e-08	Not classified or generalist
Fungi,Ascomycota,Dothideomycetes,Pleosporales,c103,c1	1	4.24873648893731e-07	Not classified or generalist
Fungi,Ascomycota,Dothideomycetes,Pleosporales,c104,c1	1	1.56497382405208e-08	Not classified or generalist
Fungi,Ascomycota,Dothideomycetes,Pleosporales,c104,c2	1	1.77653172802246e-08	Not classified or generalist
Fungi,Ascomycota,Dothideomycetes,Pleosporales,c105,c1	1	6.1681267528818e-09	Not classified or generalist
Fungi,Ascomycota,Dothideomycetes,Pleosporales,c105,c2	1	8.2241690038424e-09	Not classified or generalist
Fungi,Ascomycota,Dothideomycetes,Pleosporales,c106,c1	1	2.02320785187491e-07	Not classified or generalist
Fungi,Ascomycota,Dothideomycetes,Pleosporales,c107,c1	1	1.00937004604213e-06	Not classified or generalist
Fungi,Ascomycota,Dothideomycetes,Pleosporales,c108,c1	2	2.04134047426106e-07	Not classified or generalist
Fungi,Ascomycota,Dothideomycetes,Pleosporales,c109,c1	2	1.16436190620237e-06	Not classified or generalist
Fungi,Ascomycota,Dothideomycetes,Pleosporales,c11,c1	15	7.43295783170675e-05	Not classified or generalist
Fungi,Ascomycota,Dothideomycetes,Pleosporales,c11,c2	12	1.75302731938025e-06	Soil
Fungi,Ascomycota,Dothideomycetes,Pleosporales,c11,c3	7	4.90496613633451e-06	Not classified or generalist
Fungi,Ascomycota,Dothideomycetes,Pleosporales,c11,c4	1	1.10452423022536e-06	Not classified or generalist
Fungi,Ascomycota,Dothideomycetes,Pleosporales,c11,c5	1	3.9722517665329e-08	Not classified or generalist
Fungi,Ascomycota,Dothideomycetes,Pleosporales,c11,c6	1	7.61740848431283e-08	Not classified or generalist
Fungi,Ascomycota,Dothideomycetes,Pleosporales,c11,c7	1	4.42094022964996e-08	Not classified or generalist
Fungi,Ascomycota,Dothideomycetes,Pleosporales,c11,c8	1	5.07772265015834e-08	Not classified or generalist
Fungi,Ascomycota,Dothideomycetes,Pleosporales,c11,c9	1	7.61740848431283e-08	Not classified or generalist
Fungi,Ascomycota,Dothideomycetes,Pleosporales,c110,c1	1	7.01214842062358e-09	Not classified or generalist
Fungi,Ascomycota,Dothideomycetes,Pleosporales,c111,c1	1	9.56647597526322e-08	Not classified or generalist
Fungi,Ascomycota,Dothideomycetes,Pleosporales,c112,c1	1	8.93528089971808e-07	Not classified or generalist
Fungi,Ascomycota,Dothideomycetes,Pleosporales,c112,c2	1	4.04641570374982e-08	Not classified or generalist
Fungi,Ascomycota,Dothideomycetes,Pleosporales,c113,c1	1	7.73264835948223e-07	Not classified or generalist
Fungi,Ascomycota,Dothideomycetes,Pleosporales,c114,c1	2	2.54679110377338e-06	Not classified or generalist
Fungi,Ascomycota,Dothideomycetes,Pleosporales,c115,c1	1	1.01160392593745e-07	Not classified or generalist
Fungi,Ascomycota,Dothideomycetes,Pleosporales,c116,c1	1	2.4513304298935e-06	Not classified or generalist
Fungi,Ascomycota,Dothideomycetes,Pleosporales,c117,c1	1	4.77661409913155e-07	Not classified or generalist
Fungi,Ascomycota,Dothideomycetes,Pleosporales,c117,c2	1	5.30734899903506e-08	Not classified or generalist
Fungi,Ascomycota,Dothideomycetes,Pleosporales,c118,c1	1	7.35396181318225e-08	Not classified or generalist
Fungi,Ascomycota,Dothideomycetes,Pleosporales,c118,c2	1	3.67698090659112e-08	Not classified or generalist
Fungi,Ascomycota,Dothideomycetes,Pleosporales,c119,c1	1	2.09761095853958e-08	Not classified or generalist
Fungi,Ascomycota,Dothideomycetes,Pleosporales,c12,c1	9	0.000161160945974167	Not classified or generalist
Fungi,Ascomycota,Dothideomycetes,Pleosporales,c12,c2	7	3.47806981780414e-05	Air
Fungi,Ascomycota,Dothideomycetes,Pleosporales,c12,c3	3	0.000104207824407788	Not classified or generalist
Fungi,Ascomycota,Dothideomycetes,Pleosporales,c12,c4	2	6.99091481786945e-05	Not classified or generalist
Fungi,Ascomycota,Dothideomycetes,Pleosporales,c12,c5	2	1.36079506459976e-07	Not classified or generalist
Fungi,Ascomycota,Dothideomycetes,Pleosporales,c12,c6	1	5.91856323836152e-08	Not classified or generalist
Fungi,Ascomycota,Dothideomycetes,Pleosporales,c120,c1	1	7.35396181318225e-08	Not classified or generalist
Fungi,Ascomycota,Dothideomycetes,Pleosporales,c121,c1	1	5.25911131546768e-09	Not classified or generalist
Fungi,Ascomycota,Dothideomycetes,Pleosporales,c122,c1	1	3.64411106542281e-09	Not classified or generalist
Fungi,Ascomycota,Dothideomycetes,Pleosporales,c123,c1	1	7.61740848431283e-08	Not classified or generalist
Fungi,Ascomycota,Dothideomycetes,Pleosporales,c124,c1	1	9.1604981332341e-09	Not classified or generalist
Fungi,Ascomycota,Dothideomycetes,Pleosporales,c125,c1	1	8.77713083514898e-08	Not classified or generalist
Fungi,Ascomycota,Dothideomycetes,Pleosporales,c126,c1	1	5.24402739634895e-08	Not classified or generalist
Fungi,Ascomycota,Dothideomycetes,Pleosporales,c127,c1	1	3.16876748378841e-08	Not classified or generalist
Fungi,Ascomycota,Dothideomycetes,Pleosporales,c128,c1	1	1.2755301300351e-08	Not classified or generalist
Fungi,Ascomycota,Dothideomycetes,Pleosporales,c129,c1	1	9.09239332223475e-08	Not classified or generalist
Fungi,Ascomycota,Dothideomycetes,Pleosporales,c13,c1	5	1.73967315044485e-05	Urban
Fungi,Ascomycota,Dothideomycetes,Pleosporales,c13,c2	6	4.02783326734348e-06	Not classified or generalist
Fungi,Ascomycota,Dothideomycetes,Pleosporales,c13,c3	3	9.90417236088061e-07	Not classified or generalist
Fungi,Ascomycota,Dothideomycetes,Pleosporales,c13,c4	3	6.47959724551313e-05	Not classified or generalist
Fungi,Ascomycota,Dothideomycetes,Pleosporales,c13,c5	2	1.36781969175987e-06	Not classified or generalist
Fungi,Ascomycota,Dothideomycetes,Pleosporales,c13,c6	2	1.92606763773481e-07	Not classified or generalist
Fungi,Ascomycota,Dothideomycetes,Pleosporales,c13,c7	1	5.82163394651767e-08	Not classified or generalist
Fungi,Ascomycota,Dothideomycetes,Pleosporales,c130,c1	1	1.39898937357763e-07	Not classified or generalist
Fungi,Ascomycota,Dothideomycetes,Pleosporales,c131,c1	1	3.16876748378841e-08	Not classified or generalist
Fungi,Ascomycota,Dothideomycetes,Pleosporales,c132,c1	1	9.50773220985401e-08	Not classified or generalist
Fungi,Ascomycota,Dothideomycetes,Pleosporales,c133,c1	1	4.34383656797977e-08	Not classified or generalist
Fungi,Ascomycota,Dothideomycetes,Pleosporales,c134,c1	1	1.70055582611311e-08	Not classified or generalist
Fungi,Ascomycota,Dothideomycetes,Pleosporales,c135,c1	1	4.18957466637205e-07	Not classified or generalist
Fungi,Ascomycota,Dothideomycetes,Pleosporales,c136,c1	1	3.55306345604491e-08	Not classified or generalist
Fungi,Ascomycota,Dothideomycetes,Pleosporales,c137,c1	1	5.82163394651767e-08	Not classified or generalist
Fungi,Ascomycota,Dothideomycetes,Pleosporales,c138,c1	1	1.55007799705547e-08	Not classified or generalist
Fungi,Ascomycota,Dothideomycetes,Pleosporales,c139,c1	1	1.01160392593745e-07	Not classified or generalist
Fungi,Ascomycota,Dothideomycetes,Pleosporales,c14,c1	13	3.7940749433789e-05	Not classified or generalist
Fungi,Ascomycota,Dothideomycetes,Pleosporales,c14,c2	4	3.02991472381239e-05	Not classified or generalist
Fungi,Ascomycota,Dothideomycetes,Pleosporales,c14,c3	3	2.07133867197695e-06	Not classified or generalist
Fungi,Ascomycota,Dothideomycetes,Pleosporales,c14,c4	2	3.19556026502096e-07	Not classified or generalist
Fungi,Ascomycota,Dothideomycetes,Pleosporales,c14,c5	2	8.12931856256351e-06	Not classified or generalist
Fungi,Ascomycota,Dothideomycetes,Pleosporales,c14,c6	1	7.61740848431283e-08	Not classified or generalist
Fungi,Ascomycota,Dothideomycetes,Pleosporales,c140,c1	1	6.06962355562473e-08	Not classified or generalist
Fungi,Ascomycota,Dothideomycetes,Pleosporales,c141,c1	1	1.10309427197734e-07	Not classified or generalist
Fungi,Ascomycota,Dothideomycetes,Pleosporales,c142,c1	1	6.33848813990267e-08	Not classified or generalist
Fungi,Ascomycota,Dothideomycetes,Pleosporales,c143,c1	1	1.55491066423257e-07	Not classified or generalist
Fungi,Ascomycota,Dothideomycetes,Pleosporales,c144,c1	1	5.48410097151675e-08	Not classified or generalist
Fungi,Ascomycota,Dothideomycetes,Pleosporales,c145,c1	1	1.55007799705547e-08	Not classified or generalist
Fungi,Ascomycota,Dothideomycetes,Pleosporales,c146,c1	1	2.89974313480584e-07	Not classified or generalist
Fungi,Ascomycota,Dothideomycetes,Pleosporales,c147,c1	1	8.77713083514898e-08	Not classified or generalist
Fungi,Ascomycota,Dothideomycetes,Pleosporales,c148,c1	1	5.18303554744191e-08	Not classified or generalist
Fungi,Ascomycota,Dothideomycetes,Pleosporales,c149,c1	1	1.79009099381351e-06	Not classified or generalist
Fungi,Ascomycota,Dothideomycetes,Pleosporales,c15,c1	19	6.43772758879655e-06	Air
Fungi,Ascomycota,Dothideomycetes,Pleosporales,c15,c2	6	5.66771581064053e-07	Air
Fungi,Ascomycota,Dothideomycetes,Pleosporales,c15,c3	3	2.54749429585941e-07	Not classified or generalist
Fungi,Ascomycota,Dothideomycetes,Pleosporales,c150,c1	1	1.08664990845366e-08	Not classified or generalist
Fungi,Ascomycota,Dothideomycetes,Pleosporales,c151,c1	1	1.39898937357763e-07	Not classified or generalist
Fungi,Ascomycota,Dothideomycetes,Pleosporales,c152,c1	1	9.09077231093778e-08	Not classified or generalist
Fungi,Ascomycota,Dothideomycetes,Pleosporales,c153,c1	1	3.32648074904223e-07	Not classified or generalist
Fungi,Ascomycota,Dothideomycetes,Pleosporales,c154,c1	1	9.59699719372338e-08	Not classified or generalist
Fungi,Ascomycota,Dothideomycetes,Pleosporales,c155,c1	1	9.75326784310307e-08	Not classified or generalist
Fungi,Ascomycota,Dothideomycetes,Pleosporales,c156,c1	1	2.3251169955832e-08	Not classified or generalist
Fungi,Ascomycota,Dothideomycetes,Pleosporales,c157,c1	1	2.01232344125321e-08	Not classified or generalist
Fungi,Ascomycota,Dothideomycetes,Pleosporales,c158,c1	1	8.73245091977651e-08	Not classified or generalist
Fungi,Ascomycota,Dothideomycetes,Pleosporales,c159,c1	1	1.75303710515589e-08	Not classified or generalist
Fungi,Ascomycota,Dothideomycetes,Pleosporales,c16,c1	14	0.000113521982349198	Soil
Fungi,Ascomycota,Dothideomycetes,Pleosporales,c160,c1	1	5.16798123928995e-08	Not classified or generalist
Fungi,Ascomycota,Dothideomycetes,Pleosporales,c161,c1	1	6.06962355562473e-08	Not classified or generalist
Fungi,Ascomycota,Dothideomycetes,Pleosporales,c162,c1	1	3.49565259332868e-07	Not classified or generalist
Fungi,Ascomycota,Dothideomycetes,Pleosporales,c163,c1	1	1.29838725805273e-08	Not classified or generalist
Fungi,Ascomycota,Dothideomycetes,Pleosporales,c164,c1	1	1.70995747046605e-06	Not classified or generalist
Fungi,Ascomycota,Dothideomycetes,Pleosporales,c165,c1	1	1.68565197437835e-08	Not classified or generalist
Fungi,Ascomycota,Dothideomycetes,Pleosporales,c166,c1	1	5.91856323836152e-08	Not classified or generalist
Fungi,Ascomycota,Dothideomycetes,Pleosporales,c167,c1	1	4.84779098144178e-07	Not classified or generalist
Fungi,Ascomycota,Dothideomycetes,Pleosporales,c168,c1	1	1.19810843233695e-07	Not classified or generalist
Fungi,Ascomycota,Dothideomycetes,Pleosporales,c169,c1	1	1.94363833029071e-08	Not classified or generalist
Fungi,Ascomycota,Dothideomycetes,Pleosporales,c17,c1	5	2.83889222410827e-06	Natural-Air
Fungi,Ascomycota,Dothideomycetes,Pleosporales,c17,c10	1	4.47072750789487e-09	Not classified or generalist
Fungi,Ascomycota,Dothideomycetes,Pleosporales,c17,c11	1	1.09979929556538e-08	Not classified or generalist
Fungi,Ascomycota,Dothideomycetes,Pleosporales,c17,c12	1	2.88391815281589e-07	Not classified or generalist
Fungi,Ascomycota,Dothideomycetes,Pleosporales,c17,c2	5	2.1207106286399e-06	Air
Fungi,Ascomycota,Dothideomycetes,Pleosporales,c17,c3	3	2.10146407682675e-05	Not classified or generalist
Fungi,Ascomycota,Dothideomycetes,Pleosporales,c17,c4	3	1.02170970718711e-06	Not classified or generalist
Fungi,Ascomycota,Dothideomycetes,Pleosporales,c17,c5	2	1.56012174505247e-07	Not classified or generalist
Fungi,Ascomycota,Dothideomycetes,Pleosporales,c17,c6	1	1.46639906075384e-08	Not classified or generalist
Fungi,Ascomycota,Dothideomycetes,Pleosporales,c17,c7	1	1.12959691450588e-06	Not classified or generalist
Fungi,Ascomycota,Dothideomycetes,Pleosporales,c17,c8	1	2.93279812150768e-08	Not classified or generalist
Fungi,Ascomycota,Dothideomycetes,Pleosporales,c17,c9	1	2.78574767589102e-07	Not classified or generalist
Fungi,Ascomycota,Dothideomycetes,Pleosporales,c170,c1	1	1.006821853983e-08	Not classified or generalist
Fungi,Ascomycota,Dothideomycetes,Pleosporales,c171,c1	1	8.77713083514898e-08	Not classified or generalist
Fungi,Ascomycota,Dothideomycetes,Pleosporales,c172,c1	1	3.89321170662449e-08	Not classified or generalist
Fungi,Ascomycota,Dothideomycetes,Pleosporales,c173,c1	1	3.67698090659112e-08	Not classified or generalist
Fungi,Ascomycota,Dothideomycetes,Pleosporales,c174,c1	1	1.52348169686257e-07	Not classified or generalist
Fungi,Ascomycota,Dothideomycetes,Pleosporales,c175,c1	1	1.41624549631244e-07	Not classified or generalist
Fungi,Ascomycota,Dothideomycetes,Pleosporales,c176,c1	1	2.45801265519796e-08	Not classified or generalist
Fungi,Ascomycota,Dothideomycetes,Pleosporales,c177,c1	1	2.23503656843231e-06	Not classified or generalist
Fungi,Ascomycota,Dothideomycetes,Pleosporales,c178,c1	1	2.21765383269482e-07	Not classified or generalist
Fungi,Ascomycota,Dothideomycetes,Pleosporales,c179,c1	1	1.29575888686048e-08	Not classified or generalist
Fungi,Ascomycota,Dothideomycetes,Pleosporales,c18,c1	11	8.07692408485349e-07	Air
Fungi,Ascomycota,Dothideomycetes,Pleosporales,c18,c2	6	2.37386078791484e-07	Air
Fungi,Ascomycota,Dothideomycetes,Pleosporales,c18,c3	4	3.20570932248771e-07	Not classified or generalist
Fungi,Ascomycota,Dothideomycetes,Pleosporales,c18,c4	2	6.01343781236308e-07	Not classified or generalist
Fungi,Ascomycota,Dothideomycetes,Pleosporales,c18,c5	1	1.63867510346531e-08	Not classified or generalist
Fungi,Ascomycota,Dothideomycetes,Pleosporales,c180,c1	1	4.18477457810032e-08	Not classified or generalist
Fungi,Ascomycota,Dothideomycetes,Pleosporales,c181,c1	1	7.04238220823436e-08	Not classified or generalist
Fungi,Ascomycota,Dothideomycetes,Pleosporales,c182,c1	1	3.6629237692828e-08	Not classified or generalist
Fungi,Ascomycota,Dothideomycetes,Pleosporales,c183,c1	1	1.2755301300351e-08	Not classified or generalist
Fungi,Ascomycota,Dothideomycetes,Pleosporales,c184,c1	1	7.63337311287276e-07	Not classified or generalist
Fungi,Ascomycota,Dothideomycetes,Pleosporales,c19,c1	4	8.2038050663186e-06	Not classified or generalist
Fungi,Ascomycota,Dothideomycetes,Pleosporales,c19,c2	1	1.90435212107821e-07	Not classified or generalist
Fungi,Ascomycota,Dothideomycetes,Pleosporales,c19,c3	1	7.61740848431283e-08	Not classified or generalist
Fungi,Ascomycota,Dothideomycetes,Pleosporales,c2,c1	9	0.000266645703428194	Not classified or generalist
Fungi,Ascomycota,Dothideomycetes,Pleosporales,c2,c2	4	1.44960993316559e-06	Not classified or generalist
Fungi,Ascomycota,Dothideomycetes,Pleosporales,c2,c3	5	1.22707748024436e-06	Not classified or generalist
Fungi,Ascomycota,Dothideomycetes,Pleosporales,c2,c4	3	4.99254201546618e-07	Not classified or generalist
Fungi,Ascomycota,Dothideomycetes,Pleosporales,c2,c5	1	1.7554261670298e-07	Not classified or generalist
Fungi,Ascomycota,Dothideomycetes,Pleosporales,c20,c1	2	1.24787728591077e-05	Not classified or generalist
Fungi,Ascomycota,Dothideomycetes,Pleosporales,c20,c2	1	6.02156373290754e-07	Not classified or generalist
Fungi,Ascomycota,Dothideomycetes,Pleosporales,c21,c1	4	7.86696744834476e-06	Not classified or generalist
Fungi,Ascomycota,Dothideomycetes,Pleosporales,c22,c1	5	9.40624085636497e-06	Natural-Soil
Fungi,Ascomycota,Dothideomycetes,Pleosporales,c22,c2	5	7.48663001947211e-06	Natural-Soil
Fungi,Ascomycota,Dothideomycetes,Pleosporales,c22,c3	4	2.17868799595827e-06	Not classified or generalist
Fungi,Ascomycota,Dothideomycetes,Pleosporales,c23,c1	7	5.12715469277916e-06	Not classified or generalist
Fungi,Ascomycota,Dothideomycetes,Pleosporales,c24,c1	2	3.09022585419927e-06	Not classified or generalist
Fungi,Ascomycota,Dothideomycetes,Pleosporales,c24,c2	3	9.79830639038937e-05	Not classified or generalist
Fungi,Ascomycota,Dothideomycetes,Pleosporales,c24,c3	2	3.65161757919546e-05	Not classified or generalist
Fungi,Ascomycota,Dothideomycetes,Pleosporales,c24,c4	1	6.99494686788813e-07	Not classified or generalist
Fungi,Ascomycota,Dothideomycetes,Pleosporales,c25,c1	4	9.39993110734117e-06	Not classified or generalist
Fungi,Ascomycota,Dothideomycetes,Pleosporales,c25,c2	3	3.59355218388996e-06	Not classified or generalist
Fungi,Ascomycota,Dothideomycetes,Pleosporales,c26,c1	8	4.76076768382784e-05	Soil
Fungi,Ascomycota,Dothideomycetes,Pleosporales,c26,c2	1	4.18957466637206e-07	Not classified or generalist
Fungi,Ascomycota,Dothideomycetes,Pleosporales,c26,c3	1	1.90435212107821e-07	Not classified or generalist
Fungi,Ascomycota,Dothideomycetes,Pleosporales,c27,c1	6	3.99100514195679e-07	Urban-Air
Fungi,Ascomycota,Dothideomycetes,Pleosporales,c27,c2	1	8.32669149658948e-09	Not classified or generalist
Fungi,Ascomycota,Dothideomycetes,Pleosporales,c28,c1	6	7.37894554209496e-06	Soil
Fungi,Ascomycota,Dothideomycetes,Pleosporales,c29,c1	7	2.57859864302224e-05	Urban-Soil
Fungi,Ascomycota,Dothideomycetes,Pleosporales,c29,c2	6	7.0803526984347e-06	Soil
Fungi,Ascomycota,Dothideomycetes,Pleosporales,c29,c3	1	9.02982794230043e-08	Not classified or generalist
Fungi,Ascomycota,Dothideomycetes,Pleosporales,c3,c1	6	5.12599043208697e-05	Urban
Fungi,Ascomycota,Dothideomycetes,Pleosporales,c3,c10	1	2.16293861461192e-07	Not classified or generalist
Fungi,Ascomycota,Dothideomycetes,Pleosporales,c3,c11	1	7.61740848431283e-08	Not classified or generalist
Fungi,Ascomycota,Dothideomycetes,Pleosporales,c3,c2	6	9.84191650679195e-05	Urban
Fungi,Ascomycota,Dothideomycetes,Pleosporales,c3,c3	6	9.80823335475634e-06	Urban
Fungi,Ascomycota,Dothideomycetes,Pleosporales,c3,c4	3	1.17282647982692e-06	Not classified or generalist
Fungi,Ascomycota,Dothideomycetes,Pleosporales,c3,c5	2	1.46618623070148e-06	Not classified or generalist
Fungi,Ascomycota,Dothideomycetes,Pleosporales,c3,c6	2	6.15406298684362e-07	Not classified or generalist
Fungi,Ascomycota,Dothideomycetes,Pleosporales,c3,c7	2	2.31967215992284e-07	Not classified or generalist
Fungi,Ascomycota,Dothideomycetes,Pleosporales,c3,c8	1	1.7554261670298e-07	Not classified or generalist
Fungi,Ascomycota,Dothideomycetes,Pleosporales,c3,c9	1	3.07199579230215e-07	Not classified or generalist
Fungi,Ascomycota,Dothideomycetes,Pleosporales,c30,c1	6	9.01587265470931e-06	Soil
Fungi,Ascomycota,Dothideomycetes,Pleosporales,c30,c2	4	8.572569564586e-07	Not classified or generalist
Fungi,Ascomycota,Dothideomycetes,Pleosporales,c31,c1	2	1.35890609847864e-05	Not classified or generalist
Fungi,Ascomycota,Dothideomycetes,Pleosporales,c31,c2	1	1.56156873928413e-06	Not classified or generalist
Fungi,Ascomycota,Dothideomycetes,Pleosporales,c31,c3	1	2.28522254529385e-07	Not classified or generalist
Fungi,Ascomycota,Dothideomycetes,Pleosporales,c31,c4	1	1.9043521210782e-07	Not classified or generalist
Fungi,Ascomycota,Dothideomycetes,Pleosporales,c31,c5	2	1.26951311344712e-07	Not classified or generalist
Fungi,Ascomycota,Dothideomycetes,Pleosporales,c31,c6	1	9.85039072810956e-09	Not classified or generalist
Fungi,Ascomycota,Dothideomycetes,Pleosporales,c32,c1	3	2.95001864176283e-06	Not classified or generalist
Fungi,Ascomycota,Dothideomycetes,Pleosporales,c32,c2	1	9.59793469023416e-06	Not classified or generalist
Fungi,Ascomycota,Dothideomycetes,Pleosporales,c33,c1	3	1.32777687639212e-06	Not classified or generalist
Fungi,Ascomycota,Dothideomycetes,Pleosporales,c34,c1	4	4.29221355570812e-05	Not classified or generalist
Fungi,Ascomycota,Dothideomycetes,Pleosporales,c34,c2	2	2.43302683898336e-06	Not classified or generalist
Fungi,Ascomycota,Dothideomycetes,Pleosporales,c34,c3	1	5.30734899903506e-07	Not classified or generalist
Fungi,Ascomycota,Dothideomycetes,Pleosporales,c35,c1	2	1.58822307290662e-05	Not classified or generalist
Fungi,Ascomycota,Dothideomycetes,Pleosporales,c35,c2	1	1.0664371878038e-06	Not classified or generalist
Fungi,Ascomycota,Dothideomycetes,Pleosporales,c35,c3	1	7.61740848431283e-07	Not classified or generalist
Fungi,Ascomycota,Dothideomycetes,Pleosporales,c36,c1	8	1.5700979173677e-05	Not classified or generalist
Fungi,Ascomycota,Dothideomycetes,Pleosporales,c36,c2	1	3.29046058291005e-07	Not classified or generalist
Fungi,Ascomycota,Dothideomycetes,Pleosporales,c36,c3	1	8.22615145727512e-08	Not classified or generalist
Fungi,Ascomycota,Dothideomycetes,Pleosporales,c37,c1	4	1.78546419330351e-06	Not classified or generalist
Fungi,Ascomycota,Dothideomycetes,Pleosporales,c37,c2	4	2.20569719702742e-07	Not classified or generalist
Fungi,Ascomycota,Dothideomycetes,Pleosporales,c37,c3	4	2.72041251974653e-06	Not classified or generalist
Fungi,Ascomycota,Dothideomycetes,Pleosporales,c37,c4	1	8.77713083514898e-08	Not classified or generalist
Fungi,Ascomycota,Dothideomycetes,Pleosporales,c38,c1	4	4.53965562726283e-06	Not classified or generalist
Fungi,Ascomycota,Dothideomycetes,Pleosporales,c38,c2	5	1.61323968558743e-06	Soil
Fungi,Ascomycota,Dothideomycetes,Pleosporales,c38,c3	1	7.26618575166521e-08	Not classified or generalist
Fungi,Ascomycota,Dothideomycetes,Pleosporales,c39,c1	1	8.37283211889313e-08	Not classified or generalist
Fungi,Ascomycota,Dothideomycetes,Pleosporales,c39,c2	3	7.3143906761003e-07	Not classified or generalist
Fungi,Ascomycota,Dothideomycetes,Pleosporales,c4,c1	13	2.33117598718621e-05	Air
Fungi,Ascomycota,Dothideomycetes,Pleosporales,c4,c10	1	2.21221138967816e-07	Not classified or generalist
Fungi,Ascomycota,Dothideomycetes,Pleosporales,c4,c11	2	1.94844007969093e-07	Not classified or generalist
Fungi,Ascomycota,Dothideomycetes,Pleosporales,c4,c12	1	2.2255286370624e-07	Not classified or generalist
Fungi,Ascomycota,Dothideomycetes,Pleosporales,c4,c13	1	1.9475808870791e-08	Not classified or generalist
Fungi,Ascomycota,Dothideomycetes,Pleosporales,c4,c2	5	4.09447247394599e-06	Not classified or generalist
Fungi,Ascomycota,Dothideomycetes,Pleosporales,c4,c3	9	5.27369111640142e-06	Urban
Fungi,Ascomycota,Dothideomycetes,Pleosporales,c4,c4	7	1.09239188436662e-06	Natural-Air
Fungi,Ascomycota,Dothideomycetes,Pleosporales,c4,c5	5	1.0278031765618e-06	Natural-Air
Fungi,Ascomycota,Dothideomycetes,Pleosporales,c4,c6	2	2.50465251081611e-06	Not classified or generalist
Fungi,Ascomycota,Dothideomycetes,Pleosporales,c4,c7	5	3.86902992785501e-06	Air
Fungi,Ascomycota,Dothideomycetes,Pleosporales,c4,c8	5	2.24077699489041e-07	Not classified or generalist
Fungi,Ascomycota,Dothideomycetes,Pleosporales,c4,c9	3	1.14767079541351e-06	Not classified or generalist
Fungi,Ascomycota,Dothideomycetes,Pleosporales,c40,c1	5	2.6781021791295e-06	Urban-Air
Fungi,Ascomycota,Dothideomycetes,Pleosporales,c40,c2	2	1.33952855270381e-08	Not classified or generalist
Fungi,Ascomycota,Dothideomycetes,Pleosporales,c40,c3	1	6.15462651916226e-09	Not classified or generalist
Fungi,Ascomycota,Dothideomycetes,Pleosporales,c41,c1	2	3.64276950169898e-07	Not classified or generalist
Fungi,Ascomycota,Dothideomycetes,Pleosporales,c41,c2	3	1.79986824463707e-07	Not classified or generalist
Fungi,Ascomycota,Dothideomycetes,Pleosporales,c41,c3	2	3.11179716415891e-06	Not classified or generalist
Fungi,Ascomycota,Dothideomycetes,Pleosporales,c41,c4	1	5.48410097151675e-08	Not classified or generalist
Fungi,Ascomycota,Dothideomycetes,Pleosporales,c41,c5	1	5.07772265015834e-08	Not classified or generalist
Fungi,Ascomycota,Dothideomycetes,Pleosporales,c42,c1	10	1.46244788976472e-06	Air
Fungi,Ascomycota,Dothideomycetes,Pleosporales,c43,c1	6	4.26378043684905e-07	Air
Fungi,Ascomycota,Dothideomycetes,Pleosporales,c43,c2	1	1.2755301300351e-08	Not classified or generalist
Fungi,Ascomycota,Dothideomycetes,Pleosporales,c44,c1	2	3.83109355964808e-07	Not classified or generalist
Fungi,Ascomycota,Dothideomycetes,Pleosporales,c44,c2	1	1.90435212107821e-07	Not classified or generalist
Fungi,Ascomycota,Dothideomycetes,Pleosporales,c44,c3	1	4.5704450905877e-07	Not classified or generalist
Fungi,Ascomycota,Dothideomycetes,Pleosporales,c45,c1	5	7.65540628029535e-07	Urban-Soil
Fungi,Ascomycota,Dothideomycetes,Pleosporales,c45,c2	3	1.3775940748816e-06	Not classified or generalist
Fungi,Ascomycota,Dothideomycetes,Pleosporales,c45,c3	1	1.2082263061691e-07	Not classified or generalist
Fungi,Ascomycota,Dothideomycetes,Pleosporales,c46,c1	4	2.56378463360468e-06	Not classified or generalist
Fungi,Ascomycota,Dothideomycetes,Pleosporales,c46,c2	3	1.02664667725993e-06	Not classified or generalist
Fungi,Ascomycota,Dothideomycetes,Pleosporales,c47,c1	1	3.34258805261091e-06	Not classified or generalist
Fungi,Ascomycota,Dothideomycetes,Pleosporales,c48,c1	6	4.68572640607073e-07	Air
Fungi,Ascomycota,Dothideomycetes,Pleosporales,c49,c1	5	2.26455621510074e-05	Natural-Soil
Fungi,Ascomycota,Dothideomycetes,Pleosporales,c49,c2	1	3.99414035807815e-07	Not classified or generalist
Fungi,Ascomycota,Dothideomycetes,Pleosporales,c49,c3	1	5.01387909427073e-08	Not classified or generalist
Fungi,Ascomycota,Dothideomycetes,Pleosporales,c49,c4	1	1.10806651004384e-06	Not classified or generalist
Fungi,Ascomycota,Dothideomycetes,Pleosporales,c5,c1	34	2.02669200583507e-05	Air
Fungi,Ascomycota,Dothideomycetes,Pleosporales,c5,c2	16	3.32772351217422e-05	Air
Fungi,Ascomycota,Dothideomycetes,Pleosporales,c5,c3	13	1.02011451699966e-06	Air
Fungi,Ascomycota,Dothideomycetes,Pleosporales,c5,c4	12	2.48549171189812e-06	Air
Fungi,Ascomycota,Dothideomycetes,Pleosporales,c5,c5	4	2.29165220673439e-07	Not classified or generalist
Fungi,Ascomycota,Dothideomycetes,Pleosporales,c5,c6	3	1.30651349362223e-07	Not classified or generalist
Fungi,Ascomycota,Dothideomycetes,Pleosporales,c5,c7	2	3.50681813446775e-08	Not classified or generalist
Fungi,Ascomycota,Dothideomycetes,Pleosporales,c5,c8	2	7.99299908752572e-08	Not classified or generalist
Fungi,Ascomycota,Dothideomycetes,Pleosporales,c50,c1	1	5.07079051192214e-07	Not classified or generalist
Fungi,Ascomycota,Dothideomycetes,Pleosporales,c50,c2	2	1.34944086905046e-05	Not classified or generalist
Fungi,Ascomycota,Dothideomycetes,Pleosporales,c50,c3	1	6.33848813990267e-08	Not classified or generalist
Fungi,Ascomycota,Dothideomycetes,Pleosporales,c51,c1	4	1.62311879721246e-06	Not classified or generalist
Fungi,Ascomycota,Dothideomycetes,Pleosporales,c52,c1	3	7.6243510627784e-07	Not classified or generalist
Fungi,Ascomycota,Dothideomycetes,Pleosporales,c53,c1	2	1.85789965655023e-06	Not classified or generalist
Fungi,Ascomycota,Dothideomycetes,Pleosporales,c54,c1	6	1.9128163377215e-06	Soil
Fungi,Ascomycota,Dothideomycetes,Pleosporales,c54,c2	1	4.40928230174767e-09	Not classified or generalist
Fungi,Ascomycota,Dothideomycetes,Pleosporales,c55,c1	3	7.49758875687172e-07	Not classified or generalist
Fungi,Ascomycota,Dothideomycetes,Pleosporales,c55,c2	1	5.91856323836152e-08	Not classified or generalist
Fungi,Ascomycota,Dothideomycetes,Pleosporales,c55,c3	1	2.63313925054469e-07	Not classified or generalist
Fungi,Ascomycota,Dothideomycetes,Pleosporales,c56,c1	4	1.00169597126111e-06	Not classified or generalist
Fungi,Ascomycota,Dothideomycetes,Pleosporales,c57,c1	3	4.30385685568914e-07	Not classified or generalist
Fungi,Ascomycota,Dothideomycetes,Pleosporales,c57,c2	3	3.33041338716132e-07	Not classified or generalist
Fungi,Ascomycota,Dothideomycetes,Pleosporales,c58,c1	3	6.21704041719701e-06	Not classified or generalist
Fungi,Ascomycota,Dothideomycetes,Pleosporales,c58,c2	1	2.53241076673519e-06	Not classified or generalist
Fungi,Ascomycota,Dothideomycetes,Pleosporales,c59,c1	1	1.31656962527235e-06	Not classified or generalist
Fungi,Ascomycota,Dothideomycetes,Pleosporales,c59,c2	1	8.77713083514898e-08	Not classified or generalist
Fungi,Ascomycota,Dothideomycetes,Pleosporales,c6,c1	14	0.000104749501961442	Soil
Fungi,Ascomycota,Dothideomycetes,Pleosporales,c6,c2	3	3.81025094427571e-07	Not classified or generalist
Fungi,Ascomycota,Dothideomycetes,Pleosporales,c6,c3	2	8.03473932409385e-07	Not classified or generalist
Fungi,Ascomycota,Dothideomycetes,Pleosporales,c60,c1	2	6.08083107044218e-07	Not classified or generalist
Fungi,Ascomycota,Dothideomycetes,Pleosporales,c60,c2	1	5.81373358802367e-08	Not classified or generalist
Fungi,Ascomycota,Dothideomycetes,Pleosporales,c61,c1	4	1.06513491067205e-06	Not classified or generalist
Fungi,Ascomycota,Dothideomycetes,Pleosporales,c62,c1	2	4.82903158412141e-07	Not classified or generalist
Fungi,Ascomycota,Dothideomycetes,Pleosporales,c62,c2	2	5.4238893545255e-08	Not classified or generalist
Fungi,Ascomycota,Dothideomycetes,Pleosporales,c62,c3	1	1.46639906075384e-08	Not classified or generalist
Fungi,Ascomycota,Dothideomycetes,Pleosporales,c63,c1	2	6.35769834274178e-07	Not classified or generalist
Fungi,Ascomycota,Dothideomycetes,Pleosporales,c63,c2	1	7.92760645027321e-07	Not classified or generalist
Fungi,Ascomycota,Dothideomycetes,Pleosporales,c63,c3	2	3.24955173498866e-07	Not classified or generalist
Fungi,Ascomycota,Dothideomycetes,Pleosporales,c64,c1	4	7.76774801776021e-06	Not classified or generalist
Fungi,Ascomycota,Dothideomycetes,Pleosporales,c65,c1	3	3.16647896552495e-07	Not classified or generalist
Fungi,Ascomycota,Dothideomycetes,Pleosporales,c65,c2	2	9.68961074503047e-07	Not classified or generalist
Fungi,Ascomycota,Dothideomycetes,Pleosporales,c65,c3	1	8.09283140749964e-08	Not classified or generalist
Fungi,Ascomycota,Dothideomycetes,Pleosporales,c66,c1	2	2.4332928470086e-07	Not classified or generalist
Fungi,Ascomycota,Dothideomycetes,Pleosporales,c66,c2	2	4.35340089077374e-07	Not classified or generalist
Fungi,Ascomycota,Dothideomycetes,Pleosporales,c66,c3	1	7.32851136482713e-08	Not classified or generalist
Fungi,Ascomycota,Dothideomycetes,Pleosporales,c67,c1	2	9.87372537159048e-08	Not classified or generalist
Fungi,Ascomycota,Dothideomycetes,Pleosporales,c67,c2	1	9.75326784310307e-08	Not classified or generalist
Fungi,Ascomycota,Dothideomycetes,Pleosporales,c68,c1	1	1.30030050476359e-06	Not classified or generalist
Fungi,Ascomycota,Dothideomycetes,Pleosporales,c69,c1	1	1.05778102930725e-07	Not classified or generalist
Fungi,Ascomycota,Dothideomycetes,Pleosporales,c69,c2	1	3.49067739671394e-06	Not classified or generalist
Fungi,Ascomycota,Dothideomycetes,Pleosporales,c69,c3	1	2.55919925165957e-07	Not classified or generalist
Fungi,Ascomycota,Dothideomycetes,Pleosporales,c7,c1	21	2.7200505495682e-05	Not classified or generalist
Fungi,Ascomycota,Dothideomycetes,Pleosporales,c7,c2	12	1.24774960937631e-05	Not classified or generalist
Fungi,Ascomycota,Dothideomycetes,Pleosporales,c7,c3	5	1.92255647101073e-06	Not classified or generalist
Fungi,Ascomycota,Dothideomycetes,Pleosporales,c7,c4	1	3.49565259332868e-07	Not classified or generalist
Fungi,Ascomycota,Dothideomycetes,Pleosporales,c7,c5	1	6.06962355562473e-08	Not classified or generalist
Fungi,Ascomycota,Dothideomycetes,Pleosporales,c7,c6	1	1.55007799705547e-08	Not classified or generalist
Fungi,Ascomycota,Dothideomycetes,Pleosporales,c7,c7	1	1.63867510346531e-08	Not classified or generalist
Fungi,Ascomycota,Dothideomycetes,Pleosporales,c7,c8	1	7.96102349855258e-08	Not classified or generalist
Fungi,Ascomycota,Dothideomycetes,Pleosporales,c70,c1	3	3.85968756918291e-06	Not classified or generalist
Fungi,Ascomycota,Dothideomycetes,Pleosporales,c70,c2	1	2.27894823670266e-08	Not classified or generalist
Fungi,Ascomycota,Dothideomycetes,Pleosporales,c71,c1	2	2.29998244000439e-07	Not classified or generalist
Fungi,Ascomycota,Dothideomycetes,Pleosporales,c71,c2	2	4.44198286247917e-07	Not classified or generalist
Fungi,Ascomycota,Dothideomycetes,Pleosporales,c72,c1	1	2.3792324760731e-06	Not classified or generalist
Fungi,Ascomycota,Dothideomycetes,Pleosporales,c73,c1	2	1.38238556713692e-05	Not classified or generalist
Fungi,Ascomycota,Dothideomycetes,Pleosporales,c73,c2	2	1.79873591904147e-06	Not classified or generalist
Fungi,Ascomycota,Dothideomycetes,Pleosporales,c73,c3	1	7.61740848431283e-08	Not classified or generalist
Fungi,Ascomycota,Dothideomycetes,Pleosporales,c74,c1	2	7.99535224826515e-07	Not classified or generalist
Fungi,Ascomycota,Dothideomycetes,Pleosporales,c74,c2	2	4.48261077453476e-07	Not classified or generalist
Fungi,Ascomycota,Dothideomycetes,Pleosporales,c75,c1	3	1.53672993546473e-07	Not classified or generalist
Fungi,Ascomycota,Dothideomycetes,Pleosporales,c75,c2	2	2.47073415756883e-08	Not classified or generalist
Fungi,Ascomycota,Dothideomycetes,Pleosporales,c76,c1	4	2.2034677191988e-06	Not classified or generalist
Fungi,Ascomycota,Dothideomycetes,Pleosporales,c77,c1	3	2.391079649521e-07	Not classified or generalist
Fungi,Ascomycota,Dothideomycetes,Pleosporales,c77,c2	1	1.55007799705547e-08	Not classified or generalist
Fungi,Ascomycota,Dothideomycetes,Pleosporales,c78,c1	2	1.88032396008855e-07	Not classified or generalist
Fungi,Ascomycota,Dothideomycetes,Pleosporales,c79,c1	2	4.98447652829627e-08	Not classified or generalist
Fungi,Ascomycota,Dothideomycetes,Pleosporales,c8,c1	33	8.23269078020216e-05	Not classified or generalist
Fungi,Ascomycota,Dothideomycetes,Pleosporales,c8,c10	1	5.03410926991502e-09	Not classified or generalist
Fungi,Ascomycota,Dothideomycetes,Pleosporales,c8,c11	1	1.52348169686257e-07	Not classified or generalist
Fungi,Ascomycota,Dothideomycetes,Pleosporales,c8,c2	12	9.69745122000479e-06	Air
Fungi,Ascomycota,Dothideomycetes,Pleosporales,c8,c3	9	4.03293123883914e-06	Air
Fungi,Ascomycota,Dothideomycetes,Pleosporales,c8,c4	4	1.15402149258419e-06	Not classified or generalist
Fungi,Ascomycota,Dothideomycetes,Pleosporales,c8,c5	4	3.27876978380386e-07	Not classified or generalist
Fungi,Ascomycota,Dothideomycetes,Pleosporales,c8,c6	2	6.86027309959487e-08	Not classified or generalist
Fungi,Ascomycota,Dothideomycetes,Pleosporales,c8,c7	2	1.00755180932017e-07	Not classified or generalist
Fungi,Ascomycota,Dothideomycetes,Pleosporales,c8,c8	1	3.16876748378841e-08	Not classified or generalist
Fungi,Ascomycota,Dothideomycetes,Pleosporales,c8,c9	1	1.08664990845366e-08	Not classified or generalist
Fungi,Ascomycota,Dothideomycetes,Pleosporales,c80,c1	4	4.3477939044437e-07	Not classified or generalist
Fungi,Ascomycota,Dothideomycetes,Pleosporales,c81,c1	2	4.26559250179672e-07	Not classified or generalist
Fungi,Ascomycota,Dothideomycetes,Pleosporales,c82,c1	3	9.73194472073541e-07	Not classified or generalist
Fungi,Ascomycota,Dothideomycetes,Pleosporales,c83,c1	2	3.99614114703288e-07	Not classified or generalist
Fungi,Ascomycota,Dothideomycetes,Pleosporales,c84,c1	1	3.99913945426424e-06	Not classified or generalist
Fungi,Ascomycota,Dothideomycetes,Pleosporales,c84,c2	1	3.32695902715744e-06	Not classified or generalist
Fungi,Ascomycota,Dothideomycetes,Pleosporales,c85,c1	2	1.31015094558296e-07	Not classified or generalist
Fungi,Ascomycota,Dothideomycetes,Pleosporales,c85,c2	1	7.61740848431283e-08	Not classified or generalist
Fungi,Ascomycota,Dothideomycetes,Pleosporales,c86,c1	1	1.05742624205371e-07	Not classified or generalist
Fungi,Ascomycota,Dothideomycetes,Pleosporales,c86,c2	1	5.28713121026856e-08	Not classified or generalist
Fungi,Ascomycota,Dothideomycetes,Pleosporales,c87,c1	3	1.16604339736876e-07	Not classified or generalist
Fungi,Ascomycota,Dothideomycetes,Pleosporales,c88,c1	2	3.22286695934049e-07	Not classified or generalist
Fungi,Ascomycota,Dothideomycetes,Pleosporales,c89,c1	2	2.87018506026595e-07	Not classified or generalist
Fungi,Ascomycota,Dothideomycetes,Pleosporales,c9,c1	3	0.000104446622039361	Not classified or generalist
Fungi,Ascomycota,Dothideomycetes,Pleosporales,c9,c2	2	9.28016941318198e-07	Not classified or generalist
Fungi,Ascomycota,Dothideomycetes,Pleosporales,c90,c1	3	1.77306143746323e-06	Not classified or generalist
Fungi,Ascomycota,Dothideomycetes,Pleosporales,c91,c1	1	3.43945334818735e-07	Not classified or generalist
Fungi,Ascomycota,Dothideomycetes,Pleosporales,c92,c1	2	1.15099848158246e-07	Not classified or generalist
Fungi,Ascomycota,Dothideomycetes,Pleosporales,c92,c2	1	4.04641570374982e-08	Not classified or generalist
Fungi,Ascomycota,Dothideomycetes,Pleosporales,c93,c1	2	1.67222707118847e-08	Not classified or generalist
Fungi,Ascomycota,Dothideomycetes,Pleosporales,c93,c2	1	5.92134472446132e-09	Not classified or generalist
Fungi,Ascomycota,Dothideomycetes,Pleosporales,c94,c1	3	2.36025674241317e-07	Not classified or generalist
Fungi,Ascomycota,Dothideomycetes,Pleosporales,c95,c1	2	5.65705097818359e-08	Not classified or generalist
Fungi,Ascomycota,Dothideomycetes,Pleosporales,c96,c1	3	5.1836452983754e-08	Not classified or generalist
Fungi,Ascomycota,Dothideomycetes,Pleosporales,c97,c1	2	1.67683385054879e-07	Not classified or generalist
Fungi,Ascomycota,Dothideomycetes,Pleosporales,c97,c2	1	4.92519536405478e-09	Not classified or generalist
Fungi,Ascomycota,Dothideomycetes,Pleosporales,c98,c1	1	1.82088706668742e-07	Not classified or generalist
Fungi,Ascomycota,Dothideomycetes,Pleosporales,c98,c2	1	2.53539525596107e-07	Not classified or generalist
Fungi,Ascomycota,Dothideomycetes,Pleosporales,c98,c3	1	7.61740848431283e-08	Not classified or generalist
Fungi,Ascomycota,Dothideomycetes,Pleosporales,c99,c1	2	5.3421745906103e-08	Not classified or generalist
Fungi,Ascomycota,Dothideomycetes,Pleosporales,c99,c2	1	1.73753462719191e-08	Not classified or generalist
Fungi,Ascomycota,Dothideomycetes,Pleosporales,dummy_family_Clavariopsis,Clavariopsis_7692	6	1.65673543445954e-05	Soil
Fungi,Ascomycota,Dothideomycetes,Pleosporales,dummy_family_Paraphoma,Paraphoma_25835	23	0.000388440689279598	Soil
Fungi,Ascomycota,Dothideomycetes,Pleosporales,dummy_family_Paraphoma,c1	1	7.61740848431283e-08	Not classified or generalist
Fungi,Ascomycota,Dothideomycetes,Pleosporales,dummy_family_Paraphoma,c2	1	4.95131551480334e-07	Not classified or generalist
Fungi,Ascomycota,Dothideomycetes,Pleosporales,dummy_family_Paraphoma,c3	1	1.68565197437835e-08	Not classified or generalist
Fungi,Ascomycota,Dothideomycetes,Pleosporales,dummy_family_Paraphoma,c4	1	7.61740848431283e-08	Not classified or generalist
Fungi,Ascomycota,Dothideomycetes,Pleosporales,dummy_family_Paraphoma,c5	1	9.20572885808075e-08	Not classified or generalist
Fungi,Ascomycota,Dothideomycetes,Pleosporales,dummy_family_Periconia,Periconia_9263	48	0.000748467817182795	Not classified or generalist
Fungi,Ascomycota,Dothideomycetes,Pleosporales,dummy_family_Periconia,c1	4	4.85146020072383e-06	Not classified or generalist
Fungi,Ascomycota,Dothideomycetes,Pleosporales,dummy_family_Periconia,c2	2	3.47053767371857e-07	Not classified or generalist
Fungi,Ascomycota,Dothideomycetes,Pleosporales,dummy_family_Periconia,c3	1	1.39898937357763e-07	Not classified or generalist
Fungi,Ascomycota,Dothideomycetes,Pleosporales,dummy_family_Periconia,c4	1	5.18608962291049e-09	Not classified or generalist
Fungi,Ascomycota,Dothideomycetes,Pleosporales,dummy_family_Plenodomus,Plenodomus_9445	5	3.22504609649202e-06	Natural-Soil
Fungi,Ascomycota,Dothideomycetes,Pleosporales,dummy_family_Plenodomus,c1	1	2.66140868357704e-06	Not classified or generalist
Fungi,Ascomycota,Dothideomycetes,Pleosporales,dummy_family_Plenodomus,c2	1	3.16876748378841e-08	Not classified or generalist
Fungi,Ascomycota,Dothideomycetes,Pleosporales,dummy_family_Plenodomus,c3	1	4.75254102226338e-09	Not classified or generalist
Fungi,Ascomycota,Dothideomycetes,Pleosporales,dummy_family_Plenodomus,c4	1	1.44195907640794e-07	Not classified or generalist
Fungi,Ascomycota,Dothideomycetes,Pleosporales,dummy_family_Plenodomus,c5	1	3.9722517665329e-08	Not classified or generalist
Fungi,Ascomycota,Dothideomycetes,Pleosporales,dummy_family_Plenodomus,c6	1	3.16876748378841e-08	Not classified or generalist
Fungi,Ascomycota,Dothideomycetes,Venturiales,Venturiaceae,Fusicladium_8292	43	5.96150798413899e-05	Not classified or generalist
Fungi,Ascomycota,Dothideomycetes,Venturiales,Venturiaceae,Rhizosphaera_9728	23	7.8509162688886e-05	Natural
Fungi,Ascomycota,Dothideomycetes,Venturiales,Venturiaceae,Venturia_5717	81	0.00219748749184798	Soil
Fungi,Ascomycota,Dothideomycetes,Venturiales,Venturiaceae,c1	3	1.22564825281643e-07	Not classified or generalist
Fungi,Ascomycota,Dothideomycetes,Venturiales,Venturiaceae,c10	1	2.79589825065471e-07	Not classified or generalist
Fungi,Ascomycota,Dothideomycetes,Venturiales,Venturiaceae,c11	1	2.4781474069032e-07	Not classified or generalist
Fungi,Ascomycota,Dothideomycetes,Venturiales,Venturiaceae,c12	1	1.01160392593745e-07	Not classified or generalist
Fungi,Ascomycota,Dothideomycetes,Venturiales,Venturiaceae,c13	1	4.04641570374982e-08	Not classified or generalist
Fungi,Ascomycota,Dothideomycetes,Venturiales,Venturiaceae,c2	3	2.44927315741475e-07	Not classified or generalist
Fungi,Ascomycota,Dothideomycetes,Venturiales,Venturiaceae,c3	1	2.39621686467391e-07	Not classified or generalist
Fungi,Ascomycota,Dothideomycetes,Venturiales,Venturiaceae,c4	2	2.00626116341305e-07	Not classified or generalist
Fungi,Ascomycota,Dothideomycetes,Venturiales,Venturiaceae,c5	1	8.09283140749964e-08	Not classified or generalist
Fungi,Ascomycota,Dothideomycetes,Venturiales,Venturiaceae,c6	1	9.17375702086772e-08	Not classified or generalist
Fungi,Ascomycota,Dothideomycetes,Venturiales,Venturiaceae,c7	1	4.69068982414858e-08	Not classified or generalist
Fungi,Ascomycota,Dothideomycetes,Venturiales,Venturiaceae,c8	1	3.57411235988723e-07	Not classified or generalist
Fungi,Ascomycota,Dothideomycetes,Venturiales,Venturiaceae,c9	1	5.00635839778424e-09	Not classified or generalist
Fungi,Ascomycota,Dothideomycetes,Venturiales,c1,c1	25	6.29742789863276e-05	Soil
Fungi,Ascomycota,Dothideomycetes,Venturiales,c1,c2	8	2.33681598457011e-05	Soil
Fungi,Ascomycota,Dothideomycetes,Venturiales,c1,c3	11	8.49246207619971e-06	Natural-Soil
Fungi,Ascomycota,Dothideomycetes,Venturiales,c1,c4	1	1.78569970623103e-07	Not classified or generalist
Fungi,Ascomycota,Dothideomycetes,Venturiales,c10,c1	6	3.11511341537678e-06	Natural-Soil
Fungi,Ascomycota,Dothideomycetes,Venturiales,c10,c2	1	2.44633945793086e-07	Not classified or generalist
Fungi,Ascomycota,Dothideomycetes,Venturiales,c11,c1	3	2.46755511519067e-06	Not classified or generalist
Fungi,Ascomycota,Dothideomycetes,Venturiales,c11,c2	1	3.65426171117715e-08	Not classified or generalist
Fungi,Ascomycota,Dothideomycetes,Venturiales,c12,c1	4	4.81400328606771e-07	Not classified or generalist
Fungi,Ascomycota,Dothideomycetes,Venturiales,c13,c1	4	2.46083791771392e-06	Not classified or generalist
Fungi,Ascomycota,Dothideomycetes,Venturiales,c14,c1	2	4.61699146997207e-06	Not classified or generalist
Fungi,Ascomycota,Dothideomycetes,Venturiales,c14,c2	1	7.63337311287276e-07	Not classified or generalist
Fungi,Ascomycota,Dothideomycetes,Venturiales,c14,c3	1	1.23123832851645e-07	Not classified or generalist
Fungi,Ascomycota,Dothideomycetes,Venturiales,c15,c1	2	1.21143208929438e-06	Not classified or generalist
Fungi,Ascomycota,Dothideomycetes,Venturiales,c15,c2	2	4.11970418044636e-05	Not classified or generalist
Fungi,Ascomycota,Dothideomycetes,Venturiales,c16,c1	3	8.71583066346296e-07	Not classified or generalist
Fungi,Ascomycota,Dothideomycetes,Venturiales,c17,c1	1	3.90889944952226e-07	Not classified or generalist
Fungi,Ascomycota,Dothideomycetes,Venturiales,c17,c2	1	6.51483241587042e-08	Not classified or generalist
Fungi,Ascomycota,Dothideomycetes,Venturiales,c17,c3	1	4.34322161058028e-08	Not classified or generalist
Fungi,Ascomycota,Dothideomycetes,Venturiales,c18,c1	1	8.25212106010253e-07	Not classified or generalist
Fungi,Ascomycota,Dothideomycetes,Venturiales,c18,c2	1	4.34322161058028e-08	Not classified or generalist
Fungi,Ascomycota,Dothideomycetes,Venturiales,c19,c1	4	1.70684890736707e-07	Not classified or generalist
Fungi,Ascomycota,Dothideomycetes,Venturiales,c2,c1	27	0.000124952850226296	Soil
Fungi,Ascomycota,Dothideomycetes,Venturiales,c2,c10	1	7.65299874099012e-08	Not classified or generalist
Fungi,Ascomycota,Dothideomycetes,Venturiales,c2,c11	1	6.51483241587042e-08	Not classified or generalist
Fungi,Ascomycota,Dothideomycetes,Venturiales,c2,c2	2	3.15391867502654e-07	Not classified or generalist
Fungi,Ascomycota,Dothideomycetes,Venturiales,c2,c3	5	3.62357938375577e-07	Urban-Soil
Fungi,Ascomycota,Dothideomycetes,Venturiales,c2,c4	5	2.9782664324051e-07	Soil
Fungi,Ascomycota,Dothideomycetes,Venturiales,c2,c5	1	4.99470485216732e-07	Not classified or generalist
Fungi,Ascomycota,Dothideomycetes,Venturiales,c2,c6	1	1.44957278238457e-08	Not classified or generalist
Fungi,Ascomycota,Dothideomycetes,Venturiales,c2,c7	1	6.51483241587042e-08	Not classified or generalist
Fungi,Ascomycota,Dothideomycetes,Venturiales,c2,c8	1	6.42886126463208e-08	Not classified or generalist
Fungi,Ascomycota,Dothideomycetes,Venturiales,c2,c9	1	6.39799812914892e-08	Not classified or generalist
Fungi,Ascomycota,Dothideomycetes,Venturiales,c20,c1	4	1.25903135364949e-07	Not classified or generalist
Fungi,Ascomycota,Dothideomycetes,Venturiales,c21,c1	3	1.55111142760905e-07	Not classified or generalist
Fungi,Ascomycota,Dothideomycetes,Venturiales,c22,c1	1	2.91081697325884e-07	Not classified or generalist
Fungi,Ascomycota,Dothideomycetes,Venturiales,c22,c2	1	2.91081697325884e-07	Not classified or generalist
Fungi,Ascomycota,Dothideomycetes,Venturiales,c23,c1	3	7.43696750486044e-07	Not classified or generalist
Fungi,Ascomycota,Dothideomycetes,Venturiales,c24,c1	2	2.91363208334403e-07	Not classified or generalist
Fungi,Ascomycota,Dothideomycetes,Venturiales,c24,c2	1	3.22127284974349e-09	Not classified or generalist
Fungi,Ascomycota,Dothideomycetes,Venturiales,c25,c1	2	9.65694794832924e-08	Not classified or generalist
Fungi,Ascomycota,Dothideomycetes,Venturiales,c25,c2	1	5.01387909427073e-08	Not classified or generalist
Fungi,Ascomycota,Dothideomycetes,Venturiales,c26,c1	1	1.8530340784982e-07	Not classified or generalist
Fungi,Ascomycota,Dothideomycetes,Venturiales,c26,c2	1	1.18298880859183e-07	Not classified or generalist
Fungi,Ascomycota,Dothideomycetes,Venturiales,c27,c1	1	7.65299874099012e-07	Not classified or generalist
Fungi,Ascomycota,Dothideomycetes,Venturiales,c28,c1	1	6.42886126463208e-08	Not classified or generalist
Fungi,Ascomycota,Dothideomycetes,Venturiales,c28,c2	1	6.42886126463208e-08	Not classified or generalist
Fungi,Ascomycota,Dothideomycetes,Venturiales,c28,c3	1	7.63337311287276e-07	Not classified or generalist
Fungi,Ascomycota,Dothideomycetes,Venturiales,c29,c1	1	5.94245930034326e-07	Not classified or generalist
Fungi,Ascomycota,Dothideomycetes,Venturiales,c3,c1	20	8.48314733593625e-06	Soil
Fungi,Ascomycota,Dothideomycetes,Venturiales,c3,c10	1	8.05318212435871e-09	Not classified or generalist
Fungi,Ascomycota,Dothideomycetes,Venturiales,c3,c11	1	1.12744549741022e-08	Not classified or generalist
Fungi,Ascomycota,Dothideomycetes,Venturiales,c3,c2	3	1.50109260328134e-06	Not classified or generalist
Fungi,Ascomycota,Dothideomycetes,Venturiales,c3,c3	6	1.23682984122905e-06	Soil
Fungi,Ascomycota,Dothideomycetes,Venturiales,c3,c4	2	1.28955488433775e-07	Not classified or generalist
Fungi,Ascomycota,Dothideomycetes,Venturiales,c3,c5	2	3.04994843836587e-07	Not classified or generalist
Fungi,Ascomycota,Dothideomycetes,Venturiales,c3,c6	1	8.68644322116056e-08	Not classified or generalist
Fungi,Ascomycota,Dothideomycetes,Venturiales,c3,c7	2	7.15908698581912e-08	Not classified or generalist
Fungi,Ascomycota,Dothideomycetes,Venturiales,c3,c8	1	1.08580540264507e-07	Not classified or generalist
Fungi,Ascomycota,Dothideomycetes,Venturiales,c3,c9	1	6.44254569948697e-09	Not classified or generalist
Fungi,Ascomycota,Dothideomycetes,Venturiales,c30,c1	1	8.4634695936507e-08	Not classified or generalist
Fungi,Ascomycota,Dothideomycetes,Venturiales,c30,c2	1	1.69269391873014e-07	Not classified or generalist
Fungi,Ascomycota,Dothideomycetes,Venturiales,c30,c3	1	8.4634695936507e-08	Not classified or generalist
Fungi,Ascomycota,Dothideomycetes,Venturiales,c31,c1	2	9.49499304013374e-08	Not classified or generalist
Fungi,Ascomycota,Dothideomycetes,Venturiales,c32,c1	2	3.76544187939249e-07	Not classified or generalist
Fungi,Ascomycota,Dothideomycetes,Venturiales,c33,c1	1	1.08580540264507e-07	Not classified or generalist
Fungi,Ascomycota,Dothideomycetes,Venturiales,c34,c1	2	2.07597044060439e-07	Not classified or generalist
Fungi,Ascomycota,Dothideomycetes,Venturiales,c35,c1	1	2.47071210466427e-07	Not classified or generalist
Fungi,Ascomycota,Dothideomycetes,Venturiales,c36,c1	1	5.48351121706864e-08	Not classified or generalist
Fungi,Ascomycota,Dothideomycetes,Venturiales,c37,c1	1	7.50953759667636e-09	Not classified or generalist
Fungi,Ascomycota,Dothideomycetes,Venturiales,c38,c1	1	2.36597761718367e-07	Not classified or generalist
Fungi,Ascomycota,Dothideomycetes,Venturiales,c39,c1	1	1.63867510346531e-08	Not classified or generalist
Fungi,Ascomycota,Dothideomycetes,Venturiales,c4,c1	8	0.000106000194686523	Natural-Soil
Fungi,Ascomycota,Dothideomycetes,Venturiales,c4,c2	6	7.55086975583978e-06	Natural-Soil
Fungi,Ascomycota,Dothideomycetes,Venturiales,c4,c3	2	1.50208030839714e-06	Not classified or generalist
Fungi,Ascomycota,Dothideomycetes,Venturiales,c4,c4	2	3.11209157764347e-06	Not classified or generalist
Fungi,Ascomycota,Dothideomycetes,Venturiales,c40,c1	1	1.8530340784982e-07	Not classified or generalist
Fungi,Ascomycota,Dothideomycetes,Venturiales,c41,c1	1	5.99054216168477e-08	Not classified or generalist
Fungi,Ascomycota,Dothideomycetes,Venturiales,c42,c1	1	6.39799812914892e-08	Not classified or generalist
Fungi,Ascomycota,Dothideomycetes,Venturiales,c43,c1	1	4.34322161058028e-08	Not classified or generalist
Fungi,Ascomycota,Dothideomycetes,Venturiales,c44,c1	1	1.56497382405208e-08	Not classified or generalist
Fungi,Ascomycota,Dothideomycetes,Venturiales,c45,c1	1	7.70647842728711e-08	Not classified or generalist
Fungi,Ascomycota,Dothideomycetes,Venturiales,c46,c1	1	9.66381854923046e-09	Not classified or generalist
Fungi,Ascomycota,Dothideomycetes,Venturiales,c5,c1	4	4.05582144618454e-06	Not classified or generalist
Fungi,Ascomycota,Dothideomycetes,Venturiales,c5,c2	4	9.39265256256979e-06	Not classified or generalist
Fungi,Ascomycota,Dothideomycetes,Venturiales,c5,c3	2	3.18322223912573e-07	Not classified or generalist
Fungi,Ascomycota,Dothideomycetes,Venturiales,c5,c4	1	2.38877188581915e-07	Not classified or generalist
Fungi,Ascomycota,Dothideomycetes,Venturiales,c6,c1	3	6.20131358061645e-07	Not classified or generalist
Fungi,Ascomycota,Dothideomycetes,Venturiales,c6,c2	1	8.68644322116056e-07	Not classified or generalist
Fungi,Ascomycota,Dothideomycetes,Venturiales,c6,c3	2	3.87180246511751e-07	Not classified or generalist
Fungi,Ascomycota,Dothideomycetes,Venturiales,c7,c1	4	1.17794241613836e-06	Not classified or generalist
Fungi,Ascomycota,Dothideomycetes,Venturiales,c7,c2	4	1.82246361674659e-06	Not classified or generalist
Fungi,Ascomycota,Dothideomycetes,Venturiales,c8,c1	3	2.51081026083916e-06	Not classified or generalist
Fungi,Ascomycota,Dothideomycetes,Venturiales,c9,c1	5	8.56660235560506e-07	Natural-Soil
Fungi,Ascomycota,Dothideomycetes,Venturiales,c9,c2	1	1.73728864423211e-07	Not classified or generalist
Fungi,Ascomycota,Dothideomycetes,Venturiales,c9,c3	1	1.95444972476112e-07	Not classified or generalist
Fungi,Ascomycota,Dothideomycetes,Venturiales,c9,c4	2	1.66590122863225e-07	Not classified or generalist
Fungi,Ascomycota,Dothideomycetes,Venturiales,c9,c5	1	1.5201275637031e-07	Not classified or generalist
Fungi,Ascomycota,Dothideomycetes,c1,c1,c1	3	0.000594998553884273	Not classified or generalist
Fungi,Ascomycota,Dothideomycetes,c1,c1,c2	2	2.64929153700689e-06	Not classified or generalist
Fungi,Ascomycota,Dothideomycetes,c1,c1,c3	1	2.84065791667408e-06	Not classified or generalist
Fungi,Ascomycota,Dothideomycetes,c1,c1,c4	1	5.81043664774243e-07	Not classified or generalist
Fungi,Ascomycota,Dothideomycetes,c10,c1,c1	10	9.35847015520819e-07	Air
Fungi,Ascomycota,Dothideomycetes,c100,c1,c1	2	2.81013784451554e-08	Not classified or generalist
Fungi,Ascomycota,Dothideomycetes,c101,c1,c1	2	1.18013385433615e-06	Not classified or generalist
Fungi,Ascomycota,Dothideomycetes,c102,c1,c1	2	1.57597154723265e-07	Not classified or generalist
Fungi,Ascomycota,Dothideomycetes,c103,c1,c1	2	6.25281097294923e-07	Not classified or generalist
Fungi,Ascomycota,Dothideomycetes,c104,c1,c1	1	4.79849859686169e-07	Not classified or generalist
Fungi,Ascomycota,Dothideomycetes,c105,c1,c1	1	6.29283287561874e-08	Not classified or generalist
Fungi,Ascomycota,Dothideomycetes,c106,c1,c1	1	2.61483676657195e-07	Not classified or generalist
Fungi,Ascomycota,Dothideomycetes,c107,c1,c1	1	1.17267245603714e-07	Not classified or generalist
Fungi,Ascomycota,Dothideomycetes,c108,c1,c1	1	8.9143915016363e-07	Not classified or generalist
Fungi,Ascomycota,Dothideomycetes,c109,c1,c1	2	3.85319837123895e-07	Not classified or generalist
Fungi,Ascomycota,Dothideomycetes,c11,c1,c1	9	4.76077767387501e-06	Air
Fungi,Ascomycota,Dothideomycetes,c110,c1,c1	1	1.15071610726009e-07	Not classified or generalist
Fungi,Ascomycota,Dothideomycetes,c111,c1,c1	2	9.43078205144742e-07	Not classified or generalist
Fungi,Ascomycota,Dothideomycetes,c112,c1,c1	2	8.91914536579918e-07	Not classified or generalist
Fungi,Ascomycota,Dothideomycetes,c113,c1,c1	2	6.66255743241962e-08	Not classified or generalist
Fungi,Ascomycota,Dothideomycetes,c114,c1,c1	2	8.49330470494834e-09	Not classified or generalist
Fungi,Ascomycota,Dothideomycetes,c115,c1,c1	2	1.72279809718608e-06	Not classified or generalist
Fungi,Ascomycota,Dothideomycetes,c116,c1,c1	2	3.69287353831462e-07	Not classified or generalist
Fungi,Ascomycota,Dothideomycetes,c117,c1,c1	1	9.38137964829715e-08	Not classified or generalist
Fungi,Ascomycota,Dothideomycetes,c117,c1,c2	1	1.40720694724457e-07	Not classified or generalist
Fungi,Ascomycota,Dothideomycetes,c118,c1,c1	2	6.23115494235858e-07	Not classified or generalist
Fungi,Ascomycota,Dothideomycetes,c119,c1,c1	2	6.80282308600165e-08	Not classified or generalist
Fungi,Ascomycota,Dothideomycetes,c12,c1,c1	15	7.75291993969316e-06	Air
Fungi,Ascomycota,Dothideomycetes,c12,c1,c2	2	2.44591675368676e-07	Not classified or generalist
Fungi,Ascomycota,Dothideomycetes,c120,c1,c1	1	1.04880547926979e-08	Not classified or generalist
Fungi,Ascomycota,Dothideomycetes,c120,c1,c2	1	1.1052628836594e-08	Not classified or generalist
Fungi,Ascomycota,Dothideomycetes,c121,c1,c1	1	6.86629964791089e-07	Not classified or generalist
Fungi,Ascomycota,Dothideomycetes,c122,c1,c1	1	1.83451360664851e-06	Not classified or generalist
Fungi,Ascomycota,Dothideomycetes,c122,c1,c2	1	5.92134472446132e-09	Not classified or generalist
Fungi,Ascomycota,Dothideomycetes,c123,c1,c1	1	1.2554323734301e-07	Not classified or generalist
Fungi,Ascomycota,Dothideomycetes,c123,c1,c2	1	6.27716186715048e-08	Not classified or generalist
Fungi,Ascomycota,Dothideomycetes,c124,c1,c1	2	1.38936299730141e-06	Not classified or generalist
Fungi,Ascomycota,Dothideomycetes,c125,c1,c1	2	3.94338472793171e-08	Not classified or generalist
Fungi,Ascomycota,Dothideomycetes,c126,c1,c1	1	1.40777740799592e-06	Not classified or generalist
Fungi,Ascomycota,Dothideomycetes,c127,c1,c1	2	3.93897364167166e-06	Not classified or generalist
Fungi,Ascomycota,Dothideomycetes,c128,c1,c1	2	7.9106925920527e-07	Not classified or generalist
Fungi,Ascomycota,Dothideomycetes,c129,c1,c1	2	3.13916907924607e-08	Not classified or generalist
Fungi,Ascomycota,Dothideomycetes,c13,c1,c1	2	7.78592077787418e-06	Not classified or generalist
Fungi,Ascomycota,Dothideomycetes,c13,c1,c2	2	2.19364957339872e-07	Not classified or generalist
Fungi,Ascomycota,Dothideomycetes,c13,c2,c1	2	9.89177422374884e-07	Not classified or generalist
Fungi,Ascomycota,Dothideomycetes,c13,c2,c2	1	1.23535605233213e-07	Not classified or generalist
Fungi,Ascomycota,Dothideomycetes,c130,c1,c1	1	1.91922892597402e-07	Not classified or generalist
Fungi,Ascomycota,Dothideomycetes,c131,c1,c1	1	7.20979538203971e-07	Not classified or generalist
Fungi,Ascomycota,Dothideomycetes,c132,c1,c1	2	5.48872155283436e-07	Not classified or generalist
Fungi,Ascomycota,Dothideomycetes,c133,c1,c1	1	6.17678026166066e-08	Not classified or generalist
Fungi,Ascomycota,Dothideomycetes,c133,c1,c2	1	6.17678026166066e-08	Not classified or generalist
Fungi,Ascomycota,Dothideomycetes,c134,c1,c1	1	1.29120814394276e-07	Not classified or generalist
Fungi,Ascomycota,Dothideomycetes,c134,c1,c2	1	2.58241628788552e-07	Not classified or generalist
Fungi,Ascomycota,Dothideomycetes,c135,c1,c1	1	7.61740848431283e-08	Not classified or generalist
Fungi,Ascomycota,Dothideomycetes,c136,c1,c1	1	9.79980317578251e-08	Not classified or generalist
Fungi,Ascomycota,Dothideomycetes,c137,c1,c1	1	3.18882532508774e-08	Not classified or generalist
Fungi,Ascomycota,Dothideomycetes,c138,c1,c1	1	7.24935783701459e-08	Not classified or generalist
Fungi,Ascomycota,Dothideomycetes,c139,c1,c1	1	1.08779380417065e-08	Not classified or generalist
Fungi,Ascomycota,Dothideomycetes,c14,c1,c1	3	7.25093191232023e-06	Not classified or generalist
Fungi,Ascomycota,Dothideomycetes,c14,c1,c2	3	4.32911752009343e-06	Not classified or generalist
Fungi,Ascomycota,Dothideomycetes,c14,c1,c3	1	1.84685749277467e-07	Not classified or generalist
Fungi,Ascomycota,Dothideomycetes,c140,c1,c1	1	5.26034041487476e-07	Not classified or generalist
Fungi,Ascomycota,Dothideomycetes,c141,c1,c1	1	1.57320821890469e-08	Not classified or generalist
Fungi,Ascomycota,Dothideomycetes,c142,c1,c1	1	7.77913443436574e-09	Not classified or generalist
Fungi,Ascomycota,Dothideomycetes,c143,c1,c1	1	1.70055582611311e-08	Not classified or generalist
Fungi,Ascomycota,Dothideomycetes,c144,c1,c1	1	7.70647842728711e-08	Not classified or generalist
Fungi,Ascomycota,Dothideomycetes,c145,c1,c1	1	3.57411235988723e-07	Not classified or generalist
Fungi,Ascomycota,Dothideomycetes,c146,c1,c1	1	2.5872301898561e-06	Not classified or generalist
Fungi,Ascomycota,Dothideomycetes,c147,c1,c1	1	1.29120814394276e-07	Not classified or generalist
Fungi,Ascomycota,Dothideomycetes,c148,c1,c1	1	9.6327839430125e-08	Not classified or generalist
Fungi,Ascomycota,Dothideomycetes,c149,c1,c1	1	2.69574397275815e-07	Not classified or generalist
Fungi,Ascomycota,Dothideomycetes,c15,c1,c1	3	1.41528410448033e-06	Not classified or generalist
Fungi,Ascomycota,Dothideomycetes,c15,c1,c2	3	1.66877308214582e-07	Not classified or generalist
Fungi,Ascomycota,Dothideomycetes,c15,c1,c3	1	4.58024906661705e-09	Not classified or generalist
Fungi,Ascomycota,Dothideomycetes,c15,c1,c4	1	5.00921097773662e-07	Not classified or generalist
Fungi,Ascomycota,Dothideomycetes,c15,c2,c1	4	1.42231246018785e-06	Not classified or generalist
Fungi,Ascomycota,Dothideomycetes,c15,c2,c2	2	3.89595581479144e-07	Not classified or generalist
Fungi,Ascomycota,Dothideomycetes,c15,c2,c3	1	4.04641570374982e-08	Not classified or generalist
Fungi,Ascomycota,Dothideomycetes,c150,c1,c1	1	4.75315122568261e-08	Not classified or generalist
Fungi,Ascomycota,Dothideomycetes,c151,c1,c1	1	5.10166747833933e-08	Not classified or generalist
Fungi,Ascomycota,Dothideomycetes,c152,c1,c1	1	1.02033349566787e-07	Not classified or generalist
Fungi,Ascomycota,Dothideomycetes,c153,c1,c1	1	2.63338231763783e-06	Not classified or generalist
Fungi,Ascomycota,Dothideomycetes,c154,c1,c1	1	1.63867510346531e-08	Not classified or generalist
Fungi,Ascomycota,Dothideomycetes,c155,c1,c1	1	4.00508671822739e-07	Not classified or generalist
Fungi,Ascomycota,Dothideomycetes,c156,c1,c1	1	4.11977978874653e-07	Not classified or generalist
Fungi,Ascomycota,Dothideomycetes,c157,c1,c1	1	7.61740848431283e-08	Not classified or generalist
Fungi,Ascomycota,Dothideomycetes,c158,c1,c1	1	2.3251169955832e-08	Not classified or generalist
Fungi,Ascomycota,Dothideomycetes,c159,c1,c1	1	3.84521785266155e-06	Not classified or generalist
Fungi,Ascomycota,Dothideomycetes,c16,c1,c1	11	5.50363627315134e-05	Soil
Fungi,Ascomycota,Dothideomycetes,c16,c1,c2	3	3.76688982373396e-07	Not classified or generalist
Fungi,Ascomycota,Dothideomycetes,c160,c1,c1	1	8.77713083514898e-08	Not classified or generalist
Fungi,Ascomycota,Dothideomycetes,c161,c1,c1	1	1.3850831375548e-07	Not classified or generalist
Fungi,Ascomycota,Dothideomycetes,c162,c1,c1	1	6.33848813990267e-08	Not classified or generalist
Fungi,Ascomycota,Dothideomycetes,c163,c1,c1	1	7.52081864140609e-08	Not classified or generalist
Fungi,Ascomycota,Dothideomycetes,c164,c1,c1	1	1.11964967260106e-06	Not classified or generalist
Fungi,Ascomycota,Dothideomycetes,c165,c1,c1	1	1.25158959944606e-07	Not classified or generalist
Fungi,Ascomycota,Dothideomycetes,c166,c1,c1	1	9.65348729244187e-07	Not classified or generalist
Fungi,Ascomycota,Dothideomycetes,c167,c1,c1	1	2.02320785187491e-07	Not classified or generalist
Fungi,Ascomycota,Dothideomycetes,c168,c1,c1	1	5.00635839778424e-09	Not classified or generalist
Fungi,Ascomycota,Dothideomycetes,c169,c1,c1	1	1.58462203497567e-07	Not classified or generalist
Fungi,Ascomycota,Dothideomycetes,c17,c1,c1	9	2.51103970500075e-05	Natural
Fungi,Ascomycota,Dothideomycetes,c17,c1,c2	1	1.70995747046605e-06	Not classified or generalist
Fungi,Ascomycota,Dothideomycetes,c17,c1,c3	1	1.70055582611311e-08	Not classified or generalist
Fungi,Ascomycota,Dothideomycetes,c170,c1,c1	1	9.75326784310307e-08	Not classified or generalist
Fungi,Ascomycota,Dothideomycetes,c171,c1,c1	1	1.63795857736474e-07	Not classified or generalist
Fungi,Ascomycota,Dothideomycetes,c172,c1,c1	1	4.04641570374982e-08	Not classified or generalist
Fungi,Ascomycota,Dothideomycetes,c173,c1,c1	1	9.32659582385084e-08	Not classified or generalist
Fungi,Ascomycota,Dothideomycetes,c174,c1,c1	1	4.6690837605794e-06	Not classified or generalist
Fungi,Ascomycota,Dothideomycetes,c175,c1,c1	1	5.43829840977658e-07	Not classified or generalist
Fungi,Ascomycota,Dothideomycetes,c176,c1,c1	1	1.27959962582978e-07	Not classified or generalist
Fungi,Ascomycota,Dothideomycetes,c177,c1,c1	1	5.85196070586184e-07	Not classified or generalist
Fungi,Ascomycota,Dothideomycetes,c178,c1,c1	1	7.65250121750899e-08	Not classified or generalist
Fungi,Ascomycota,Dothideomycetes,c179,c1,c1	1	4.09668775866327e-08	Not classified or generalist
Fungi,Ascomycota,Dothideomycetes,c18,c1,c1	3	0.000122446474573205	Not classified or generalist
Fungi,Ascomycota,Dothideomycetes,c18,c1,c2	2	3.97775818768081e-07	Not classified or generalist
Fungi,Ascomycota,Dothideomycetes,c180,c1,c1	1	8.68644322116056e-08	Not classified or generalist
Fungi,Ascomycota,Dothideomycetes,c181,c1,c1	1	8.09283140749964e-08	Not classified or generalist
Fungi,Ascomycota,Dothideomycetes,c182,c1,c1	1	7.25170445722913e-06	Not classified or generalist
Fungi,Ascomycota,Dothideomycetes,c183,c1,c1	1	3.60489769101986e-07	Not classified or generalist
Fungi,Ascomycota,Dothideomycetes,c184,c1,c1	1	5.99054216168477e-08	Not classified or generalist
Fungi,Ascomycota,Dothideomycetes,c185,c1,c1	1	4.88567424321808e-08	Not classified or generalist
Fungi,Ascomycota,Dothideomycetes,c186,c1,c1	1	1.52103738430073e-08	Not classified or generalist
Fungi,Ascomycota,Dothideomycetes,c187,c1,c1	1	1.21392471112495e-07	Not classified or generalist
Fungi,Ascomycota,Dothideomycetes,c188,c1,c1	1	7.37403796559388e-08	Not classified or generalist
Fungi,Ascomycota,Dothideomycetes,c189,c1,c1	1	1.17267245603714e-07	Not classified or generalist
Fungi,Ascomycota,Dothideomycetes,c19,c1,c1	4	2.89443370609338e-05	Not classified or generalist
Fungi,Ascomycota,Dothideomycetes,c19,c1,c2	1	1.14500596693091e-06	Not classified or generalist
Fungi,Ascomycota,Dothideomycetes,c190,c1,c1	1	2.90521832387122e-06	Not classified or generalist
Fungi,Ascomycota,Dothideomycetes,c191,c1,c1	1	1.00277581885415e-07	Not classified or generalist
Fungi,Ascomycota,Dothideomycetes,c192,c1,c1	1	3.57411235988723e-07	Not classified or generalist
Fungi,Ascomycota,Dothideomycetes,c193,c1,c1	1	1.70055582611311e-08	Not classified or generalist
Fungi,Ascomycota,Dothideomycetes,c194,c1,c1	1	7.03603473622286e-08	Not classified or generalist
Fungi,Ascomycota,Dothideomycetes,c195,c1,c1	1	8.34505264362806e-08	Not classified or generalist
Fungi,Ascomycota,Dothideomycetes,c196,c1,c1	1	7.12667387773262e-08	Not classified or generalist
Fungi,Ascomycota,Dothideomycetes,c197,c1,c1	1	4.60286442904038e-08	Not classified or generalist
Fungi,Ascomycota,Dothideomycetes,c198,c1,c1	1	1.23123832851645e-07	Not classified or generalist
Fungi,Ascomycota,Dothideomycetes,c199,c1,c1	1	1.12448587013719e-08	Not classified or generalist
Fungi,Ascomycota,Dothideomycetes,c2,c1,c1	4	9.56940784184124e-05	Not classified or generalist
Fungi,Ascomycota,Dothideomycetes,c2,c1,c2	2	3.31953254310286e-06	Not classified or generalist
Fungi,Ascomycota,Dothideomycetes,c2,c1,c3	2	3.04963383318596e-06	Not classified or generalist
Fungi,Ascomycota,Dothideomycetes,c2,c1,c4	2	5.9666372815212e-07	Not classified or generalist
Fungi,Ascomycota,Dothideomycetes,c20,c1,c1	12	5.9687232050018e-06	Air
Fungi,Ascomycota,Dothideomycetes,c200,c1,c1	1	1.19810843233695e-07	Not classified or generalist
Fungi,Ascomycota,Dothideomycetes,c201,c1,c1	1	9.22918738974998e-09	Not classified or generalist
Fungi,Ascomycota,Dothideomycetes,c202,c1,c1	1	1.06513881725245e-07	Not classified or generalist
Fungi,Ascomycota,Dothideomycetes,c203,c1,c1	1	4.04641570374982e-08	Not classified or generalist
Fungi,Ascomycota,Dothideomycetes,c204,c1,c1	1	1.44195907640794e-07	Not classified or generalist
Fungi,Ascomycota,Dothideomycetes,c205,c1,c1	1	1.5277352736367e-07	Not classified or generalist
Fungi,Ascomycota,Dothideomycetes,c206,c1,c1	1	5.99054216168477e-08	Not classified or generalist
Fungi,Ascomycota,Dothideomycetes,c207,c1,c1	1	5.36429731370669e-07	Not classified or generalist
Fungi,Ascomycota,Dothideomycetes,c208,c1,c1	1	4.48723609869254e-09	Not classified or generalist
Fungi,Ascomycota,Dothideomycetes,c209,c1,c1	1	7.63337311287276e-07	Not classified or generalist
Fungi,Ascomycota,Dothideomycetes,c21,c1,c1	2	1.25187746405661e-05	Not classified or generalist
Fungi,Ascomycota,Dothideomycetes,c210,c1,c1	1	1.93791119600789e-07	Not classified or generalist
Fungi,Ascomycota,Dothideomycetes,c211,c1,c1	1	2.14521939832042e-07	Not classified or generalist
Fungi,Ascomycota,Dothideomycetes,c212,c1,c1	1	8.4224327645931e-08	Not classified or generalist
Fungi,Ascomycota,Dothideomycetes,c213,c1,c1	1	6.10669849029821e-06	Not classified or generalist
Fungi,Ascomycota,Dothideomycetes,c214,c1,c1	1	4.04641570374982e-08	Not classified or generalist
Fungi,Ascomycota,Dothideomycetes,c215,c1,c1	1	5.05695592313504e-08	Not classified or generalist
Fungi,Ascomycota,Dothideomycetes,c216,c1,c1	1	2.16293861461192e-07	Not classified or generalist
Fungi,Ascomycota,Dothideomycetes,c217,c1,c1	1	4.47072750789487e-09	Not classified or generalist
Fungi,Ascomycota,Dothideomycetes,c218,c1,c1	1	1.41624549631244e-07	Not classified or generalist
Fungi,Ascomycota,Dothideomycetes,c219,c1,c1	1	7.9882807161563e-08	Not classified or generalist
Fungi,Ascomycota,Dothideomycetes,c22,c1,c1	4	1.33684879908157e-05	Not classified or generalist
Fungi,Ascomycota,Dothideomycetes,c220,c1,c1	1	8.98581324252715e-08	Not classified or generalist
Fungi,Ascomycota,Dothideomycetes,c221,c1,c1	1	1.45540848662942e-06	Not classified or generalist
Fungi,Ascomycota,Dothideomycetes,c222,c1,c1	1	1.54129568545742e-07	Not classified or generalist
Fungi,Ascomycota,Dothideomycetes,c223,c1,c1	1	5.07079051192214e-07	Not classified or generalist
Fungi,Ascomycota,Dothideomycetes,c224,c1,c1	1	8.98581324252715e-08	Not classified or generalist
Fungi,Ascomycota,Dothideomycetes,c225,c1,c1	1	9.84446654906664e-08	Not classified or generalist
Fungi,Ascomycota,Dothideomycetes,c226,c1,c1	1	3.16876748378841e-08	Not classified or generalist
Fungi,Ascomycota,Dothideomycetes,c227,c1,c1	1	7.73585319533989e-08	Not classified or generalist
Fungi,Ascomycota,Dothideomycetes,c228,c1,c1	1	6.39799812914892e-08	Not classified or generalist
Fungi,Ascomycota,Dothideomycetes,c229,c1,c1	1	1.6308929719539e-07	Not classified or generalist
Fungi,Ascomycota,Dothideomycetes,c23,c1,c1	4	2.66339748919671e-06	Not classified or generalist
Fungi,Ascomycota,Dothideomycetes,c23,c2,c1	1	4.65337805931229e-07	Not classified or generalist
Fungi,Ascomycota,Dothideomycetes,c23,c2,c2	1	2.56493620569907e-06	Not classified or generalist
Fungi,Ascomycota,Dothideomycetes,c230,c1,c1	1	1.44195907640794e-07	Not classified or generalist
Fungi,Ascomycota,Dothideomycetes,c231,c1,c1	1	2.72010347576521e-07	Not classified or generalist
Fungi,Ascomycota,Dothideomycetes,c232,c1,c1	1	1.1052628836594e-08	Not classified or generalist
Fungi,Ascomycota,Dothideomycetes,c233,c1,c1	1	1.25093932596053e-06	Not classified or generalist
Fungi,Ascomycota,Dothideomycetes,c234,c1,c1	1	2.32865357860707e-07	Not classified or generalist
Fungi,Ascomycota,Dothideomycetes,c235,c1,c1	1	2.34054482928048e-08	Not classified or generalist
Fungi,Ascomycota,Dothideomycetes,c236,c1,c1	1	2.29314200831063e-06	Not classified or generalist
Fungi,Ascomycota,Dothideomycetes,c237,c1,c1	1	4.73485059068922e-07	Not classified or generalist
Fungi,Ascomycota,Dothideomycetes,c238,c1,c1	1	1.43684174875722e-07	Not classified or generalist
Fungi,Ascomycota,Dothideomycetes,c239,c1,c1	1	8.98581324252715e-08	Not classified or generalist
Fungi,Ascomycota,Dothideomycetes,c24,c1,c1	14	1.33897543397535e-05	Natural-Air
Fungi,Ascomycota,Dothideomycetes,c240,c1,c1	1	6.55183430945895e-08	Not classified or generalist
Fungi,Ascomycota,Dothideomycetes,c241,c1,c1	1	5.82163394651767e-08	Not classified or generalist
Fungi,Ascomycota,Dothideomycetes,c242,c1,c1	1	1.00063553165935e-08	Not classified or generalist
Fungi,Ascomycota,Dothideomycetes,c243,c1,c1	1	7.52081864140609e-08	Not classified or generalist
Fungi,Ascomycota,Dothideomycetes,c244,c1,c1	1	1.06826157663033e-07	Not classified or generalist
Fungi,Ascomycota,Dothideomycetes,c245,c1,c1	1	9.71819165145357e-08	Not classified or generalist
Fungi,Ascomycota,Dothideomycetes,c25,c1,c1	1	3.56043101831595e-06	Not classified or generalist
Fungi,Ascomycota,Dothideomycetes,c25,c2,c1	2	8.84626688454679e-07	Not classified or generalist
Fungi,Ascomycota,Dothideomycetes,c26,c1,c1	5	2.68191138637142e-06	Soil
Fungi,Ascomycota,Dothideomycetes,c27,c1,c1	10	1.94854691168717e-05	Natural-Air
Fungi,Ascomycota,Dothideomycetes,c28,c1,c1	9	3.27942875812364e-05	Natural-Soil
Fungi,Ascomycota,Dothideomycetes,c28,c1,c2	1	5.8628090918617e-07	Not classified or generalist
Fungi,Ascomycota,Dothideomycetes,c29,c1,c1	8	9.09495940393119e-07	Air
Fungi,Ascomycota,Dothideomycetes,c3,c1,c1	7	5.88989147918272e-06	Urban
Fungi,Ascomycota,Dothideomycetes,c3,c1,c2	1	1.04880547926979e-08	Not classified or generalist
Fungi,Ascomycota,Dothideomycetes,c30,c1,c1	11	4.09919830469047e-06	Air
Fungi,Ascomycota,Dothideomycetes,c31,c1,c1	6	6.69109868210488e-06	Natural-Air
Fungi,Ascomycota,Dothideomycetes,c32,c1,c1	3	1.18055870306067e-06	Not classified or generalist
Fungi,Ascomycota,Dothideomycetes,c33,c1,c1	6	2.03494449754508e-06	Air
Fungi,Ascomycota,Dothideomycetes,c33,c1,c2	1	1.92256390141505e-06	Not classified or generalist
Fungi,Ascomycota,Dothideomycetes,c34,c1,c1	1	5.49733443287799e-06	Not classified or generalist
Fungi,Ascomycota,Dothideomycetes,c34,c1,c2	1	8.95633137940796e-07	Not classified or generalist
Fungi,Ascomycota,Dothideomycetes,c34,c2,c1	1	6.17678026166066e-08	Not classified or generalist
Fungi,Ascomycota,Dothideomycetes,c34,c2,c2	1	8.64749236632493e-07	Not classified or generalist
Fungi,Ascomycota,Dothideomycetes,c35,c1,c1	6	1.3615598750927e-06	Air
Fungi,Ascomycota,Dothideomycetes,c36,c1,c1	4	2.22175524807801e-06	Not classified or generalist
Fungi,Ascomycota,Dothideomycetes,c37,c1,c1	2	1.35272897956651e-06	Not classified or generalist
Fungi,Ascomycota,Dothideomycetes,c37,c1,c2	2	1.80088785563881e-06	Not classified or generalist
Fungi,Ascomycota,Dothideomycetes,c38,c1,c1	1	7.94543590363235e-07	Not classified or generalist
Fungi,Ascomycota,Dothideomycetes,c39,c1,c1	2	6.21752516606115e-06	Not classified or generalist
Fungi,Ascomycota,Dothideomycetes,c39,c1,c2	1	4.92495331406579e-07	Not classified or generalist
Fungi,Ascomycota,Dothideomycetes,c39,c1,c3	1	2.46247665703289e-07	Not classified or generalist
Fungi,Ascomycota,Dothideomycetes,c39,c1,c4	1	1.18298880859183e-07	Not classified or generalist
Fungi,Ascomycota,Dothideomycetes,c4,c1,c1	14	4.22913363596373e-06	Natural-Air
Fungi,Ascomycota,Dothideomycetes,c40,c1,c1	6	1.34144201066349e-06	Air
Fungi,Ascomycota,Dothideomycetes,c41,c1,c1	7	2.79864768920561e-06	Air
Fungi,Ascomycota,Dothideomycetes,c42,c1,c1	3	6.37317728316249e-07	Not classified or generalist
Fungi,Ascomycota,Dothideomycetes,c42,c1,c2	2	2.75442604202108e-07	Not classified or generalist
Fungi,Ascomycota,Dothideomycetes,c43,c1,c1	4	2.27803781832062e-07	Not classified or generalist
Fungi,Ascomycota,Dothideomycetes,c44,c1,c1	2	2.75950801355402e-08	Not classified or generalist
Fungi,Ascomycota,Dothideomycetes,c44,c1,c2	1	6.06962355562473e-08	Not classified or generalist
Fungi,Ascomycota,Dothideomycetes,c44,c1,c3	1	1.48033618111533e-08	Not classified or generalist
Fungi,Ascomycota,Dothideomycetes,c45,c1,c1	4	5.16157078248203e-08	Not classified or generalist
Fungi,Ascomycota,Dothideomycetes,c46,c1,c1	1	2.28007102902639e-07	Not classified or generalist
Fungi,Ascomycota,Dothideomycetes,c47,c1,c1	5	3.57192769907383e-06	Not classified or generalist
Fungi,Ascomycota,Dothideomycetes,c48,c1,c1	6	2.15674869792672e-06	Air
Fungi,Ascomycota,Dothideomycetes,c49,c1,c1	2	8.83271273315181e-06	Not classified or generalist
Fungi,Ascomycota,Dothideomycetes,c5,c1,c1	7	8.56765369791406e-06	Natural
Fungi,Ascomycota,Dothideomycetes,c5,c1,c2	3	3.06654334932859e-06	Not classified or generalist
Fungi,Ascomycota,Dothideomycetes,c5,c1,c3	2	2.03168447374747e-06	Not classified or generalist
Fungi,Ascomycota,Dothideomycetes,c5,c1,c4	1	1.70055582611311e-08	Not classified or generalist
Fungi,Ascomycota,Dothideomycetes,c5,c2,c1	2	5.0096791914506e-06	Not classified or generalist
Fungi,Ascomycota,Dothideomycetes,c50,c1,c1	3	1.93624992651854e-06	Not classified or generalist
Fungi,Ascomycota,Dothideomycetes,c51,c1,c1	6	4.47855632378823e-06	Natural-Air
Fungi,Ascomycota,Dothideomycetes,c52,c1,c1	3	1.24213891918827e-05	Not classified or generalist
Fungi,Ascomycota,Dothideomycetes,c52,c1,c2	1	2.92109752437613e-07	Not classified or generalist
Fungi,Ascomycota,Dothideomycetes,c53,c1,c1	4	7.30532718246941e-07	Not classified or generalist
Fungi,Ascomycota,Dothideomycetes,c54,c1,c1	2	1.57798894516736e-07	Not classified or generalist
Fungi,Ascomycota,Dothideomycetes,c54,c1,c2	2	6.94107854923864e-08	Not classified or generalist
Fungi,Ascomycota,Dothideomycetes,c55,c1,c1	2	3.22350145300885e-07	Not classified or generalist
Fungi,Ascomycota,Dothideomycetes,c55,c1,c2	1	9.9744609892731e-09	Not classified or generalist
Fungi,Ascomycota,Dothideomycetes,c56,c1,c1	1	2.4165038252462e-06	Not classified or generalist
Fungi,Ascomycota,Dothideomycetes,c57,c1,c1	3	1.82968004447175e-07	Not classified or generalist
Fungi,Ascomycota,Dothideomycetes,c57,c1,c2	1	4.38897052939638e-07	Not classified or generalist
Fungi,Ascomycota,Dothideomycetes,c58,c1,c1	2	2.10638374834084e-06	Not classified or generalist
Fungi,Ascomycota,Dothideomycetes,c58,c1,c2	1	4.2841614540044e-08	Not classified or generalist
Fungi,Ascomycota,Dothideomycetes,c58,c1,c3	1	4.47072750789487e-09	Not classified or generalist
Fungi,Ascomycota,Dothideomycetes,c58,c1,c4	1	4.47072750789487e-09	Not classified or generalist
Fungi,Ascomycota,Dothideomycetes,c59,c1,c1	2	2.02037628647288e-07	Not classified or generalist
Fungi,Ascomycota,Dothideomycetes,c6,c1,c1	10	2.3609211029371e-06	Air
Fungi,Ascomycota,Dothideomycetes,c60,c1,c1	3	6.41494630560893e-07	Not classified or generalist
Fungi,Ascomycota,Dothideomycetes,c61,c1,c1	2	3.09566119868738e-07	Not classified or generalist
Fungi,Ascomycota,Dothideomycetes,c62,c1,c1	4	6.11079768211469e-07	Not classified or generalist
Fungi,Ascomycota,Dothideomycetes,c62,c1,c2	1	5.10199916066008e-08	Not classified or generalist
Fungi,Ascomycota,Dothideomycetes,c63,c1,c1	4	2.97805905175251e-05	Not classified or generalist
Fungi,Ascomycota,Dothideomycetes,c64,c1,c1	3	1.49727625032091e-06	Not classified or generalist
Fungi,Ascomycota,Dothideomycetes,c65,c1,c1	3	1.48220785073796e-05	Not classified or generalist
Fungi,Ascomycota,Dothideomycetes,c66,c1,c1	3	9.47320441268204e-08	Not classified or generalist
Fungi,Ascomycota,Dothideomycetes,c67,c1,c1	4	4.14614226476375e-07	Not classified or generalist
Fungi,Ascomycota,Dothideomycetes,c68,c1,c1	3	2.34132700688705e-07	Not classified or generalist
Fungi,Ascomycota,Dothideomycetes,c69,c1,c1	1	1.65458010110934e-06	Not classified or generalist
Fungi,Ascomycota,Dothideomycetes,c7,c1,c1	2	1.34706216255517e-06	Not classified or generalist
Fungi,Ascomycota,Dothideomycetes,c7,c1,c2	2	2.47369691577453e-05	Not classified or generalist
Fungi,Ascomycota,Dothideomycetes,c7,c1,c3	1	3.83879887748935e-07	Not classified or generalist
Fungi,Ascomycota,Dothideomycetes,c7,c1,c4	1	1.27959962582978e-07	Not classified or generalist
Fungi,Ascomycota,Dothideomycetes,c70,c1,c1	3	2.09589209244885e-06	Not classified or generalist
Fungi,Ascomycota,Dothideomycetes,c71,c1,c1	2	3.5965194342424e-07	Not classified or generalist
Fungi,Ascomycota,Dothideomycetes,c72,c1,c1	1	3.82119155248105e-06	Not classified or generalist
Fungi,Ascomycota,Dothideomycetes,c73,c1,c1	2	8.36406780370914e-08	Not classified or generalist
Fungi,Ascomycota,Dothideomycetes,c74,c1,c1	2	6.33560835343726e-07	Not classified or generalist
Fungi,Ascomycota,Dothideomycetes,c75,c1,c1	1	3.70087605172908e-08	Not classified or generalist
Fungi,Ascomycota,Dothideomycetes,c76,c1,c1	1	4.47859869040425e-07	Not classified or generalist
Fungi,Ascomycota,Dothideomycetes,c76,c1,c2	1	1.59949953228723e-07	Not classified or generalist
Fungi,Ascomycota,Dothideomycetes,c77,c1,c1	2	2.02499958387326e-07	Not classified or generalist
Fungi,Ascomycota,Dothideomycetes,c77,c1,c2	1	1.14261127264692e-07	Not classified or generalist
Fungi,Ascomycota,Dothideomycetes,c77,c2,c1	1	1.2679248196034e-06	Not classified or generalist
Fungi,Ascomycota,Dothideomycetes,c78,c1,c1	4	1.22716271635331e-06	Not classified or generalist
Fungi,Ascomycota,Dothideomycetes,c79,c1,c1	4	6.03062061490825e-06	Not classified or generalist
Fungi,Ascomycota,Dothideomycetes,c8,c1,c1	12	3.21528859208496e-06	Air
Fungi,Ascomycota,Dothideomycetes,c80,c1,c1	2	1.74075949061744e-05	Not classified or generalist
Fungi,Ascomycota,Dothideomycetes,c80,c1,c2	1	2.16187309158123e-07	Not classified or generalist
Fungi,Ascomycota,Dothideomycetes,c81,c1,c1	3	1.10168845017064e-06	Not classified or generalist
Fungi,Ascomycota,Dothideomycetes,c82,c1,c1	2	2.20247990200165e-06	Not classified or generalist
Fungi,Ascomycota,Dothideomycetes,c83,c1,c1	1	3.49788671300912e-06	Not classified or generalist
Fungi,Ascomycota,Dothideomycetes,c84,c1,c1	2	1.06417853527914e-06	Not classified or generalist
Fungi,Ascomycota,Dothideomycetes,c85,c1,c1	1	1.60835056194925e-06	Not classified or generalist
Fungi,Ascomycota,Dothideomycetes,c86,c1,c1	3	4.76203318985549e-06	Not classified or generalist
Fungi,Ascomycota,Dothideomycetes,c87,c1,c1	1	1.99489219785462e-08	Not classified or generalist
Fungi,Ascomycota,Dothideomycetes,c88,c1,c1	1	4.91158959987203e-07	Not classified or generalist
Fungi,Ascomycota,Dothideomycetes,c88,c1,c2	1	2.55083373916966e-08	Not classified or generalist
Fungi,Ascomycota,Dothideomycetes,c89,c1,c1	2	2.51502207812395e-06	Not classified or generalist
Fungi,Ascomycota,Dothideomycetes,c89,c1,c2	1	1.39898937357763e-07	Not classified or generalist
Fungi,Ascomycota,Dothideomycetes,c9,c1,c1	8	4.96410308530494e-06	Not classified or generalist
Fungi,Ascomycota,Dothideomycetes,c9,c1,c2	5	4.07780125361579e-07	Not classified or generalist
Fungi,Ascomycota,Dothideomycetes,c9,c1,c3	1	3.4199149409321e-06	Not classified or generalist
Fungi,Ascomycota,Dothideomycetes,c90,c1,c1	3	6.54419081756648e-07	Not classified or generalist
Fungi,Ascomycota,Dothideomycetes,c91,c1,c1	3	1.7558615997044e-07	Not classified or generalist
Fungi,Ascomycota,Dothideomycetes,c92,c1,c1	1	9.00040577048491e-07	Not classified or generalist
Fungi,Ascomycota,Dothideomycetes,c92,c1,c2	1	2.89974313480584e-07	Not classified or generalist
Fungi,Ascomycota,Dothideomycetes,c93,c1,c1	2	2.9574624690028e-06	Not classified or generalist
Fungi,Ascomycota,Dothideomycetes,c94,c1,c1	2	6.61771586092685e-07	Not classified or generalist
Fungi,Ascomycota,Dothideomycetes,c94,c2,c1	1	7.61658397523751e-08	Not classified or generalist
Fungi,Ascomycota,Dothideomycetes,c95,c1,c1	2	1.09475424702104e-06	Not classified or generalist
Fungi,Ascomycota,Dothideomycetes,c96,c1,c1	1	3.10612245450057e-07	Not classified or generalist
Fungi,Ascomycota,Dothideomycetes,c96,c1,c2	1	4.48980946594616e-07	Not classified or generalist
Fungi,Ascomycota,Dothideomycetes,c97,c1,c1	3	1.77224038048631e-07	Not classified or generalist
Fungi,Ascomycota,Dothideomycetes,c98,c1,c1	2	7.49287085543953e-07	Not classified or generalist
Fungi,Ascomycota,Dothideomycetes,c99,c1,c1	2	2.41896353890597e-07	Not classified or generalist
Fungi,Ascomycota,Dothideomycetes,dummy_order_Cyclothyrium,c1,c1	2	1.36876170807467e-06	Not classified or generalist
Fungi,Ascomycota,Dothideomycetes,dummy_order_Cyclothyrium,c10,c1	1	1.29776316876715e-06	Not classified or generalist
Fungi,Ascomycota,Dothideomycetes,dummy_order_Cyclothyrium,c11,c1	1	3.85323921364355e-07	Not classified or generalist
Fungi,Ascomycota,Dothideomycetes,dummy_order_Cyclothyrium,c2,c1	1	3.29939788669614e-08	Not classified or generalist
Fungi,Ascomycota,Dothideomycetes,dummy_order_Cyclothyrium,c3,c1	3	3.09830283836091e-07	Not classified or generalist
Fungi,Ascomycota,Dothideomycetes,dummy_order_Cyclothyrium,c4,c1	3	1.83144871612576e-06	Not classified or generalist
Fungi,Ascomycota,Dothideomycetes,dummy_order_Cyclothyrium,c5,c1	1	3.44977684937279e-07	Not classified or generalist
Fungi,Ascomycota,Dothideomycetes,dummy_order_Cyclothyrium,c6,c1	1	4.81639197150625e-08	Not classified or generalist
Fungi,Ascomycota,Dothideomycetes,dummy_order_Cyclothyrium,c6,c2	1	3.59267769884691e-07	Not classified or generalist
Fungi,Ascomycota,Dothideomycetes,dummy_order_Cyclothyrium,c7,c1	1	7.20979538203972e-07	Not classified or generalist
Fungi,Ascomycota,Dothideomycetes,dummy_order_Cyclothyrium,c8,c1	2	8.47089923914154e-08	Not classified or generalist
Fungi,Ascomycota,Dothideomycetes,dummy_order_Cyclothyrium,c9,c1	1	2.58241628788552e-07	Not classified or generalist
Fungi,Ascomycota,Dothideomycetes,dummy_order_Cyclothyrium,dummy_family_Cyclothyrium,Cyclothyrium_7863	6	2.67768226212972e-06	Urban-Soil
Fungi,Ascomycota,Dothideomycetes,dummy_order_Cyclothyrium,dummy_family_Cyclothyrium,c1	1	1.10139505383141e-07	Not classified or generalist
Fungi,Ascomycota,Dothideomycetes,dummy_order_Leptospora,c1,c1	2	2.79195145090698e-07	Not classified or generalist
Fungi,Ascomycota,Dothideomycetes,dummy_order_Leptospora,c2,c1	1	1.29530661810518e-07	Not classified or generalist
Fungi,Ascomycota,Dothideomycetes,dummy_order_Leptospora,c3,c1	1	5.82163394651767e-08	Not classified or generalist
Fungi,Ascomycota,Dothideomycetes,dummy_order_Leptospora,c4,c1	1	8.2241690038424e-09	Not classified or generalist
Fungi,Ascomycota,Dothideomycetes,dummy_order_Leptospora,c5,c1	1	4.75254102226338e-09	Not classified or generalist
Fungi,Ascomycota,Dothideomycetes,dummy_order_Leptospora,c6,c1	1	7.70647842728711e-08	Not classified or generalist
Fungi,Ascomycota,Dothideomycetes,dummy_order_Leptospora,c7,c1	1	1.2755301300351e-08	Not classified or generalist
Fungi,Ascomycota,Dothideomycetes,dummy_order_Leptospora,dummy_family_Leptospora,Leptospora_2803	37	0.000234465217594403	Air
Fungi,Ascomycota,Dothideomycetes,dummy_order_Leptospora,dummy_family_Leptospora,c1	7	4.01203151304804e-06	Air
Fungi,Ascomycota,Dothideomycetes,dummy_order_Leptospora,dummy_family_Leptospora,c2	2	3.20083973124638e-07	Not classified or generalist
Fungi,Ascomycota,Dothideomycetes,dummy_order_Leptospora,dummy_family_Leptospora,c3	2	7.98483438056746e-07	Not classified or generalist
Fungi,Ascomycota,Dothideomycetes,dummy_order_Leptospora,dummy_family_Leptospora,c4	1	5.4943856539242e-08	Not classified or generalist
Fungi,Ascomycota,Dothideomycetes,dummy_order_Leptospora,dummy_family_Leptospora,c5	1	3.6629237692828e-08	Not classified or generalist
Fungi,Ascomycota,Dothideomycetes,dummy_order_Leptospora,dummy_family_Leptospora,c6	1	2.19775426156968e-07	Not classified or generalist
Fungi,Ascomycota,Dothideomycetes,dummy_order_Leptospora,dummy_family_Leptospora,c7	1	1.55007799705547e-08	Not classified or generalist
Fungi,Ascomycota,Dothideomycetes,dummy_order_Leptospora,dummy_family_Leptospora,c8	1	2.3251169955832e-08	Not classified or generalist
Fungi,Ascomycota,Dothideomycetes,dummy_order_Perisporiopsidaceae,Perisporiopsidaceae,Perisporiopsis_3827	22	0.000134114766829536	Soil
Fungi,Ascomycota,Dothideomycetes,dummy_order_Perisporiopsidaceae,Perisporiopsidaceae,c1	1	1.641741438452e-07	Not classified or generalist
Fungi,Ascomycota,Dothideomycetes,dummy_order_Perisporiopsidaceae,Perisporiopsidaceae,c2	1	1.16618299817443e-07	Not classified or generalist
Fungi,Ascomycota,Dothideomycetes,dummy_order_Perisporiopsidaceae,c1,c1	4	2.18253878583373e-06	Not classified or generalist
Fungi,Ascomycota,Dothideomycetes,dummy_order_Perisporiopsidaceae,c2,c1	2	5.35930829216981e-06	Not classified or generalist
Fungi,Ascomycota,Dothideomycetes,dummy_order_Perisporiopsidaceae,c3,c1	1	9.07031220802333e-08	Not classified or generalist
Fungi,Ascomycota,Dothideomycetes,dummy_order_Perisporiopsidaceae,c4,c1	2	2.31322850092336e-07	Not classified or generalist
Fungi,Ascomycota,Dothideomycetes,dummy_order_Perisporiopsidaceae,c5,c1	2	8.1567212236809e-07	Not classified or generalist
Fungi,Ascomycota,Dothideomycetes,dummy_order_Perisporiopsidaceae,c6,c1	1	3.56333693886631e-07	Not classified or generalist
Fungi,Ascomycota,Dothideomycetes,dummy_order_Perisporiopsidaceae,c6,c2	1	9.50630245136523e-08	Not classified or generalist
Fungi,Ascomycota,Dothideomycetes,dummy_order_Perisporiopsidaceae,c7,c1	1	8.09283140749964e-08	Not classified or generalist
Fungi,Ascomycota,Dothideomycetes,dummy_order_Perisporiopsidaceae,c7,c2	1	1.63867510346531e-08	Not classified or generalist
Fungi,Ascomycota,Dothideomycetes,dummy_order_Perisporiopsidaceae,c8,c1	1	4.60286442904038e-08	Not classified or generalist
Fungi,Ascomycota,Dothideomycetes,dummy_order_Perisporiopsidaceae,c9,c1	1	7.70647842728711e-08	Not classified or generalist
Fungi,Ascomycota,Dothideomycetes,dummy_order_Phaeosclera,c1,c1	2	7.67061653677368e-08	Not classified or generalist
Fungi,Ascomycota,Dothideomycetes,dummy_order_Phaeosclera,c10,c1	1	4.09668775866327e-08	Not classified or generalist
Fungi,Ascomycota,Dothideomycetes,dummy_order_Phaeosclera,c11,c1	1	1.81406244160467e-07	Not classified or generalist
Fungi,Ascomycota,Dothideomycetes,dummy_order_Phaeosclera,c2,c1	2	3.05067341306218e-07	Not classified or generalist
Fungi,Ascomycota,Dothideomycetes,dummy_order_Phaeosclera,c3,c1	1	2.59151777372095e-08	Not classified or generalist
Fungi,Ascomycota,Dothideomycetes,dummy_order_Phaeosclera,c4,c1	1	4.48723609869254e-09	Not classified or generalist
Fungi,Ascomycota,Dothideomycetes,dummy_order_Phaeosclera,c5,c1	1	4.04641570374982e-08	Not classified or generalist
Fungi,Ascomycota,Dothideomycetes,dummy_order_Phaeosclera,c6,c1	1	8.09283140749964e-08	Not classified or generalist
Fungi,Ascomycota,Dothideomycetes,dummy_order_Phaeosclera,c7,c1	1	6.06962355562473e-08	Not classified or generalist
Fungi,Ascomycota,Dothideomycetes,dummy_order_Phaeosclera,c8,c1	1	4.04641570374982e-08	Not classified or generalist
Fungi,Ascomycota,Dothideomycetes,dummy_order_Phaeosclera,c9,c1	1	4.04641570374982e-08	Not classified or generalist
Fungi,Ascomycota,Dothideomycetes,dummy_order_Phaeosclera,dummy_family_Phaeosclera,Phaeosclera_9316	50	0.00010923549139095	Air
Fungi,Ascomycota,Dothideomycetes,dummy_order_Phaeosclera,dummy_family_Phaeosclera,c1	4	1.43277735512314e-06	Not classified or generalist
Fungi,Ascomycota,Dothideomycetes,dummy_order_Phaeosclera,dummy_family_Phaeosclera,c2	1	5.83091499087214e-08	Not classified or generalist
Fungi,Ascomycota,Dothideomycetes,dummy_order_Phaeosclera,dummy_family_Phaeosclera,c3	1	4.04641570374982e-08	Not classified or generalist
Fungi,Ascomycota,Dothideomycetes,dummy_order_Phaeothecoidiella,c1,c1	25	2.1492889158278e-05	Natural
Fungi,Ascomycota,Dothideomycetes,dummy_order_Phaeothecoidiella,c1,c2	2	1.08726488436863e-07	Not classified or generalist
Fungi,Ascomycota,Dothideomycetes,dummy_order_Phaeothecoidiella,c2,c1	24	3.51993295488156e-05	Natural
Fungi,Ascomycota,Dothideomycetes,dummy_order_Phaeothecoidiella,c2,c2	1	3.05919244850419e-09	Not classified or generalist
Fungi,Ascomycota,Dothideomycetes,dummy_order_Phaeothecoidiella,c3,c1	1	3.29316691054816e-07	Not classified or generalist
Fungi,Ascomycota,Dothideomycetes,dummy_order_Phaeothecoidiella,c4,c1	1	7.63337311287276e-07	Not classified or generalist
Fungi,Ascomycota,Dothideomycetes,dummy_order_Phaeothecoidiella,c5,c1	1	4.49290662126358e-07	Not classified or generalist
Fungi,Ascomycota,Dothideomycetes,dummy_order_Phaeothecoidiella,dummy_family_Phaeothecoidiella,Phaeothecoidiella_514394	8	8.2214736358691e-06	Air
Fungi,Ascomycota,Dothideomycetes,dummy_order_Phaeothecoidiella,dummy_family_Phaeothecoidiella,c1	1	6.05776873323492e-08	Not classified or generalist
Fungi,Ascomycota,Dothideomycetes,dummy_order_Phaeothecoidiella,dummy_family_Phaeothecoidiella,c2	1	4.48723609869254e-09	Not classified or generalist
Fungi,Ascomycota,Dothideomycetes,dummy_order_Phaeothecoidiella,dummy_family_Phaeothecoidiella,c3	1	1.04655257923898e-06	Not classified or generalist
Fungi,Ascomycota,Dothideomycetes,dummy_order_Phaeothecoidiella,dummy_family_Phaeothecoidiella,c4	1	1.12180902467313e-08	Not classified or generalist
Fungi,Ascomycota,Dothideomycetes,dummy_order_Pseudoperisporiaceae,Pseudoperisporiaceae,Bryochiton_660	8	2.75812535229888e-06	Not classified or generalist
Fungi,Ascomycota,Dothideomycetes,dummy_order_Pseudoperisporiaceae,Pseudoperisporiaceae,c1	2	5.83417690423325e-08	Not classified or generalist
Fungi,Ascomycota,Dothideomycetes,dummy_order_Pseudoperisporiaceae,Pseudoperisporiaceae,c2	1	4.8329052246764e-08	Not classified or generalist
Fungi,Ascomycota,Dothideomycetes,dummy_order_Pseudoperisporiaceae,c1,c1	21	1.29189489051907e-05	Natural
Fungi,Ascomycota,Dothideomycetes,dummy_order_Pseudoperisporiaceae,c10,c1	2	1.31689816650307e-07	Not classified or generalist
Fungi,Ascomycota,Dothideomycetes,dummy_order_Pseudoperisporiaceae,c10,c2	1	4.98723049463655e-09	Not classified or generalist
Fungi,Ascomycota,Dothideomycetes,dummy_order_Pseudoperisporiaceae,c11,c1	4	7.005758005748e-07	Not classified or generalist
Fungi,Ascomycota,Dothideomycetes,dummy_order_Pseudoperisporiaceae,c12,c1	1	1.7441200764071e-07	Not classified or generalist
Fungi,Ascomycota,Dothideomycetes,dummy_order_Pseudoperisporiaceae,c13,c1	1	1.49012271988955e-07	Not classified or generalist
Fungi,Ascomycota,Dothideomycetes,dummy_order_Pseudoperisporiaceae,c14,c1	2	5.22170511685351e-07	Not classified or generalist
Fungi,Ascomycota,Dothideomycetes,dummy_order_Pseudoperisporiaceae,c15,c1	2	6.13898071517691e-06	Not classified or generalist
Fungi,Ascomycota,Dothideomycetes,dummy_order_Pseudoperisporiaceae,c16,c1	1	2.20279010766281e-07	Not classified or generalist
Fungi,Ascomycota,Dothideomycetes,dummy_order_Pseudoperisporiaceae,c17,c1	2	2.18561887828641e-07	Not classified or generalist
Fungi,Ascomycota,Dothideomycetes,dummy_order_Pseudoperisporiaceae,c18,c1	1	1.62984330675778e-07	Not classified or generalist
Fungi,Ascomycota,Dothideomycetes,dummy_order_Pseudoperisporiaceae,c19,c1	1	5.81373358802367e-08	Not classified or generalist
Fungi,Ascomycota,Dothideomycetes,dummy_order_Pseudoperisporiaceae,c2,c1	21	2.08552319097163e-05	Natural
Fungi,Ascomycota,Dothideomycetes,dummy_order_Pseudoperisporiaceae,c2,c2	2	6.05873914500303e-08	Not classified or generalist
Fungi,Ascomycota,Dothideomycetes,dummy_order_Pseudoperisporiaceae,c2,c3	1	1.70995747046605e-06	Not classified or generalist
Fungi,Ascomycota,Dothideomycetes,dummy_order_Pseudoperisporiaceae,c20,c1	1	1.0777495717043e-08	Not classified or generalist
Fungi,Ascomycota,Dothideomycetes,dummy_order_Pseudoperisporiaceae,c21,c1	1	6.22330754749259e-08	Not classified or generalist
Fungi,Ascomycota,Dothideomycetes,dummy_order_Pseudoperisporiaceae,c22,c1	1	5.91856323836152e-08	Not classified or generalist
Fungi,Ascomycota,Dothideomycetes,dummy_order_Pseudoperisporiaceae,c23,c1	1	1.0061617206266e-08	Not classified or generalist
Fungi,Ascomycota,Dothideomycetes,dummy_order_Pseudoperisporiaceae,c24,c1	1	1.70995747046605e-06	Not classified or generalist
Fungi,Ascomycota,Dothideomycetes,dummy_order_Pseudoperisporiaceae,c25,c1	1	3.08259137091484e-07	Not classified or generalist
Fungi,Ascomycota,Dothideomycetes,dummy_order_Pseudoperisporiaceae,c26,c1	1	2.13183807362695e-08	Not classified or generalist
Fungi,Ascomycota,Dothideomycetes,dummy_order_Pseudoperisporiaceae,c27,c1	1	1.02720041452946e-08	Not classified or generalist
Fungi,Ascomycota,Dothideomycetes,dummy_order_Pseudoperisporiaceae,c28,c1	1	5.99054216168477e-08	Not classified or generalist
Fungi,Ascomycota,Dothideomycetes,dummy_order_Pseudoperisporiaceae,c29,c1	1	2.90686679401184e-07	Not classified or generalist
Fungi,Ascomycota,Dothideomycetes,dummy_order_Pseudoperisporiaceae,c3,c1	9	1.92707560113225e-06	Air
Fungi,Ascomycota,Dothideomycetes,dummy_order_Pseudoperisporiaceae,c4,c1	9	4.26690633743629e-06	Natural
Fungi,Ascomycota,Dothideomycetes,dummy_order_Pseudoperisporiaceae,c4,c2	4	3.35453014762666e-06	Not classified or generalist
Fungi,Ascomycota,Dothideomycetes,dummy_order_Pseudoperisporiaceae,c5,c1	11	1.77930711217514e-05	Natural
Fungi,Ascomycota,Dothideomycetes,dummy_order_Pseudoperisporiaceae,c5,c2	1	1.00127167955685e-08	Not classified or generalist
Fungi,Ascomycota,Dothideomycetes,dummy_order_Pseudoperisporiaceae,c6,c1	4	6.04848882176697e-07	Not classified or generalist
Fungi,Ascomycota,Dothideomycetes,dummy_order_Pseudoperisporiaceae,c6,c2	1	4.98723049463655e-09	Not classified or generalist
Fungi,Ascomycota,Dothideomycetes,dummy_order_Pseudoperisporiaceae,c7,c1	4	2.78098801162802e-06	Not classified or generalist
Fungi,Ascomycota,Dothideomycetes,dummy_order_Pseudoperisporiaceae,c7,c2	1	4.39575603495478e-09	Not classified or generalist
Fungi,Ascomycota,Dothideomycetes,dummy_order_Pseudoperisporiaceae,c8,c1	5	1.15889703826285e-07	Air
Fungi,Ascomycota,Dothideomycetes,dummy_order_Pseudoperisporiaceae,c9,c1	1	8.8602660326583e-07	Not classified or generalist
Fungi,Ascomycota,Dothideomycetes,dummy_order_Pseudoperisporiaceae,c9,c2	1	1.39898937357763e-07	Not classified or generalist
Fungi,Ascomycota,Dothideomycetes,dummy_order_Pyrenochaeta,c1,c1	2	1.31075139314213e-05	Not classified or generalist
Fungi,Ascomycota,Dothideomycetes,dummy_order_Pyrenochaeta,c1,c2	1	4.81639197150625e-08	Not classified or generalist
Fungi,Ascomycota,Dothideomycetes,dummy_order_Pyrenochaeta,c10,c1	4	4.21348451713547e-08	Not classified or generalist
Fungi,Ascomycota,Dothideomycetes,dummy_order_Pyrenochaeta,c11,c1	1	9.09077231093778e-07	Not classified or generalist
Fungi,Ascomycota,Dothideomycetes,dummy_order_Pyrenochaeta,c12,c1	2	1.89072454401954e-06	Not classified or generalist
Fungi,Ascomycota,Dothideomycetes,dummy_order_Pyrenochaeta,c12,c2	1	1.20409799287656e-07	Not classified or generalist
Fungi,Ascomycota,Dothideomycetes,dummy_order_Pyrenochaeta,c13,c1	2	3.12480543154407e-07	Not classified or generalist
Fungi,Ascomycota,Dothideomycetes,dummy_order_Pyrenochaeta,c14,c1	1	1.006821853983e-08	Not classified or generalist
Fungi,Ascomycota,Dothideomycetes,dummy_order_Pyrenochaeta,c14,c2	1	1.0364754593622e-08	Not classified or generalist
Fungi,Ascomycota,Dothideomycetes,dummy_order_Pyrenochaeta,c15,c1	2	1.19614705215445e-07	Not classified or generalist
Fungi,Ascomycota,Dothideomycetes,dummy_order_Pyrenochaeta,c16,c1	2	2.44888321649662e-07	Not classified or generalist
Fungi,Ascomycota,Dothideomycetes,dummy_order_Pyrenochaeta,c17,c1	2	8.82337709324659e-09	Not classified or generalist
Fungi,Ascomycota,Dothideomycetes,dummy_order_Pyrenochaeta,c18,c1	1	5.18303554744191e-08	Not classified or generalist
Fungi,Ascomycota,Dothideomycetes,dummy_order_Pyrenochaeta,c18,c2	1	1.16843900975045e-06	Not classified or generalist
Fungi,Ascomycota,Dothideomycetes,dummy_order_Pyrenochaeta,c19,c1	1	3.23939721715119e-07	Not classified or generalist
Fungi,Ascomycota,Dothideomycetes,dummy_order_Pyrenochaeta,c2,c1	6	2.09118152738365e-06	Not classified or generalist
Fungi,Ascomycota,Dothideomycetes,dummy_order_Pyrenochaeta,c20,c1	1	3.16876748378841e-08	Not classified or generalist
Fungi,Ascomycota,Dothideomycetes,dummy_order_Pyrenochaeta,c21,c1	1	1.32904893678601e-06	Not classified or generalist
Fungi,Ascomycota,Dothideomycetes,dummy_order_Pyrenochaeta,c22,c1	1	7.39217944231607e-08	Not classified or generalist
Fungi,Ascomycota,Dothideomycetes,dummy_order_Pyrenochaeta,c23,c1	1	7.04950828035808e-08	Not classified or generalist
Fungi,Ascomycota,Dothideomycetes,dummy_order_Pyrenochaeta,c24,c1	1	1.74282211608363e-07	Not classified or generalist
Fungi,Ascomycota,Dothideomycetes,dummy_order_Pyrenochaeta,c25,c1	1	1.0364754593622e-08	Not classified or generalist
Fungi,Ascomycota,Dothideomycetes,dummy_order_Pyrenochaeta,c26,c1	1	6.90983639574797e-09	Not classified or generalist
Fungi,Ascomycota,Dothideomycetes,dummy_order_Pyrenochaeta,c27,c1	1	1.03490512192425e-06	Not classified or generalist
Fungi,Ascomycota,Dothideomycetes,dummy_order_Pyrenochaeta,c28,c1	1	7.94450353306579e-08	Not classified or generalist
Fungi,Ascomycota,Dothideomycetes,dummy_order_Pyrenochaeta,c29,c1	1	1.04880547926979e-08	Not classified or generalist
Fungi,Ascomycota,Dothideomycetes,dummy_order_Pyrenochaeta,c3,c1	2	9.16510451435599e-07	Not classified or generalist
Fungi,Ascomycota,Dothideomycetes,dummy_order_Pyrenochaeta,c3,c2	2	1.90027062741078e-07	Not classified or generalist
Fungi,Ascomycota,Dothideomycetes,dummy_order_Pyrenochaeta,c30,c1	1	1.15597176409307e-07	Not classified or generalist
Fungi,Ascomycota,Dothideomycetes,dummy_order_Pyrenochaeta,c31,c1	1	3.67698090659112e-08	Not classified or generalist
Fungi,Ascomycota,Dothideomycetes,dummy_order_Pyrenochaeta,c32,c1	1	4.72720160168764e-06	Not classified or generalist
Fungi,Ascomycota,Dothideomycetes,dummy_order_Pyrenochaeta,c33,c1	1	1.25856657512375e-07	Not classified or generalist
Fungi,Ascomycota,Dothideomycetes,dummy_order_Pyrenochaeta,c34,c1	1	2.56493620569907e-06	Not classified or generalist
Fungi,Ascomycota,Dothideomycetes,dummy_order_Pyrenochaeta,c35,c1	1	1.70995747046605e-06	Not classified or generalist
[truncated: 13,361 more rows]
