# Supplementary material for: Fungal communities decline with urbanization—more in air than in soil
Source: ISME J. 2020 Aug 5;14(11):2806–15. doi: 10.1038/s41396-020-0732-1 (PMC7784924; doi:10.1038/s41396-020-0732-1)
Supplement: Supplementary file 2 — Supplemental data [file 41396_2020_732_MOESM2_ESM.zip › Data Table 3.txt]

TAXON	OCCURRENCES	ABUNDANCE	CLASSIFICATION
Fungi,Ascomycota,Archaeorhizomycetes,Archaeorhizomycetales,Archaeorhizomycetaceae	64	0.0093109645342071	Soil
Fungi,Ascomycota,Archaeorhizomycetes,Archaeorhizomycetales,c1	1	6.43454006562846e-07	Not classified or generalist
Fungi,Ascomycota,Archaeorhizomycetes,Archaeorhizomycetales,c2	1	2.84192186231924e-06	Not classified or generalist
Fungi,Ascomycota,Arthoniomycetes,Arthoniales,Arthoniaceae	1	1.87454679933033e-06	Not classified or generalist
Fungi,Ascomycota,Coniocybomycetes,Coniocybales,Coniocybaceae	1	2.81441389448915e-07	Not classified or generalist
Fungi,Ascomycota,Coniocybomycetes,c1,c1	1	3.67698090659112e-08	Not classified or generalist
Fungi,Ascomycota,Dothideomycetes,Botryosphaeriales,Botryosphaeriaceae	77	0.000341675176776138	Not classified or generalist
Fungi,Ascomycota,Dothideomycetes,Botryosphaeriales,c1	9	4.65691061227427e-06	Natural-Air
Fungi,Ascomycota,Dothideomycetes,Botryosphaeriales,c10	2	3.67379137804385e-07	Not classified or generalist
Fungi,Ascomycota,Dothideomycetes,Botryosphaeriales,c11	2	1.90517462361951e-06	Not classified or generalist
Fungi,Ascomycota,Dothideomycetes,Botryosphaeriales,c12	2	4.20656877072083e-07	Not classified or generalist
Fungi,Ascomycota,Dothideomycetes,Botryosphaeriales,c13	1	1.94363833029071e-08	Not classified or generalist
Fungi,Ascomycota,Dothideomycetes,Botryosphaeriales,c14	1	1.70995747046605e-06	Not classified or generalist
Fungi,Ascomycota,Dothideomycetes,Botryosphaeriales,c15	1	2.59677451610547e-08	Not classified or generalist
Fungi,Ascomycota,Dothideomycetes,Botryosphaeriales,c16	1	1.12448587013719e-08	Not classified or generalist
Fungi,Ascomycota,Dothideomycetes,Botryosphaeriales,c17	1	7.63337311287276e-07	Not classified or generalist
Fungi,Ascomycota,Dothideomycetes,Botryosphaeriales,c18	1	1.23123832851645e-07	Not classified or generalist
Fungi,Ascomycota,Dothideomycetes,Botryosphaeriales,c19	1	2.56493620569907e-06	Not classified or generalist
Fungi,Ascomycota,Dothideomycetes,Botryosphaeriales,c2	9	2.20903831054659e-06	Natural-Air
Fungi,Ascomycota,Dothideomycetes,Botryosphaeriales,c20	1	6.33848813990267e-08	Not classified or generalist
Fungi,Ascomycota,Dothideomycetes,Botryosphaeriales,c21	1	2.59151777372095e-08	Not classified or generalist
Fungi,Ascomycota,Dothideomycetes,Botryosphaeriales,c22	1	2.55083373916966e-08	Not classified or generalist
Fungi,Ascomycota,Dothideomycetes,Botryosphaeriales,c23	1	3.21999657830933e-06	Not classified or generalist
Fungi,Ascomycota,Dothideomycetes,Botryosphaeriales,c24	1	5.36116853983085e-06	Not classified or generalist
Fungi,Ascomycota,Dothideomycetes,Botryosphaeriales,c25	1	4.98723049463655e-09	Not classified or generalist
Fungi,Ascomycota,Dothideomycetes,Botryosphaeriales,c26	1	2.45801265519796e-08	Not classified or generalist
Fungi,Ascomycota,Dothideomycetes,Botryosphaeriales,c27	1	1.84114577161615e-07	Not classified or generalist
Fungi,Ascomycota,Dothideomycetes,Botryosphaeriales,c28	1	2.58241628788552e-07	Not classified or generalist
Fungi,Ascomycota,Dothideomycetes,Botryosphaeriales,c3	4	1.01640360007483e-06	Not classified or generalist
Fungi,Ascomycota,Dothideomycetes,Botryosphaeriales,c4	3	5.36219073363877e-06	Not classified or generalist
Fungi,Ascomycota,Dothideomycetes,Botryosphaeriales,c5	4	1.49574682568328e-06	Not classified or generalist
Fungi,Ascomycota,Dothideomycetes,Botryosphaeriales,c6	4	6.1276698593603e-06	Not classified or generalist
Fungi,Ascomycota,Dothideomycetes,Botryosphaeriales,c7	1	2.54348755226464e-07	Not classified or generalist
Fungi,Ascomycota,Dothideomycetes,Botryosphaeriales,c8	3	1.07562190994503e-06	Not classified or generalist
Fungi,Ascomycota,Dothideomycetes,Botryosphaeriales,c9	3	4.22741869278342e-07	Not classified or generalist
Fungi,Ascomycota,Dothideomycetes,Capnodiales,Antennulariellaceae	3	4.95362755557405e-06	Not classified or generalist
Fungi,Ascomycota,Dothideomycetes,Capnodiales,Cladosporiaceae	149	0.0644621876478735	Air
Fungi,Ascomycota,Dothideomycetes,Capnodiales,Dissoconiaceae	22	1.08505471410255e-05	Air
Fungi,Ascomycota,Dothideomycetes,Capnodiales,Mycosphaerellaceae	85	0.00112132472181012	Not classified or generalist
Fungi,Ascomycota,Dothideomycetes,Capnodiales,Teratosphaeriaceae	66	0.000577367028486768	Not classified or generalist
Fungi,Ascomycota,Dothideomycetes,Capnodiales,c1	80	4.06734990036771e-05	Not classified or generalist
Fungi,Ascomycota,Dothideomycetes,Capnodiales,c10	4	4.58254152767104e-08	Not classified or generalist
Fungi,Ascomycota,Dothideomycetes,Capnodiales,c11	3	4.71287765862845e-07	Not classified or generalist
Fungi,Ascomycota,Dothideomycetes,Capnodiales,c12	2	1.88119059564611e-07	Not classified or generalist
Fungi,Ascomycota,Dothideomycetes,Capnodiales,c13	3	2.25441963330061e-08	Not classified or generalist
Fungi,Ascomycota,Dothideomycetes,Capnodiales,c14	1	2.90686679401184e-07	Not classified or generalist
Fungi,Ascomycota,Dothideomycetes,Capnodiales,c15	2	4.25041327186579e-07	Not classified or generalist
Fungi,Ascomycota,Dothideomycetes,Capnodiales,c16	2	1.01390257032905e-07	Not classified or generalist
Fungi,Ascomycota,Dothideomycetes,Capnodiales,c17	2	4.82338326236882e-07	Not classified or generalist
Fungi,Ascomycota,Dothideomycetes,Capnodiales,c18	2	5.64915242494134e-07	Not classified or generalist
Fungi,Ascomycota,Dothideomycetes,Capnodiales,c19	2	2.3186274869534e-05	Not classified or generalist
Fungi,Ascomycota,Dothideomycetes,Capnodiales,c2	62	5.25460432319921e-06	Soil
Fungi,Ascomycota,Dothideomycetes,Capnodiales,c20	2	1.64074323769288e-07	Not classified or generalist
Fungi,Ascomycota,Dothideomycetes,Capnodiales,c21	1	5.11089350325961e-07	Not classified or generalist
Fungi,Ascomycota,Dothideomycetes,Capnodiales,c22	2	1.78268997134231e-07	Not classified or generalist
Fungi,Ascomycota,Dothideomycetes,Capnodiales,c23	2	3.97775818768081e-07	Not classified or generalist
Fungi,Ascomycota,Dothideomycetes,Capnodiales,c24	1	2.92552848854421e-08	Not classified or generalist
Fungi,Ascomycota,Dothideomycetes,Capnodiales,c25	1	1.70055582611311e-08	Not classified or generalist
Fungi,Ascomycota,Dothideomycetes,Capnodiales,c26	1	8.76329257312838e-07	Not classified or generalist
Fungi,Ascomycota,Dothideomycetes,Capnodiales,c27	1	4.21121638229655e-07	Not classified or generalist
Fungi,Ascomycota,Dothideomycetes,Capnodiales,c28	1	1.23535605233213e-07	Not classified or generalist
Fungi,Ascomycota,Dothideomycetes,Capnodiales,c29	1	4.37713276701067e-07	Not classified or generalist
Fungi,Ascomycota,Dothideomycetes,Capnodiales,c3	10	2.09608864305034e-06	Soil
Fungi,Ascomycota,Dothideomycetes,Capnodiales,c30	1	7.01214842062357e-09	Not classified or generalist
Fungi,Ascomycota,Dothideomycetes,Capnodiales,c31	1	2.92552848854421e-08	Not classified or generalist
Fungi,Ascomycota,Dothideomycetes,Capnodiales,c32	1	7.14153327787943e-08	Not classified or generalist
Fungi,Ascomycota,Dothideomycetes,Capnodiales,c33	1	3.90070465139228e-08	Not classified or generalist
Fungi,Ascomycota,Dothideomycetes,Capnodiales,c34	1	1.60060982707138e-06	Not classified or generalist
Fungi,Ascomycota,Dothideomycetes,Capnodiales,c35	1	3.12994764810416e-08	Not classified or generalist
Fungi,Ascomycota,Dothideomycetes,Capnodiales,c36	1	3.10015599411094e-08	Not classified or generalist
Fungi,Ascomycota,Dothideomycetes,Capnodiales,c37	1	1.95265759387042e-07	Not classified or generalist
Fungi,Ascomycota,Dothideomycetes,Capnodiales,c38	1	2.45801265519796e-08	Not classified or generalist
Fungi,Ascomycota,Dothideomycetes,Capnodiales,c39	1	4.87588081424035e-08	Not classified or generalist
Fungi,Ascomycota,Dothideomycetes,Capnodiales,c4	7	3.27905257968995e-07	Natural-Air
Fungi,Ascomycota,Dothideomycetes,Capnodiales,c40	1	6.06962355562473e-08	Not classified or generalist
Fungi,Ascomycota,Dothideomycetes,Capnodiales,c41	1	4.98723049463655e-09	Not classified or generalist
Fungi,Ascomycota,Dothideomycetes,Capnodiales,c42	1	5.0468567674278e-07	Not classified or generalist
Fungi,Ascomycota,Dothideomycetes,Capnodiales,c43	1	1.36044466089049e-07	Not classified or generalist
Fungi,Ascomycota,Dothideomycetes,Capnodiales,c44	1	3.8938524050951e-07	Not classified or generalist
Fungi,Ascomycota,Dothideomycetes,Capnodiales,c45	1	2.25961425189983e-06	Not classified or generalist
Fungi,Ascomycota,Dothideomycetes,Capnodiales,c46	1	3.4199149409321e-06	Not classified or generalist
Fungi,Ascomycota,Dothideomycetes,Capnodiales,c5	4	4.13909165338857e-06	Not classified or generalist
Fungi,Ascomycota,Dothideomycetes,Capnodiales,c6	2	1.33762994625147e-06	Not classified or generalist
Fungi,Ascomycota,Dothideomycetes,Capnodiales,c7	6	2.00344181060151e-07	Natural
Fungi,Ascomycota,Dothideomycetes,Capnodiales,c8	2	2.3721152591229e-07	Not classified or generalist
Fungi,Ascomycota,Dothideomycetes,Capnodiales,c9	1	5.49725500028513e-07	Not classified or generalist
Fungi,Ascomycota,Dothideomycetes,Capnodiales,dummy_family_Arthrocatena	42	5.2573640175052e-05	Not classified or generalist
Fungi,Ascomycota,Dothideomycetes,Capnodiales,dummy_family_Capnobotryella	54	9.9864087301162e-05	Not classified or generalist
Fungi,Ascomycota,Dothideomycetes,Capnodiales,dummy_family_Friedmanniomyces	26	3.15387404957149e-05	Not classified or generalist
Fungi,Ascomycota,Dothideomycetes,Capnodiales,dummy_family_Phaeotheca	36	9.42655707970847e-05	Natural
Fungi,Ascomycota,Dothideomycetes,Capnodiales,dummy_family_Pseudotaeniolina	48	0.00018358801951064	Not classified or generalist
Fungi,Ascomycota,Dothideomycetes,Capnodiales,dummy_family_Rachicladosporium	27	0.000174570817241278	Natural
Fungi,Ascomycota,Dothideomycetes,Capnodiales,dummy_family_Torula	22	4.44710455100374e-05	Not classified or generalist
Fungi,Ascomycota,Dothideomycetes,Capnodiales,dummy_family_Toxicocladosporium	9	3.58782252154829e-05	Natural-Soil
Fungi,Ascomycota,Dothideomycetes,Capnodiales,dummy_family_Verrucocladosporium	16	5.53494050836085e-05	Natural-Soil
Fungi,Ascomycota,Dothideomycetes,Dothideales,Dothioraceae	93	0.00169662823570842	Not classified or generalist
Fungi,Ascomycota,Dothideomycetes,Dothideales,Saccotheciaceae	79	0.00121417924016102	Not classified or generalist
Fungi,Ascomycota,Dothideomycetes,Dothideales,c1	69	0.000424525329072475	Not classified or generalist
Fungi,Ascomycota,Dothideomycetes,Dothideales,c10	4	1.7665587921572e-06	Not classified or generalist
Fungi,Ascomycota,Dothideomycetes,Dothideales,c11	4	9.55182882531756e-08	Not classified or generalist
Fungi,Ascomycota,Dothideomycetes,Dothideales,c12	3	5.31889323250519e-08	Not classified or generalist
Fungi,Ascomycota,Dothideomycetes,Dothideales,c13	1	4.21438773596582e-06	Not classified or generalist
Fungi,Ascomycota,Dothideomycetes,Dothideales,c14	3	7.52110243238865e-08	Not classified or generalist
Fungi,Ascomycota,Dothideomycetes,Dothideales,c15	1	9.68406107957071e-07	Not classified or generalist
Fungi,Ascomycota,Dothideomycetes,Dothideales,c16	1	4.38897052939638e-07	Not classified or generalist
Fungi,Ascomycota,Dothideomycetes,Dothideales,c17	2	2.89549892638924e-06	Not classified or generalist
Fungi,Ascomycota,Dothideomycetes,Dothideales,c18	2	2.76244308638421e-08	Not classified or generalist
Fungi,Ascomycota,Dothideomycetes,Dothideales,c19	2	2.36623455129621e-08	Not classified or generalist
Fungi,Ascomycota,Dothideomycetes,Dothideales,c2	39	0.000136674559063142	Air
Fungi,Ascomycota,Dothideomycetes,Dothideales,c20	2	9.56778100909351e-08	Not classified or generalist
Fungi,Ascomycota,Dothideomycetes,Dothideales,c21	2	1.59116799040379e-07	Not classified or generalist
Fungi,Ascomycota,Dothideomycetes,Dothideales,c22	2	7.70829865909004e-08	Not classified or generalist
Fungi,Ascomycota,Dothideomycetes,Dothideales,c23	2	3.29911373638032e-06	Not classified or generalist
Fungi,Ascomycota,Dothideomycetes,Dothideales,c24	2	1.72290179163194e-06	Not classified or generalist
Fungi,Ascomycota,Dothideomycetes,Dothideales,c25	1	7.36841922439601e-09	Not classified or generalist
Fungi,Ascomycota,Dothideomycetes,Dothideales,c26	1	4.47072750789487e-09	Not classified or generalist
Fungi,Ascomycota,Dothideomycetes,Dothideales,c27	1	1.70055582611311e-08	Not classified or generalist
Fungi,Ascomycota,Dothideomycetes,Dothideales,c28	1	1.641741438452e-07	Not classified or generalist
Fungi,Ascomycota,Dothideomycetes,Dothideales,c29	1	1.6443576670468e-07	Not classified or generalist
Fungi,Ascomycota,Dothideomycetes,Dothideales,c3	25	5.87264542059851e-06	Air
Fungi,Ascomycota,Dothideomycetes,Dothideales,c30	1	1.29120814394276e-07	Not classified or generalist
Fungi,Ascomycota,Dothideomycetes,Dothideales,c31	1	5.01387909427073e-08	Not classified or generalist
Fungi,Ascomycota,Dothideomycetes,Dothideales,c32	1	3.88727666058143e-08	Not classified or generalist
Fungi,Ascomycota,Dothideomycetes,Dothideales,c33	1	1.61286040715364e-07	Not classified or generalist
Fungi,Ascomycota,Dothideomycetes,Dothideales,c34	1	4.47072750789487e-09	Not classified or generalist
Fungi,Ascomycota,Dothideomycetes,Dothideales,c35	1	9.32659582385084e-08	Not classified or generalist
Fungi,Ascomycota,Dothideomycetes,Dothideales,c4	21	1.41847485898869e-05	Natural-Air
Fungi,Ascomycota,Dothideomycetes,Dothideales,c5	8	9.43594936294319e-06	Natural-Air
Fungi,Ascomycota,Dothideomycetes,Dothideales,c6	10	2.78551373691943e-05	Urban-Soil
Fungi,Ascomycota,Dothideomycetes,Dothideales,c7	7	1.31436568310262e-06	Natural-Air
Fungi,Ascomycota,Dothideomycetes,Dothideales,c8	2	1.11861258149632e-06	Not classified or generalist
Fungi,Ascomycota,Dothideomycetes,Dothideales,c9	2	7.4668690150864e-06	Not classified or generalist
Fungi,Ascomycota,Dothideomycetes,Dothideales,dummy_family_Celosporium	40	0.000242050715244564	Not classified or generalist
Fungi,Ascomycota,Dothideomycetes,Myriangiales,Elsinoaceae	6	8.45475400968324e-07	Air
Fungi,Ascomycota,Dothideomycetes,Myriangiales,Myriangiaceae	25	1.45464555419538e-05	Air
Fungi,Ascomycota,Dothideomycetes,Myriangiales,c1	13	3.85387967797624e-06	Natural-Air
Fungi,Ascomycota,Dothideomycetes,Myriangiales,c10	1	8.43951717734276e-08	Not classified or generalist
Fungi,Ascomycota,Dothideomycetes,Myriangiales,c11	1	6.93231004470355e-07	Not classified or generalist
Fungi,Ascomycota,Dothideomycetes,Myriangiales,c2	18	1.12481570398408e-05	Air
Fungi,Ascomycota,Dothideomycetes,Myriangiales,c3	2	3.45291874363314e-07	Not classified or generalist
Fungi,Ascomycota,Dothideomycetes,Myriangiales,c4	1	6.06962355562473e-08	Not classified or generalist
Fungi,Ascomycota,Dothideomycetes,Myriangiales,c5	1	1.29120814394276e-07	Not classified or generalist
Fungi,Ascomycota,Dothideomycetes,Myriangiales,c6	1	9.50630245136523e-08	Not classified or generalist
Fungi,Ascomycota,Dothideomycetes,Myriangiales,c7	1	7.01541571519302e-08	Not classified or generalist
Fungi,Ascomycota,Dothideomycetes,Myriangiales,c8	1	1.82088706668742e-07	Not classified or generalist
Fungi,Ascomycota,Dothideomycetes,Myriangiales,c9	1	1.15597176409307e-07	Not classified or generalist
Fungi,Ascomycota,Dothideomycetes,Myriangiales,dummy_family_Endosporium	46	9.4936914540646e-05	Not classified or generalist
Fungi,Ascomycota,Dothideomycetes,Mytilinidiales,Gloniaceae	84	0.0473366639309298	Natural-Soil
Fungi,Ascomycota,Dothideomycetes,Mytilinidiales,c1	3	4.93721809135605e-06	Not classified or generalist
Fungi,Ascomycota,Dothideomycetes,Mytilinidiales,c10	2	2.40814375337614e-08	Not classified or generalist
Fungi,Ascomycota,Dothideomycetes,Mytilinidiales,c11	1	5.89570293521517e-07	Not classified or generalist
Fungi,Ascomycota,Dothideomycetes,Mytilinidiales,c12	1	4.11977978874653e-07	Not classified or generalist
Fungi,Ascomycota,Dothideomycetes,Mytilinidiales,c13	1	3.27735020693061e-08	Not classified or generalist
Fungi,Ascomycota,Dothideomycetes,Mytilinidiales,c14	1	4.91602531039592e-08	Not classified or generalist
Fungi,Ascomycota,Dothideomycetes,Mytilinidiales,c15	1	9.36217931712193e-08	Not classified or generalist
Fungi,Ascomycota,Dothideomycetes,Mytilinidiales,c16	1	1.92661960682178e-07	Not classified or generalist
Fungi,Ascomycota,Dothideomycetes,Mytilinidiales,c17	1	2.46247665703289e-07	Not classified or generalist
Fungi,Ascomycota,Dothideomycetes,Mytilinidiales,c18	1	1.34838330195673e-07	Not classified or generalist
Fungi,Ascomycota,Dothideomycetes,Mytilinidiales,c19	1	7.77913443436574e-09	Not classified or generalist
Fungi,Ascomycota,Dothideomycetes,Mytilinidiales,c2	2	7.16264153416183e-07	Not classified or generalist
Fungi,Ascomycota,Dothideomycetes,Mytilinidiales,c20	1	1.70055582611311e-08	Not classified or generalist
Fungi,Ascomycota,Dothideomycetes,Mytilinidiales,c21	1	5.99054216168477e-08	Not classified or generalist
Fungi,Ascomycota,Dothideomycetes,Mytilinidiales,c22	1	1.68565197437835e-08	Not classified or generalist
Fungi,Ascomycota,Dothideomycetes,Mytilinidiales,c23	1	9.03845700759934e-07	Not classified or generalist
Fungi,Ascomycota,Dothideomycetes,Mytilinidiales,c24	1	1.68565197437835e-08	Not classified or generalist
Fungi,Ascomycota,Dothideomycetes,Mytilinidiales,c25	1	2.31194352818613e-07	Not classified or generalist
Fungi,Ascomycota,Dothideomycetes,Mytilinidiales,c3	4	2.14024131670525e-05	Not classified or generalist
Fungi,Ascomycota,Dothideomycetes,Mytilinidiales,c4	3	2.48358916105981e-07	Not classified or generalist
Fungi,Ascomycota,Dothideomycetes,Mytilinidiales,c5	1	9.07031220802333e-08	Not classified or generalist
Fungi,Ascomycota,Dothideomycetes,Mytilinidiales,c6	1	2.51540430156651e-08	Not classified or generalist
Fungi,Ascomycota,Dothideomycetes,Mytilinidiales,c7	2	3.43630169196675e-06	Not classified or generalist
Fungi,Ascomycota,Dothideomycetes,Mytilinidiales,c8	2	1.10267439614034e-06	Not classified or generalist
Fungi,Ascomycota,Dothideomycetes,Mytilinidiales,c9	2	4.59883723730272e-08	Not classified or generalist
Fungi,Ascomycota,Dothideomycetes,Pleosporales,Arthopyreniaceae	5	1.65770261399884e-05	Urban
Fungi,Ascomycota,Dothideomycetes,Pleosporales,Coniothyriaceae	50	0.000309573731410294	Not classified or generalist
Fungi,Ascomycota,Dothideomycetes,Pleosporales,Cucurbitariaceae	39	0.000292324816515257	Urban
Fungi,Ascomycota,Dothideomycetes,Pleosporales,Didymellaceae	109	0.00692034705137479	Not classified or generalist
Fungi,Ascomycota,Dothideomycetes,Pleosporales,Didymosphaeriaceae	54	0.00108864480768964	Not classified or generalist
Fungi,Ascomycota,Dothideomycetes,Pleosporales,Lentitheciaceae	37	0.000175095368615342	Soil
Fungi,Ascomycota,Dothideomycetes,Pleosporales,Leptosphaeriaceae	46	0.000199595396349335	Not classified or generalist
Fungi,Ascomycota,Dothideomycetes,Pleosporales,Lophiostomataceae	18	3.90227314934382e-05	Not classified or generalist
Fungi,Ascomycota,Dothideomycetes,Pleosporales,Massarinaceae	32	0.000107081141043267	Not classified or generalist
Fungi,Ascomycota,Dothideomycetes,Pleosporales,Melanommataceae	50	0.00130931283516532	Not classified or generalist
Fungi,Ascomycota,Dothideomycetes,Pleosporales,Montagnulaceae	16	4.79639086752532e-05	Not classified or generalist
Fungi,Ascomycota,Dothideomycetes,Pleosporales,Phaeosphaeriaceae	78	0.000872544790201763	Not classified or generalist
Fungi,Ascomycota,Dothideomycetes,Pleosporales,Pleomassariaceae	21	8.10418546822984e-05	Not classified or generalist
Fungi,Ascomycota,Dothideomycetes,Pleosporales,Pleosporaceae	100	0.0144797214712575	Air
Fungi,Ascomycota,Dothideomycetes,Pleosporales,Sporormiaceae	29	0.000525011339137266	Not classified or generalist
Fungi,Ascomycota,Dothideomycetes,Pleosporales,c1	31	0.000187804010498657	Not classified or generalist
Fungi,Ascomycota,Dothideomycetes,Pleosporales,c10	7	4.3526893517626e-05	Urban-Soil
Fungi,Ascomycota,Dothideomycetes,Pleosporales,c100	3	1.16461094864644e-07	Not classified or generalist
Fungi,Ascomycota,Dothideomycetes,Pleosporales,c101	1	1.75200395139195e-06	Not classified or generalist
Fungi,Ascomycota,Dothideomycetes,Pleosporales,c102	1	7.3258475385656e-08	Not classified or generalist
Fungi,Ascomycota,Dothideomycetes,Pleosporales,c103	1	4.24873648893731e-07	Not classified or generalist
Fungi,Ascomycota,Dothideomycetes,Pleosporales,c104	2	3.34150555207454e-08	Not classified or generalist
Fungi,Ascomycota,Dothideomycetes,Pleosporales,c105	1	1.43922957567242e-08	Not classified or generalist
Fungi,Ascomycota,Dothideomycetes,Pleosporales,c106	1	2.02320785187491e-07	Not classified or generalist
Fungi,Ascomycota,Dothideomycetes,Pleosporales,c107	1	1.00937004604213e-06	Not classified or generalist
Fungi,Ascomycota,Dothideomycetes,Pleosporales,c108	2	2.04134047426106e-07	Not classified or generalist
Fungi,Ascomycota,Dothideomycetes,Pleosporales,c109	2	1.16436190620237e-06	Not classified or generalist
Fungi,Ascomycota,Dothideomycetes,Pleosporales,c11	24	8.23791533191574e-05	Not classified or generalist
Fungi,Ascomycota,Dothideomycetes,Pleosporales,c110	1	7.01214842062358e-09	Not classified or generalist
Fungi,Ascomycota,Dothideomycetes,Pleosporales,c111	1	9.56647597526322e-08	Not classified or generalist
Fungi,Ascomycota,Dothideomycetes,Pleosporales,c112	2	9.33992247009306e-07	Not classified or generalist
Fungi,Ascomycota,Dothideomycetes,Pleosporales,c113	1	7.73264835948223e-07	Not classified or generalist
Fungi,Ascomycota,Dothideomycetes,Pleosporales,c114	2	2.54679110377338e-06	Not classified or generalist
Fungi,Ascomycota,Dothideomycetes,Pleosporales,c115	1	1.01160392593745e-07	Not classified or generalist
Fungi,Ascomycota,Dothideomycetes,Pleosporales,c116	1	2.4513304298935e-06	Not classified or generalist
Fungi,Ascomycota,Dothideomycetes,Pleosporales,c117	1	5.30734899903506e-07	Not classified or generalist
Fungi,Ascomycota,Dothideomycetes,Pleosporales,c118	1	1.10309427197734e-07	Not classified or generalist
Fungi,Ascomycota,Dothideomycetes,Pleosporales,c119	1	2.09761095853958e-08	Not classified or generalist
Fungi,Ascomycota,Dothideomycetes,Pleosporales,c12	11	0.000370253881877534	Not classified or generalist
Fungi,Ascomycota,Dothideomycetes,Pleosporales,c120	1	7.35396181318225e-08	Not classified or generalist
Fungi,Ascomycota,Dothideomycetes,Pleosporales,c121	1	5.25911131546768e-09	Not classified or generalist
Fungi,Ascomycota,Dothideomycetes,Pleosporales,c122	1	3.64411106542281e-09	Not classified or generalist
Fungi,Ascomycota,Dothideomycetes,Pleosporales,c123	1	7.61740848431283e-08	Not classified or generalist
Fungi,Ascomycota,Dothideomycetes,Pleosporales,c124	1	9.1604981332341e-09	Not classified or generalist
Fungi,Ascomycota,Dothideomycetes,Pleosporales,c125	1	8.77713083514898e-08	Not classified or generalist
Fungi,Ascomycota,Dothideomycetes,Pleosporales,c126	1	5.24402739634895e-08	Not classified or generalist
Fungi,Ascomycota,Dothideomycetes,Pleosporales,c127	1	3.16876748378841e-08	Not classified or generalist
Fungi,Ascomycota,Dothideomycetes,Pleosporales,c128	1	1.2755301300351e-08	Not classified or generalist
Fungi,Ascomycota,Dothideomycetes,Pleosporales,c129	1	9.09239332223475e-08	Not classified or generalist
Fungi,Ascomycota,Dothideomycetes,Pleosporales,c13	7	8.88295972580099e-05	Urban-Soil
Fungi,Ascomycota,Dothideomycetes,Pleosporales,c130	1	1.39898937357763e-07	Not classified or generalist
Fungi,Ascomycota,Dothideomycetes,Pleosporales,c131	1	3.16876748378841e-08	Not classified or generalist
Fungi,Ascomycota,Dothideomycetes,Pleosporales,c132	1	9.50773220985401e-08	Not classified or generalist
Fungi,Ascomycota,Dothideomycetes,Pleosporales,c133	1	4.34383656797977e-08	Not classified or generalist
Fungi,Ascomycota,Dothideomycetes,Pleosporales,c134	1	1.70055582611311e-08	Not classified or generalist
Fungi,Ascomycota,Dothideomycetes,Pleosporales,c135	1	4.18957466637205e-07	Not classified or generalist
Fungi,Ascomycota,Dothideomycetes,Pleosporales,c136	1	3.55306345604491e-08	Not classified or generalist
Fungi,Ascomycota,Dothideomycetes,Pleosporales,c137	1	5.82163394651767e-08	Not classified or generalist
Fungi,Ascomycota,Dothideomycetes,Pleosporales,c138	1	1.55007799705547e-08	Not classified or generalist
Fungi,Ascomycota,Dothideomycetes,Pleosporales,c139	1	1.01160392593745e-07	Not classified or generalist
Fungi,Ascomycota,Dothideomycetes,Pleosporales,c14	16	7.88362840177987e-05	Not classified or generalist
Fungi,Ascomycota,Dothideomycetes,Pleosporales,c140	1	6.06962355562473e-08	Not classified or generalist
Fungi,Ascomycota,Dothideomycetes,Pleosporales,c141	1	1.10309427197734e-07	Not classified or generalist
Fungi,Ascomycota,Dothideomycetes,Pleosporales,c142	1	6.33848813990267e-08	Not classified or generalist
Fungi,Ascomycota,Dothideomycetes,Pleosporales,c143	1	1.55491066423257e-07	Not classified or generalist
Fungi,Ascomycota,Dothideomycetes,Pleosporales,c144	1	5.48410097151675e-08	Not classified or generalist
Fungi,Ascomycota,Dothideomycetes,Pleosporales,c145	1	1.55007799705547e-08	Not classified or generalist
Fungi,Ascomycota,Dothideomycetes,Pleosporales,c146	1	2.89974313480584e-07	Not classified or generalist
Fungi,Ascomycota,Dothideomycetes,Pleosporales,c147	1	8.77713083514898e-08	Not classified or generalist
Fungi,Ascomycota,Dothideomycetes,Pleosporales,c148	1	5.18303554744191e-08	Not classified or generalist
Fungi,Ascomycota,Dothideomycetes,Pleosporales,c149	1	1.79009099381351e-06	Not classified or generalist
Fungi,Ascomycota,Dothideomycetes,Pleosporales,c15	22	7.25924859944655e-06	Air
Fungi,Ascomycota,Dothideomycetes,Pleosporales,c150	1	1.08664990845366e-08	Not classified or generalist
Fungi,Ascomycota,Dothideomycetes,Pleosporales,c151	1	1.39898937357763e-07	Not classified or generalist
Fungi,Ascomycota,Dothideomycetes,Pleosporales,c152	1	9.09077231093778e-08	Not classified or generalist
Fungi,Ascomycota,Dothideomycetes,Pleosporales,c153	1	3.32648074904223e-07	Not classified or generalist
Fungi,Ascomycota,Dothideomycetes,Pleosporales,c154	1	9.59699719372338e-08	Not classified or generalist
Fungi,Ascomycota,Dothideomycetes,Pleosporales,c155	1	9.75326784310307e-08	Not classified or generalist
Fungi,Ascomycota,Dothideomycetes,Pleosporales,c156	1	2.3251169955832e-08	Not classified or generalist
Fungi,Ascomycota,Dothideomycetes,Pleosporales,c157	1	2.01232344125321e-08	Not classified or generalist
Fungi,Ascomycota,Dothideomycetes,Pleosporales,c158	1	8.73245091977651e-08	Not classified or generalist
Fungi,Ascomycota,Dothideomycetes,Pleosporales,c159	1	1.75303710515589e-08	Not classified or generalist
Fungi,Ascomycota,Dothideomycetes,Pleosporales,c16	14	0.000113521982349198	Soil
Fungi,Ascomycota,Dothideomycetes,Pleosporales,c160	1	5.16798123928995e-08	Not classified or generalist
Fungi,Ascomycota,Dothideomycetes,Pleosporales,c161	1	6.06962355562473e-08	Not classified or generalist
Fungi,Ascomycota,Dothideomycetes,Pleosporales,c162	1	3.49565259332868e-07	Not classified or generalist
Fungi,Ascomycota,Dothideomycetes,Pleosporales,c163	1	1.29838725805273e-08	Not classified or generalist
Fungi,Ascomycota,Dothideomycetes,Pleosporales,c164	1	1.70995747046605e-06	Not classified or generalist
Fungi,Ascomycota,Dothideomycetes,Pleosporales,c165	1	1.68565197437835e-08	Not classified or generalist
Fungi,Ascomycota,Dothideomycetes,Pleosporales,c166	1	5.91856323836152e-08	Not classified or generalist
Fungi,Ascomycota,Dothideomycetes,Pleosporales,c167	1	4.84779098144178e-07	Not classified or generalist
Fungi,Ascomycota,Dothideomycetes,Pleosporales,c168	1	1.19810843233695e-07	Not classified or generalist
Fungi,Ascomycota,Dothideomycetes,Pleosporales,c169	1	1.94363833029071e-08	Not classified or generalist
Fungi,Ascomycota,Dothideomycetes,Pleosporales,c17	12	2.89079896923708e-05	Not classified or generalist
Fungi,Ascomycota,Dothideomycetes,Pleosporales,c170	1	1.006821853983e-08	Not classified or generalist
Fungi,Ascomycota,Dothideomycetes,Pleosporales,c171	1	8.77713083514898e-08	Not classified or generalist
Fungi,Ascomycota,Dothideomycetes,Pleosporales,c172	1	3.89321170662449e-08	Not classified or generalist
Fungi,Ascomycota,Dothideomycetes,Pleosporales,c173	1	3.67698090659112e-08	Not classified or generalist
Fungi,Ascomycota,Dothideomycetes,Pleosporales,c174	1	1.52348169686257e-07	Not classified or generalist
Fungi,Ascomycota,Dothideomycetes,Pleosporales,c175	1	1.41624549631244e-07	Not classified or generalist
Fungi,Ascomycota,Dothideomycetes,Pleosporales,c176	1	2.45801265519796e-08	Not classified or generalist
Fungi,Ascomycota,Dothideomycetes,Pleosporales,c177	1	2.23503656843231e-06	Not classified or generalist
Fungi,Ascomycota,Dothideomycetes,Pleosporales,c178	1	2.21765383269482e-07	Not classified or generalist
Fungi,Ascomycota,Dothideomycetes,Pleosporales,c179	1	1.29575888686048e-08	Not classified or generalist
Fungi,Ascomycota,Dothideomycetes,Pleosporales,c18	16	1.98337995179657e-06	Air
Fungi,Ascomycota,Dothideomycetes,Pleosporales,c180	1	4.18477457810032e-08	Not classified or generalist
Fungi,Ascomycota,Dothideomycetes,Pleosporales,c181	1	7.04238220823436e-08	Not classified or generalist
Fungi,Ascomycota,Dothideomycetes,Pleosporales,c182	1	3.6629237692828e-08	Not classified or generalist
Fungi,Ascomycota,Dothideomycetes,Pleosporales,c183	1	1.2755301300351e-08	Not classified or generalist
Fungi,Ascomycota,Dothideomycetes,Pleosporales,c184	1	7.63337311287276e-07	Not classified or generalist
Fungi,Ascomycota,Dothideomycetes,Pleosporales,c19	4	8.47041436326955e-06	Not classified or generalist
Fungi,Ascomycota,Dothideomycetes,Pleosporales,c2	10	0.000269997187659854	Not classified or generalist
Fungi,Ascomycota,Dothideomycetes,Pleosporales,c20	2	1.30809292323984e-05	Not classified or generalist
Fungi,Ascomycota,Dothideomycetes,Pleosporales,c21	4	7.86696744834476e-06	Not classified or generalist
Fungi,Ascomycota,Dothideomycetes,Pleosporales,c22	9	1.90715588717954e-05	Natural-Soil
Fungi,Ascomycota,Dothideomycetes,Pleosporales,c23	7	5.12715469277916e-06	Not classified or generalist
Fungi,Ascomycota,Dothideomycetes,Pleosporales,c24	4	0.000138288960236836	Not classified or generalist
Fungi,Ascomycota,Dothideomycetes,Pleosporales,c25	4	1.29934832912311e-05	Not classified or generalist
Fungi,Ascomycota,Dothideomycetes,Pleosporales,c26	8	4.82170695170234e-05	Soil
Fungi,Ascomycota,Dothideomycetes,Pleosporales,c27	6	4.07427205692269e-07	Urban-Air
Fungi,Ascomycota,Dothideomycetes,Pleosporales,c28	6	7.37894554209496e-06	Soil
Fungi,Ascomycota,Dothideomycetes,Pleosporales,c29	10	3.29566374080801e-05	Soil
Fungi,Ascomycota,Dothideomycetes,Pleosporales,c3	9	0.000163748899110988	Urban
Fungi,Ascomycota,Dothideomycetes,Pleosporales,c30	7	9.87312961116791e-06	Soil
Fungi,Ascomycota,Dothideomycetes,Pleosporales,c31	4	1.57063888927805e-05	Not classified or generalist
Fungi,Ascomycota,Dothideomycetes,Pleosporales,c32	3	1.2547953331997e-05	Not classified or generalist
Fungi,Ascomycota,Dothideomycetes,Pleosporales,c33	3	1.32777687639212e-06	Not classified or generalist
Fungi,Ascomycota,Dothideomycetes,Pleosporales,c34	6	4.58858972959681e-05	Urban-Soil
Fungi,Ascomycota,Dothideomycetes,Pleosporales,c35	2	1.77104087653013e-05	Not classified or generalist
Fungi,Ascomycota,Dothideomycetes,Pleosporales,c36	8	1.61122867465408e-05	Not classified or generalist
Fungi,Ascomycota,Dothideomycetes,Pleosporales,c37	12	4.81421774110428e-06	Air
Fungi,Ascomycota,Dothideomycetes,Pleosporales,c38	8	6.22555717036691e-06	Urban-Soil
Fungi,Ascomycota,Dothideomycetes,Pleosporales,c39	3	8.15167388798961e-07	Not classified or generalist
Fungi,Ascomycota,Dothideomycetes,Pleosporales,c4	25	4.32036432762255e-05	Not classified or generalist
Fungi,Ascomycota,Dothideomycetes,Pleosporales,c40	5	2.6976520911757e-06	Urban-Air
Fungi,Ascomycota,Dothideomycetes,Pleosporales,c41	8	3.76167917500927e-06	Soil
Fungi,Ascomycota,Dothideomycetes,Pleosporales,c42	10	1.46244788976472e-06	Air
Fungi,Ascomycota,Dothideomycetes,Pleosporales,c43	7	4.39133344985256e-07	Air
Fungi,Ascomycota,Dothideomycetes,Pleosporales,c44	2	1.0305890771314e-06	Not classified or generalist
Fungi,Ascomycota,Dothideomycetes,Pleosporales,c45	9	2.26395733352804e-06	Urban-Soil
Fungi,Ascomycota,Dothideomycetes,Pleosporales,c46	6	3.59043131086462e-06	Natural-Soil
Fungi,Ascomycota,Dothideomycetes,Pleosporales,c47	1	3.34258805261091e-06	Not classified or generalist
Fungi,Ascomycota,Dothideomycetes,Pleosporales,c48	6	4.68572640607073e-07	Air
Fungi,Ascomycota,Dothideomycetes,Pleosporales,c49	5	2.42031814878018e-05	Natural-Soil
Fungi,Ascomycota,Dothideomycetes,Pleosporales,c5	40	5.75245761512463e-05	Air
Fungi,Ascomycota,Dothideomycetes,Pleosporales,c50	2	1.40648726230958e-05	Not classified or generalist
Fungi,Ascomycota,Dothideomycetes,Pleosporales,c51	4	1.62311879721246e-06	Not classified or generalist
Fungi,Ascomycota,Dothideomycetes,Pleosporales,c52	3	7.6243510627784e-07	Not classified or generalist
Fungi,Ascomycota,Dothideomycetes,Pleosporales,c53	2	1.85789965655023e-06	Not classified or generalist
Fungi,Ascomycota,Dothideomycetes,Pleosporales,c54	7	1.91722562002325e-06	Soil
Fungi,Ascomycota,Dothideomycetes,Pleosporales,c55	3	1.07225843312526e-06	Not classified or generalist
Fungi,Ascomycota,Dothideomycetes,Pleosporales,c56	4	1.00169597126111e-06	Not classified or generalist
Fungi,Ascomycota,Dothideomycetes,Pleosporales,c57	4	7.63427024285046e-07	Not classified or generalist
Fungi,Ascomycota,Dothideomycetes,Pleosporales,c58	4	8.7494511839322e-06	Not classified or generalist
Fungi,Ascomycota,Dothideomycetes,Pleosporales,c59	1	1.40434093362384e-06	Not classified or generalist
Fungi,Ascomycota,Dothideomycetes,Pleosporales,c6	14	0.000105934000988279	Soil
Fungi,Ascomycota,Dothideomycetes,Pleosporales,c60	3	6.66220442924454e-07	Not classified or generalist
Fungi,Ascomycota,Dothideomycetes,Pleosporales,c61	4	1.06513491067205e-06	Not classified or generalist
Fungi,Ascomycota,Dothideomycetes,Pleosporales,c62	4	5.51806042564935e-07	Not classified or generalist
Fungi,Ascomycota,Dothideomycetes,Pleosporales,c63	3	1.75348565280037e-06	Not classified or generalist
Fungi,Ascomycota,Dothideomycetes,Pleosporales,c64	4	7.76774801776021e-06	Not classified or generalist
Fungi,Ascomycota,Dothideomycetes,Pleosporales,c65	5	1.36653728513054e-06	Urban-Air
Fungi,Ascomycota,Dothideomycetes,Pleosporales,c66	3	7.51954487426505e-07	Not classified or generalist
Fungi,Ascomycota,Dothideomycetes,Pleosporales,c67	3	1.96269932146936e-07	Not classified or generalist
Fungi,Ascomycota,Dothideomycetes,Pleosporales,c68	1	1.30030050476359e-06	Not classified or generalist
Fungi,Ascomycota,Dothideomycetes,Pleosporales,c69	2	3.85237542481062e-06	Not classified or generalist
Fungi,Ascomycota,Dothideomycetes,Pleosporales,c7	27	4.21223173213357e-05	Not classified or generalist
Fungi,Ascomycota,Dothideomycetes,Pleosporales,c70	4	3.88247705154993e-06	Not classified or generalist
Fungi,Ascomycota,Dothideomycetes,Pleosporales,c71	4	6.74196530248356e-07	Not classified or generalist
Fungi,Ascomycota,Dothideomycetes,Pleosporales,c72	1	2.3792324760731e-06	Not classified or generalist
Fungi,Ascomycota,Dothideomycetes,Pleosporales,c73	4	1.56987656752538e-05	Not classified or generalist
Fungi,Ascomycota,Dothideomycetes,Pleosporales,c74	4	1.24779630227999e-06	Not classified or generalist
Fungi,Ascomycota,Dothideomycetes,Pleosporales,c75	5	1.78380335122161e-07	Air
Fungi,Ascomycota,Dothideomycetes,Pleosporales,c76	4	2.2034677191988e-06	Not classified or generalist
Fungi,Ascomycota,Dothideomycetes,Pleosporales,c77	4	2.54608744922655e-07	Not classified or generalist
Fungi,Ascomycota,Dothideomycetes,Pleosporales,c78	2	1.88032396008855e-07	Not classified or generalist
Fungi,Ascomycota,Dothideomycetes,Pleosporales,c79	2	4.98447652829627e-08	Not classified or generalist
Fungi,Ascomycota,Dothideomycetes,Pleosporales,c8	47	9.79084830966367e-05	Not classified or generalist
Fungi,Ascomycota,Dothideomycetes,Pleosporales,c80	4	4.3477939044437e-07	Not classified or generalist
Fungi,Ascomycota,Dothideomycetes,Pleosporales,c81	2	4.26559250179672e-07	Not classified or generalist
Fungi,Ascomycota,Dothideomycetes,Pleosporales,c82	3	9.73194472073541e-07	Not classified or generalist
Fungi,Ascomycota,Dothideomycetes,Pleosporales,c83	2	3.99614114703288e-07	Not classified or generalist
Fungi,Ascomycota,Dothideomycetes,Pleosporales,c84	2	7.32609848142168e-06	Not classified or generalist
Fungi,Ascomycota,Dothideomycetes,Pleosporales,c85	2	2.07189179401424e-07	Not classified or generalist
Fungi,Ascomycota,Dothideomycetes,Pleosporales,c86	1	1.58613936308057e-07	Not classified or generalist
Fungi,Ascomycota,Dothideomycetes,Pleosporales,c87	3	1.16604339736876e-07	Not classified or generalist
Fungi,Ascomycota,Dothideomycetes,Pleosporales,c88	2	3.22286695934049e-07	Not classified or generalist
Fungi,Ascomycota,Dothideomycetes,Pleosporales,c89	2	2.87018506026595e-07	Not classified or generalist
Fungi,Ascomycota,Dothideomycetes,Pleosporales,c9	3	0.000105374638980679	Not classified or generalist
Fungi,Ascomycota,Dothideomycetes,Pleosporales,c90	3	1.77306143746323e-06	Not classified or generalist
Fungi,Ascomycota,Dothideomycetes,Pleosporales,c91	1	3.43945334818735e-07	Not classified or generalist
Fungi,Ascomycota,Dothideomycetes,Pleosporales,c92	3	1.55564005195745e-07	Not classified or generalist
Fungi,Ascomycota,Dothideomycetes,Pleosporales,c93	3	2.2643615436346e-08	Not classified or generalist
Fungi,Ascomycota,Dothideomycetes,Pleosporales,c94	3	2.36025674241317e-07	Not classified or generalist
Fungi,Ascomycota,Dothideomycetes,Pleosporales,c95	2	5.65705097818359e-08	Not classified or generalist
Fungi,Ascomycota,Dothideomycetes,Pleosporales,c96	3	5.1836452983754e-08	Not classified or generalist
Fungi,Ascomycota,Dothideomycetes,Pleosporales,c97	2	1.72608580418934e-07	Not classified or generalist
Fungi,Ascomycota,Dothideomycetes,Pleosporales,c98	3	5.11802317107977e-07	Not classified or generalist
Fungi,Ascomycota,Dothideomycetes,Pleosporales,c99	3	7.07970921780221e-08	Not classified or generalist
Fungi,Ascomycota,Dothideomycetes,Pleosporales,dummy_family_Clavariopsis	6	1.65673543445954e-05	Soil
Fungi,Ascomycota,Dothideomycetes,Pleosporales,dummy_family_Paraphoma	23	0.000389197082809089	Soil
Fungi,Ascomycota,Dothideomycetes,Pleosporales,dummy_family_Periconia	49	0.000753811416177871	Not classified or generalist
Fungi,Ascomycota,Dothideomycetes,Pleosporales,dummy_family_Plenodomus	7	6.13850109607322e-06	Soil
Fungi,Ascomycota,Dothideomycetes,Venturiales,Venturiaceae	84	0.00233767049381439	Soil
Fungi,Ascomycota,Dothideomycetes,Venturiales,c1	26	9.50134708788515e-05	Soil
Fungi,Ascomycota,Dothideomycetes,Venturiales,c10	6	3.35974736116987e-06	Natural-Soil
Fungi,Ascomycota,Dothideomycetes,Venturiales,c11	3	2.50409773230244e-06	Not classified or generalist
Fungi,Ascomycota,Dothideomycetes,Venturiales,c12	4	4.81400328606771e-07	Not classified or generalist
Fungi,Ascomycota,Dothideomycetes,Venturiales,c13	4	2.46083791771392e-06	Not classified or generalist
Fungi,Ascomycota,Dothideomycetes,Venturiales,c14	2	5.50345261411099e-06	Not classified or generalist
Fungi,Ascomycota,Dothideomycetes,Venturiales,c15	2	4.2408473893758e-05	Not classified or generalist
Fungi,Ascomycota,Dothideomycetes,Venturiales,c16	3	8.71583066346296e-07	Not classified or generalist
Fungi,Ascomycota,Dothideomycetes,Venturiales,c17	1	4.99470485216733e-07	Not classified or generalist
Fungi,Ascomycota,Dothideomycetes,Venturiales,c18	1	8.68644322116056e-07	Not classified or generalist
Fungi,Ascomycota,Dothideomycetes,Venturiales,c19	4	1.70684890736707e-07	Not classified or generalist
Fungi,Ascomycota,Dothideomycetes,Venturiales,c2	27	0.00012677748811812	Soil
Fungi,Ascomycota,Dothideomycetes,Venturiales,c20	4	1.25903135364949e-07	Not classified or generalist
Fungi,Ascomycota,Dothideomycetes,Venturiales,c21	3	1.55111142760905e-07	Not classified or generalist
Fungi,Ascomycota,Dothideomycetes,Venturiales,c22	1	5.82163394651768e-07	Not classified or generalist
Fungi,Ascomycota,Dothideomycetes,Venturiales,c23	3	7.43696750486044e-07	Not classified or generalist
Fungi,Ascomycota,Dothideomycetes,Venturiales,c24	3	2.94584481184147e-07	Not classified or generalist
Fungi,Ascomycota,Dothideomycetes,Venturiales,c25	3	1.46708270426e-07	Not classified or generalist
Fungi,Ascomycota,Dothideomycetes,Venturiales,c26	2	3.03602288709003e-07	Not classified or generalist
Fungi,Ascomycota,Dothideomycetes,Venturiales,c27	1	7.65299874099012e-07	Not classified or generalist
Fungi,Ascomycota,Dothideomycetes,Venturiales,c28	2	8.91914536579918e-07	Not classified or generalist
Fungi,Ascomycota,Dothideomycetes,Venturiales,c29	1	5.94245930034326e-07	Not classified or generalist
Fungi,Ascomycota,Dothideomycetes,Venturiales,c3	22	1.19478261378493e-05	Soil
Fungi,Ascomycota,Dothideomycetes,Venturiales,c30	1	3.38538783746028e-07	Not classified or generalist
Fungi,Ascomycota,Dothideomycetes,Venturiales,c31	2	9.49499304013374e-08	Not classified or generalist
Fungi,Ascomycota,Dothideomycetes,Venturiales,c32	2	3.76544187939249e-07	Not classified or generalist
Fungi,Ascomycota,Dothideomycetes,Venturiales,c33	1	1.08580540264507e-07	Not classified or generalist
Fungi,Ascomycota,Dothideomycetes,Venturiales,c34	2	2.07597044060439e-07	Not classified or generalist
Fungi,Ascomycota,Dothideomycetes,Venturiales,c35	1	2.47071210466427e-07	Not classified or generalist
Fungi,Ascomycota,Dothideomycetes,Venturiales,c36	1	5.48351121706864e-08	Not classified or generalist
Fungi,Ascomycota,Dothideomycetes,Venturiales,c37	1	7.50953759667636e-09	Not classified or generalist
Fungi,Ascomycota,Dothideomycetes,Venturiales,c38	1	2.36597761718367e-07	Not classified or generalist
Fungi,Ascomycota,Dothideomycetes,Venturiales,c39	1	1.63867510346531e-08	Not classified or generalist
Fungi,Ascomycota,Dothideomycetes,Venturiales,c4	9	0.000118165236328403	Natural-Soil
Fungi,Ascomycota,Dothideomycetes,Venturiales,c40	1	1.8530340784982e-07	Not classified or generalist
Fungi,Ascomycota,Dothideomycetes,Venturiales,c41	1	5.99054216168477e-08	Not classified or generalist
Fungi,Ascomycota,Dothideomycetes,Venturiales,c42	1	6.39799812914892e-08	Not classified or generalist
Fungi,Ascomycota,Dothideomycetes,Venturiales,c43	1	4.34322161058028e-08	Not classified or generalist
Fungi,Ascomycota,Dothideomycetes,Venturiales,c44	1	1.56497382405208e-08	Not classified or generalist
Fungi,Ascomycota,Dothideomycetes,Venturiales,c45	1	7.70647842728711e-08	Not classified or generalist
Fungi,Ascomycota,Dothideomycetes,Venturiales,c46	1	9.66381854923046e-09	Not classified or generalist
Fungi,Ascomycota,Dothideomycetes,Venturiales,c5	4	1.40056734212488e-05	Not classified or generalist
Fungi,Ascomycota,Dothideomycetes,Venturiales,c6	3	1.87595592668945e-06	Not classified or generalist
Fungi,Ascomycota,Dothideomycetes,Venturiales,c7	6	3.00040603288495e-06	Natural-Soil
Fungi,Ascomycota,Dothideomycetes,Venturiales,c8	3	2.51081026083916e-06	Not classified or generalist
Fungi,Ascomycota,Dothideomycetes,Venturiales,c9	6	1.54443695169336e-06	Natural-Soil
Fungi,Ascomycota,Dothideomycetes,c1,c1	3	0.000601069547002728	Not classified or generalist
Fungi,Ascomycota,Dothideomycetes,c10,c1	10	9.35847015520819e-07	Air
Fungi,Ascomycota,Dothideomycetes,c100,c1	2	2.81013784451554e-08	Not classified or generalist
Fungi,Ascomycota,Dothideomycetes,c101,c1	2	1.18013385433615e-06	Not classified or generalist
Fungi,Ascomycota,Dothideomycetes,c102,c1	2	1.57597154723265e-07	Not classified or generalist
Fungi,Ascomycota,Dothideomycetes,c103,c1	2	6.25281097294923e-07	Not classified or generalist
Fungi,Ascomycota,Dothideomycetes,c104,c1	1	4.79849859686169e-07	Not classified or generalist
Fungi,Ascomycota,Dothideomycetes,c105,c1	1	6.29283287561874e-08	Not classified or generalist
Fungi,Ascomycota,Dothideomycetes,c106,c1	1	2.61483676657195e-07	Not classified or generalist
Fungi,Ascomycota,Dothideomycetes,c107,c1	1	1.17267245603714e-07	Not classified or generalist
Fungi,Ascomycota,Dothideomycetes,c108,c1	1	8.9143915016363e-07	Not classified or generalist
Fungi,Ascomycota,Dothideomycetes,c109,c1	2	3.85319837123895e-07	Not classified or generalist
Fungi,Ascomycota,Dothideomycetes,c11,c1	9	4.76077767387501e-06	Air
Fungi,Ascomycota,Dothideomycetes,c110,c1	1	1.15071610726009e-07	Not classified or generalist
Fungi,Ascomycota,Dothideomycetes,c111,c1	2	9.43078205144742e-07	Not classified or generalist
Fungi,Ascomycota,Dothideomycetes,c112,c1	2	8.91914536579918e-07	Not classified or generalist
Fungi,Ascomycota,Dothideomycetes,c113,c1	2	6.66255743241962e-08	Not classified or generalist
Fungi,Ascomycota,Dothideomycetes,c114,c1	2	8.49330470494834e-09	Not classified or generalist
Fungi,Ascomycota,Dothideomycetes,c115,c1	2	1.72279809718608e-06	Not classified or generalist
Fungi,Ascomycota,Dothideomycetes,c116,c1	2	3.69287353831462e-07	Not classified or generalist
Fungi,Ascomycota,Dothideomycetes,c117,c1	1	2.34534491207429e-07	Not classified or generalist
Fungi,Ascomycota,Dothideomycetes,c118,c1	2	6.23115494235858e-07	Not classified or generalist
Fungi,Ascomycota,Dothideomycetes,c119,c1	2	6.80282308600165e-08	Not classified or generalist
Fungi,Ascomycota,Dothideomycetes,c12,c1	17	7.99751161506184e-06	Air
Fungi,Ascomycota,Dothideomycetes,c120,c1	2	2.15406836292919e-08	Not classified or generalist
Fungi,Ascomycota,Dothideomycetes,c121,c1	1	6.86629964791089e-07	Not classified or generalist
Fungi,Ascomycota,Dothideomycetes,c122,c1	2	1.84043495137297e-06	Not classified or generalist
Fungi,Ascomycota,Dothideomycetes,c123,c1	1	1.88314856014515e-07	Not classified or generalist
Fungi,Ascomycota,Dothideomycetes,c124,c1	2	1.38936299730141e-06	Not classified or generalist
Fungi,Ascomycota,Dothideomycetes,c125,c1	2	3.94338472793171e-08	Not classified or generalist
Fungi,Ascomycota,Dothideomycetes,c126,c1	1	1.40777740799592e-06	Not classified or generalist
Fungi,Ascomycota,Dothideomycetes,c127,c1	2	3.93897364167166e-06	Not classified or generalist
Fungi,Ascomycota,Dothideomycetes,c128,c1	2	7.9106925920527e-07	Not classified or generalist
Fungi,Ascomycota,Dothideomycetes,c129,c1	2	3.13916907924607e-08	Not classified or generalist
Fungi,Ascomycota,Dothideomycetes,c13,c1	2	8.00528573521405e-06	Not classified or generalist
Fungi,Ascomycota,Dothideomycetes,c13,c2	2	1.1127130276081e-06	Not classified or generalist
Fungi,Ascomycota,Dothideomycetes,c130,c1	1	1.91922892597402e-07	Not classified or generalist
Fungi,Ascomycota,Dothideomycetes,c131,c1	1	7.20979538203971e-07	Not classified or generalist
Fungi,Ascomycota,Dothideomycetes,c132,c1	2	5.48872155283436e-07	Not classified or generalist
Fungi,Ascomycota,Dothideomycetes,c133,c1	1	1.23535605233213e-07	Not classified or generalist
Fungi,Ascomycota,Dothideomycetes,c134,c1	1	3.87362443182828e-07	Not classified or generalist
Fungi,Ascomycota,Dothideomycetes,c135,c1	1	7.61740848431283e-08	Not classified or generalist
Fungi,Ascomycota,Dothideomycetes,c136,c1	1	9.79980317578251e-08	Not classified or generalist
Fungi,Ascomycota,Dothideomycetes,c137,c1	1	3.18882532508774e-08	Not classified or generalist
Fungi,Ascomycota,Dothideomycetes,c138,c1	1	7.24935783701459e-08	Not classified or generalist
Fungi,Ascomycota,Dothideomycetes,c139,c1	1	1.08779380417065e-08	Not classified or generalist
Fungi,Ascomycota,Dothideomycetes,c14,c1	3	1.17647351816911e-05	Not classified or generalist
Fungi,Ascomycota,Dothideomycetes,c140,c1	1	5.26034041487476e-07	Not classified or generalist
Fungi,Ascomycota,Dothideomycetes,c141,c1	1	1.57320821890469e-08	Not classified or generalist
Fungi,Ascomycota,Dothideomycetes,c142,c1	1	7.77913443436574e-09	Not classified or generalist
Fungi,Ascomycota,Dothideomycetes,c143,c1	1	1.70055582611311e-08	Not classified or generalist
Fungi,Ascomycota,Dothideomycetes,c144,c1	1	7.70647842728711e-08	Not classified or generalist
Fungi,Ascomycota,Dothideomycetes,c145,c1	1	3.57411235988723e-07	Not classified or generalist
Fungi,Ascomycota,Dothideomycetes,c146,c1	1	2.5872301898561e-06	Not classified or generalist
Fungi,Ascomycota,Dothideomycetes,c147,c1	1	1.29120814394276e-07	Not classified or generalist
Fungi,Ascomycota,Dothideomycetes,c148,c1	1	9.6327839430125e-08	Not classified or generalist
Fungi,Ascomycota,Dothideomycetes,c149,c1	1	2.69574397275815e-07	Not classified or generalist
Fungi,Ascomycota,Dothideomycetes,c15,c1	7	2.08766275953519e-06	Air
Fungi,Ascomycota,Dothideomycetes,c15,c2	6	1.85237219870449e-06	Natural-Air
Fungi,Ascomycota,Dothideomycetes,c150,c1	1	4.75315122568261e-08	Not classified or generalist
Fungi,Ascomycota,Dothideomycetes,c151,c1	1	5.10166747833933e-08	Not classified or generalist
Fungi,Ascomycota,Dothideomycetes,c152,c1	1	1.02033349566787e-07	Not classified or generalist
Fungi,Ascomycota,Dothideomycetes,c153,c1	1	2.63338231763783e-06	Not classified or generalist
Fungi,Ascomycota,Dothideomycetes,c154,c1	1	1.63867510346531e-08	Not classified or generalist
Fungi,Ascomycota,Dothideomycetes,c155,c1	1	4.00508671822739e-07	Not classified or generalist
Fungi,Ascomycota,Dothideomycetes,c156,c1	1	4.11977978874653e-07	Not classified or generalist
Fungi,Ascomycota,Dothideomycetes,c157,c1	1	7.61740848431283e-08	Not classified or generalist
Fungi,Ascomycota,Dothideomycetes,c158,c1	1	2.3251169955832e-08	Not classified or generalist
Fungi,Ascomycota,Dothideomycetes,c159,c1	1	3.84521785266155e-06	Not classified or generalist
Fungi,Ascomycota,Dothideomycetes,c16,c1	11	5.54130517138868e-05	Soil
Fungi,Ascomycota,Dothideomycetes,c160,c1	1	8.77713083514898e-08	Not classified or generalist
Fungi,Ascomycota,Dothideomycetes,c161,c1	1	1.3850831375548e-07	Not classified or generalist
Fungi,Ascomycota,Dothideomycetes,c162,c1	1	6.33848813990267e-08	Not classified or generalist
Fungi,Ascomycota,Dothideomycetes,c163,c1	1	7.52081864140609e-08	Not classified or generalist
Fungi,Ascomycota,Dothideomycetes,c164,c1	1	1.11964967260106e-06	Not classified or generalist
Fungi,Ascomycota,Dothideomycetes,c165,c1	1	1.25158959944606e-07	Not classified or generalist
Fungi,Ascomycota,Dothideomycetes,c166,c1	1	9.65348729244187e-07	Not classified or generalist
Fungi,Ascomycota,Dothideomycetes,c167,c1	1	2.02320785187491e-07	Not classified or generalist
Fungi,Ascomycota,Dothideomycetes,c168,c1	1	5.00635839778424e-09	Not classified or generalist
Fungi,Ascomycota,Dothideomycetes,c169,c1	1	1.58462203497567e-07	Not classified or generalist
Fungi,Ascomycota,Dothideomycetes,c17,c1	9	2.68373600787347e-05	Natural
Fungi,Ascomycota,Dothideomycetes,c170,c1	1	9.75326784310307e-08	Not classified or generalist
Fungi,Ascomycota,Dothideomycetes,c171,c1	1	1.63795857736474e-07	Not classified or generalist
Fungi,Ascomycota,Dothideomycetes,c172,c1	1	4.04641570374982e-08	Not classified or generalist
Fungi,Ascomycota,Dothideomycetes,c173,c1	1	9.32659582385084e-08	Not classified or generalist
Fungi,Ascomycota,Dothideomycetes,c174,c1	1	4.6690837605794e-06	Not classified or generalist
Fungi,Ascomycota,Dothideomycetes,c175,c1	1	5.43829840977658e-07	Not classified or generalist
Fungi,Ascomycota,Dothideomycetes,c176,c1	1	1.27959962582978e-07	Not classified or generalist
Fungi,Ascomycota,Dothideomycetes,c177,c1	1	5.85196070586184e-07	Not classified or generalist
Fungi,Ascomycota,Dothideomycetes,c178,c1	1	7.65250121750899e-08	Not classified or generalist
Fungi,Ascomycota,Dothideomycetes,c179,c1	1	4.09668775866327e-08	Not classified or generalist
Fungi,Ascomycota,Dothideomycetes,c18,c1	3	0.000122844250391973	Not classified or generalist
Fungi,Ascomycota,Dothideomycetes,c180,c1	1	8.68644322116056e-08	Not classified or generalist
Fungi,Ascomycota,Dothideomycetes,c181,c1	1	8.09283140749964e-08	Not classified or generalist
Fungi,Ascomycota,Dothideomycetes,c182,c1	1	7.25170445722913e-06	Not classified or generalist
Fungi,Ascomycota,Dothideomycetes,c183,c1	1	3.60489769101986e-07	Not classified or generalist
Fungi,Ascomycota,Dothideomycetes,c184,c1	1	5.99054216168477e-08	Not classified or generalist
Fungi,Ascomycota,Dothideomycetes,c185,c1	1	4.88567424321808e-08	Not classified or generalist
Fungi,Ascomycota,Dothideomycetes,c186,c1	1	1.52103738430073e-08	Not classified or generalist
Fungi,Ascomycota,Dothideomycetes,c187,c1	1	1.21392471112495e-07	Not classified or generalist
Fungi,Ascomycota,Dothideomycetes,c188,c1	1	7.37403796559388e-08	Not classified or generalist
Fungi,Ascomycota,Dothideomycetes,c189,c1	1	1.17267245603714e-07	Not classified or generalist
Fungi,Ascomycota,Dothideomycetes,c19,c1	4	3.00893430278647e-05	Not classified or generalist
Fungi,Ascomycota,Dothideomycetes,c190,c1	1	2.90521832387122e-06	Not classified or generalist
Fungi,Ascomycota,Dothideomycetes,c191,c1	1	1.00277581885415e-07	Not classified or generalist
Fungi,Ascomycota,Dothideomycetes,c192,c1	1	3.57411235988723e-07	Not classified or generalist
Fungi,Ascomycota,Dothideomycetes,c193,c1	1	1.70055582611311e-08	Not classified or generalist
Fungi,Ascomycota,Dothideomycetes,c194,c1	1	7.03603473622286e-08	Not classified or generalist
Fungi,Ascomycota,Dothideomycetes,c195,c1	1	8.34505264362806e-08	Not classified or generalist
Fungi,Ascomycota,Dothideomycetes,c196,c1	1	7.12667387773262e-08	Not classified or generalist
Fungi,Ascomycota,Dothideomycetes,c197,c1	1	4.60286442904038e-08	Not classified or generalist
Fungi,Ascomycota,Dothideomycetes,c198,c1	1	1.23123832851645e-07	Not classified or generalist
Fungi,Ascomycota,Dothideomycetes,c199,c1	1	1.12448587013719e-08	Not classified or generalist
Fungi,Ascomycota,Dothideomycetes,c2,c1	4	0.000102659908522853	Not classified or generalist
Fungi,Ascomycota,Dothideomycetes,c20,c1	12	5.9687232050018e-06	Air
Fungi,Ascomycota,Dothideomycetes,c200,c1	1	1.19810843233695e-07	Not classified or generalist
Fungi,Ascomycota,Dothideomycetes,c201,c1	1	9.22918738974998e-09	Not classified or generalist
Fungi,Ascomycota,Dothideomycetes,c202,c1	1	1.06513881725245e-07	Not classified or generalist
Fungi,Ascomycota,Dothideomycetes,c203,c1	1	4.04641570374982e-08	Not classified or generalist
Fungi,Ascomycota,Dothideomycetes,c204,c1	1	1.44195907640794e-07	Not classified or generalist
Fungi,Ascomycota,Dothideomycetes,c205,c1	1	1.5277352736367e-07	Not classified or generalist
Fungi,Ascomycota,Dothideomycetes,c206,c1	1	5.99054216168477e-08	Not classified or generalist
Fungi,Ascomycota,Dothideomycetes,c207,c1	1	5.36429731370669e-07	Not classified or generalist
Fungi,Ascomycota,Dothideomycetes,c208,c1	1	4.48723609869254e-09	Not classified or generalist
Fungi,Ascomycota,Dothideomycetes,c209,c1	1	7.63337311287276e-07	Not classified or generalist
Fungi,Ascomycota,Dothideomycetes,c21,c1	2	1.25187746405661e-05	Not classified or generalist
Fungi,Ascomycota,Dothideomycetes,c210,c1	1	1.93791119600789e-07	Not classified or generalist
Fungi,Ascomycota,Dothideomycetes,c211,c1	1	2.14521939832042e-07	Not classified or generalist
Fungi,Ascomycota,Dothideomycetes,c212,c1	1	8.4224327645931e-08	Not classified or generalist
Fungi,Ascomycota,Dothideomycetes,c213,c1	1	6.10669849029821e-06	Not classified or generalist
Fungi,Ascomycota,Dothideomycetes,c214,c1	1	4.04641570374982e-08	Not classified or generalist
Fungi,Ascomycota,Dothideomycetes,c215,c1	1	5.05695592313504e-08	Not classified or generalist
Fungi,Ascomycota,Dothideomycetes,c216,c1	1	2.16293861461192e-07	Not classified or generalist
Fungi,Ascomycota,Dothideomycetes,c217,c1	1	4.47072750789487e-09	Not classified or generalist
Fungi,Ascomycota,Dothideomycetes,c218,c1	1	1.41624549631244e-07	Not classified or generalist
Fungi,Ascomycota,Dothideomycetes,c219,c1	1	7.9882807161563e-08	Not classified or generalist
Fungi,Ascomycota,Dothideomycetes,c22,c1	4	1.33684879908157e-05	Not classified or generalist
Fungi,Ascomycota,Dothideomycetes,c220,c1	1	8.98581324252715e-08	Not classified or generalist
Fungi,Ascomycota,Dothideomycetes,c221,c1	1	1.45540848662942e-06	Not classified or generalist
Fungi,Ascomycota,Dothideomycetes,c222,c1	1	1.54129568545742e-07	Not classified or generalist
Fungi,Ascomycota,Dothideomycetes,c223,c1	1	5.07079051192214e-07	Not classified or generalist
Fungi,Ascomycota,Dothideomycetes,c224,c1	1	8.98581324252715e-08	Not classified or generalist
Fungi,Ascomycota,Dothideomycetes,c225,c1	1	9.84446654906664e-08	Not classified or generalist
Fungi,Ascomycota,Dothideomycetes,c226,c1	1	3.16876748378841e-08	Not classified or generalist
Fungi,Ascomycota,Dothideomycetes,c227,c1	1	7.73585319533989e-08	Not classified or generalist
Fungi,Ascomycota,Dothideomycetes,c228,c1	1	6.39799812914892e-08	Not classified or generalist
Fungi,Ascomycota,Dothideomycetes,c229,c1	1	1.6308929719539e-07	Not classified or generalist
Fungi,Ascomycota,Dothideomycetes,c23,c1	4	2.66339748919671e-06	Not classified or generalist
Fungi,Ascomycota,Dothideomycetes,c23,c2	2	3.0302740116303e-06	Not classified or generalist
Fungi,Ascomycota,Dothideomycetes,c230,c1	1	1.44195907640794e-07	Not classified or generalist
Fungi,Ascomycota,Dothideomycetes,c231,c1	1	2.72010347576521e-07	Not classified or generalist
Fungi,Ascomycota,Dothideomycetes,c232,c1	1	1.1052628836594e-08	Not classified or generalist
Fungi,Ascomycota,Dothideomycetes,c233,c1	1	1.25093932596053e-06	Not classified or generalist
Fungi,Ascomycota,Dothideomycetes,c234,c1	1	2.32865357860707e-07	Not classified or generalist
Fungi,Ascomycota,Dothideomycetes,c235,c1	1	2.34054482928048e-08	Not classified or generalist
Fungi,Ascomycota,Dothideomycetes,c236,c1	1	2.29314200831063e-06	Not classified or generalist
Fungi,Ascomycota,Dothideomycetes,c237,c1	1	4.73485059068922e-07	Not classified or generalist
Fungi,Ascomycota,Dothideomycetes,c238,c1	1	1.43684174875722e-07	Not classified or generalist
Fungi,Ascomycota,Dothideomycetes,c239,c1	1	8.98581324252715e-08	Not classified or generalist
Fungi,Ascomycota,Dothideomycetes,c24,c1	14	1.33897543397535e-05	Natural-Air
Fungi,Ascomycota,Dothideomycetes,c240,c1	1	6.55183430945895e-08	Not classified or generalist
Fungi,Ascomycota,Dothideomycetes,c241,c1	1	5.82163394651767e-08	Not classified or generalist
Fungi,Ascomycota,Dothideomycetes,c242,c1	1	1.00063553165935e-08	Not classified or generalist
Fungi,Ascomycota,Dothideomycetes,c243,c1	1	7.52081864140609e-08	Not classified or generalist
Fungi,Ascomycota,Dothideomycetes,c244,c1	1	1.06826157663033e-07	Not classified or generalist
Fungi,Ascomycota,Dothideomycetes,c245,c1	1	9.71819165145357e-08	Not classified or generalist
Fungi,Ascomycota,Dothideomycetes,c25,c1	1	3.56043101831595e-06	Not classified or generalist
Fungi,Ascomycota,Dothideomycetes,c25,c2	2	8.84626688454679e-07	Not classified or generalist
Fungi,Ascomycota,Dothideomycetes,c26,c1	5	2.68191138637142e-06	Soil
Fungi,Ascomycota,Dothideomycetes,c27,c1	10	1.94854691168717e-05	Natural-Air
Fungi,Ascomycota,Dothideomycetes,c28,c1	10	3.33805684904225e-05	Natural-Soil
Fungi,Ascomycota,Dothideomycetes,c29,c1	8	9.09495940393119e-07	Air
Fungi,Ascomycota,Dothideomycetes,c3,c1	7	5.90037953397542e-06	Urban
Fungi,Ascomycota,Dothideomycetes,c30,c1	11	4.09919830469047e-06	Air
Fungi,Ascomycota,Dothideomycetes,c31,c1	6	6.69109868210488e-06	Natural-Air
Fungi,Ascomycota,Dothideomycetes,c32,c1	3	1.18055870306067e-06	Not classified or generalist
Fungi,Ascomycota,Dothideomycetes,c33,c1	7	3.95750839896013e-06	Not classified or generalist
Fungi,Ascomycota,Dothideomycetes,c34,c1	1	6.39296757081878e-06	Not classified or generalist
Fungi,Ascomycota,Dothideomycetes,c34,c2	1	9.265170392491e-07	Not classified or generalist
Fungi,Ascomycota,Dothideomycetes,c35,c1	6	1.3615598750927e-06	Air
Fungi,Ascomycota,Dothideomycetes,c36,c1	4	2.22175524807801e-06	Not classified or generalist
Fungi,Ascomycota,Dothideomycetes,c37,c1	4	3.15361683520532e-06	Not classified or generalist
Fungi,Ascomycota,Dothideomycetes,c38,c1	1	7.94543590363235e-07	Not classified or generalist
Fungi,Ascomycota,Dothideomycetes,c39,c1	3	7.0745670440302e-06	Not classified or generalist
Fungi,Ascomycota,Dothideomycetes,c4,c1	14	4.22913363596373e-06	Natural-Air
Fungi,Ascomycota,Dothideomycetes,c40,c1	6	1.34144201066349e-06	Air
Fungi,Ascomycota,Dothideomycetes,c41,c1	7	2.79864768920561e-06	Air
Fungi,Ascomycota,Dothideomycetes,c42,c1	4	9.12760332518357e-07	Not classified or generalist
Fungi,Ascomycota,Dothideomycetes,c43,c1	4	2.27803781832062e-07	Not classified or generalist
Fungi,Ascomycota,Dothideomycetes,c44,c1	3	1.03094677502941e-07	Not classified or generalist
Fungi,Ascomycota,Dothideomycetes,c45,c1	4	5.16157078248203e-08	Not classified or generalist
Fungi,Ascomycota,Dothideomycetes,c46,c1	1	2.28007102902639e-07	Not classified or generalist
Fungi,Ascomycota,Dothideomycetes,c47,c1	5	3.57192769907383e-06	Not classified or generalist
Fungi,Ascomycota,Dothideomycetes,c48,c1	6	2.15674869792672e-06	Air
Fungi,Ascomycota,Dothideomycetes,c49,c1	2	8.83271273315181e-06	Not classified or generalist
Fungi,Ascomycota,Dothideomycetes,c5,c1	8	1.36828870792512e-05	Natural
Fungi,Ascomycota,Dothideomycetes,c5,c2	2	5.0096791914506e-06	Not classified or generalist
Fungi,Ascomycota,Dothideomycetes,c50,c1	3	1.93624992651854e-06	Not classified or generalist
Fungi,Ascomycota,Dothideomycetes,c51,c1	6	4.47855632378823e-06	Natural-Air
Fungi,Ascomycota,Dothideomycetes,c52,c1	4	1.27134989443203e-05	Not classified or generalist
Fungi,Ascomycota,Dothideomycetes,c53,c1	4	7.30532718246941e-07	Not classified or generalist
Fungi,Ascomycota,Dothideomycetes,c54,c1	3	2.27209680009123e-07	Not classified or generalist
Fungi,Ascomycota,Dothideomycetes,c55,c1	2	3.32324606290158e-07	Not classified or generalist
Fungi,Ascomycota,Dothideomycetes,c56,c1	1	2.4165038252462e-06	Not classified or generalist
Fungi,Ascomycota,Dothideomycetes,c57,c1	4	6.21865057386813e-07	Not classified or generalist
Fungi,Ascomycota,Dothideomycetes,c58,c1	3	2.15816681789667e-06	Not classified or generalist
Fungi,Ascomycota,Dothideomycetes,c59,c1	2	2.02037628647288e-07	Not classified or generalist
Fungi,Ascomycota,Dothideomycetes,c6,c1	10	2.3609211029371e-06	Air
Fungi,Ascomycota,Dothideomycetes,c60,c1	3	6.41494630560893e-07	Not classified or generalist
Fungi,Ascomycota,Dothideomycetes,c61,c1	2	3.09566119868738e-07	Not classified or generalist
Fungi,Ascomycota,Dothideomycetes,c62,c1	5	6.6209975981807e-07	Soil
Fungi,Ascomycota,Dothideomycetes,c63,c1	4	2.97805905175251e-05	Not classified or generalist
Fungi,Ascomycota,Dothideomycetes,c64,c1	3	1.49727625032091e-06	Not classified or generalist
Fungi,Ascomycota,Dothideomycetes,c65,c1	3	1.48220785073796e-05	Not classified or generalist
Fungi,Ascomycota,Dothideomycetes,c66,c1	3	9.47320441268204e-08	Not classified or generalist
Fungi,Ascomycota,Dothideomycetes,c67,c1	4	4.14614226476375e-07	Not classified or generalist
Fungi,Ascomycota,Dothideomycetes,c68,c1	3	2.34132700688705e-07	Not classified or generalist
Fungi,Ascomycota,Dothideomycetes,c69,c1	1	1.65458010110934e-06	Not classified or generalist
Fungi,Ascomycota,Dothideomycetes,c7,c1	2	2.65958711706324e-05	Not classified or generalist
Fungi,Ascomycota,Dothideomycetes,c70,c1	3	2.09589209244885e-06	Not classified or generalist
Fungi,Ascomycota,Dothideomycetes,c71,c1	2	3.5965194342424e-07	Not classified or generalist
Fungi,Ascomycota,Dothideomycetes,c72,c1	1	3.82119155248105e-06	Not classified or generalist
Fungi,Ascomycota,Dothideomycetes,c73,c1	2	8.36406780370914e-08	Not classified or generalist
Fungi,Ascomycota,Dothideomycetes,c74,c1	2	6.33560835343726e-07	Not classified or generalist
Fungi,Ascomycota,Dothideomycetes,c75,c1	1	3.70087605172908e-08	Not classified or generalist
Fungi,Ascomycota,Dothideomycetes,c76,c1	1	6.07809822269148e-07	Not classified or generalist
Fungi,Ascomycota,Dothideomycetes,c77,c1	3	3.16761085652018e-07	Not classified or generalist
Fungi,Ascomycota,Dothideomycetes,c77,c2	1	1.2679248196034e-06	Not classified or generalist
Fungi,Ascomycota,Dothideomycetes,c78,c1	4	1.22716271635331e-06	Not classified or generalist
Fungi,Ascomycota,Dothideomycetes,c79,c1	4	6.03062061490825e-06	Not classified or generalist
Fungi,Ascomycota,Dothideomycetes,c8,c1	12	3.21528859208496e-06	Air
Fungi,Ascomycota,Dothideomycetes,c80,c1	2	1.76237822153326e-05	Not classified or generalist
Fungi,Ascomycota,Dothideomycetes,c81,c1	3	1.10168845017064e-06	Not classified or generalist
Fungi,Ascomycota,Dothideomycetes,c82,c1	2	2.20247990200165e-06	Not classified or generalist
Fungi,Ascomycota,Dothideomycetes,c83,c1	1	3.49788671300912e-06	Not classified or generalist
Fungi,Ascomycota,Dothideomycetes,c84,c1	2	1.06417853527914e-06	Not classified or generalist
Fungi,Ascomycota,Dothideomycetes,c85,c1	1	1.60835056194925e-06	Not classified or generalist
Fungi,Ascomycota,Dothideomycetes,c86,c1	3	4.76203318985549e-06	Not classified or generalist
Fungi,Ascomycota,Dothideomycetes,c87,c1	1	1.99489219785462e-08	Not classified or generalist
Fungi,Ascomycota,Dothideomycetes,c88,c1	2	5.166672973789e-07	Not classified or generalist
Fungi,Ascomycota,Dothideomycetes,c89,c1	3	2.65492101548172e-06	Not classified or generalist
Fungi,Ascomycota,Dothideomycetes,c9,c1	10	8.79179815159862e-06	Natural-Air
Fungi,Ascomycota,Dothideomycetes,c90,c1	3	6.54419081756648e-07	Not classified or generalist
Fungi,Ascomycota,Dothideomycetes,c91,c1	3	1.7558615997044e-07	Not classified or generalist
Fungi,Ascomycota,Dothideomycetes,c92,c1	2	1.19001489052908e-06	Not classified or generalist
Fungi,Ascomycota,Dothideomycetes,c93,c1	2	2.9574624690028e-06	Not classified or generalist
Fungi,Ascomycota,Dothideomycetes,c94,c1	2	6.61771586092685e-07	Not classified or generalist
Fungi,Ascomycota,Dothideomycetes,c94,c2	1	7.61658397523751e-08	Not classified or generalist
Fungi,Ascomycota,Dothideomycetes,c95,c1	2	1.09475424702104e-06	Not classified or generalist
Fungi,Ascomycota,Dothideomycetes,c96,c1	2	7.59593192044673e-07	Not classified or generalist
Fungi,Ascomycota,Dothideomycetes,c97,c1	3	1.77224038048631e-07	Not classified or generalist
Fungi,Ascomycota,Dothideomycetes,c98,c1	2	7.49287085543953e-07	Not classified or generalist
Fungi,Ascomycota,Dothideomycetes,c99,c1	2	2.41896353890597e-07	Not classified or generalist
Fungi,Ascomycota,Dothideomycetes,dummy_order_Cyclothyrium,c1	2	1.36876170807467e-06	Not classified or generalist
Fungi,Ascomycota,Dothideomycetes,dummy_order_Cyclothyrium,c10	1	1.29776316876715e-06	Not classified or generalist
Fungi,Ascomycota,Dothideomycetes,dummy_order_Cyclothyrium,c11	1	3.85323921364355e-07	Not classified or generalist
Fungi,Ascomycota,Dothideomycetes,dummy_order_Cyclothyrium,c2	1	3.29939788669614e-08	Not classified or generalist
Fungi,Ascomycota,Dothideomycetes,dummy_order_Cyclothyrium,c3	3	3.09830283836091e-07	Not classified or generalist
Fungi,Ascomycota,Dothideomycetes,dummy_order_Cyclothyrium,c4	3	1.83144871612576e-06	Not classified or generalist
Fungi,Ascomycota,Dothideomycetes,dummy_order_Cyclothyrium,c5	1	3.44977684937279e-07	Not classified or generalist
Fungi,Ascomycota,Dothideomycetes,dummy_order_Cyclothyrium,c6	2	4.07431689599754e-07	Not classified or generalist
Fungi,Ascomycota,Dothideomycetes,dummy_order_Cyclothyrium,c7	1	7.20979538203972e-07	Not classified or generalist
Fungi,Ascomycota,Dothideomycetes,dummy_order_Cyclothyrium,c8	2	8.47089923914154e-08	Not classified or generalist
Fungi,Ascomycota,Dothideomycetes,dummy_order_Cyclothyrium,c9	1	2.58241628788552e-07	Not classified or generalist
Fungi,Ascomycota,Dothideomycetes,dummy_order_Cyclothyrium,dummy_family_Cyclothyrium	7	2.78782176751286e-06	Urban
Fungi,Ascomycota,Dothideomycetes,dummy_order_Leptospora,c1	2	2.79195145090698e-07	Not classified or generalist
Fungi,Ascomycota,Dothideomycetes,dummy_order_Leptospora,c2	1	1.29530661810518e-07	Not classified or generalist
Fungi,Ascomycota,Dothideomycetes,dummy_order_Leptospora,c3	1	5.82163394651767e-08	Not classified or generalist
Fungi,Ascomycota,Dothideomycetes,dummy_order_Leptospora,c4	1	8.2241690038424e-09	Not classified or generalist
Fungi,Ascomycota,Dothideomycetes,dummy_order_Leptospora,c5	1	4.75254102226338e-09	Not classified or generalist
Fungi,Ascomycota,Dothideomycetes,dummy_order_Leptospora,c6	1	7.70647842728711e-08	Not classified or generalist
Fungi,Ascomycota,Dothideomycetes,dummy_order_Leptospora,c7	1	1.2755301300351e-08	Not classified or generalist
Fungi,Ascomycota,Dothideomycetes,dummy_order_Leptospora,dummy_family_Leptospora	38	0.000239945916988947	Air
Fungi,Ascomycota,Dothideomycetes,dummy_order_Perisporiopsidaceae,Perisporiopsidaceae	24	0.000134395559273199	Soil
Fungi,Ascomycota,Dothideomycetes,dummy_order_Perisporiopsidaceae,c1	4	2.18253878583373e-06	Not classified or generalist
Fungi,Ascomycota,Dothideomycetes,dummy_order_Perisporiopsidaceae,c2	2	5.35930829216981e-06	Not classified or generalist
Fungi,Ascomycota,Dothideomycetes,dummy_order_Perisporiopsidaceae,c3	1	9.07031220802333e-08	Not classified or generalist
Fungi,Ascomycota,Dothideomycetes,dummy_order_Perisporiopsidaceae,c4	2	2.31322850092336e-07	Not classified or generalist
Fungi,Ascomycota,Dothideomycetes,dummy_order_Perisporiopsidaceae,c5	2	8.1567212236809e-07	Not classified or generalist
Fungi,Ascomycota,Dothideomycetes,dummy_order_Perisporiopsidaceae,c6	2	4.51396718400283e-07	Not classified or generalist
Fungi,Ascomycota,Dothideomycetes,dummy_order_Perisporiopsidaceae,c7	2	9.73150651096495e-08	Not classified or generalist
Fungi,Ascomycota,Dothideomycetes,dummy_order_Perisporiopsidaceae,c8	1	4.60286442904038e-08	Not classified or generalist
Fungi,Ascomycota,Dothideomycetes,dummy_order_Perisporiopsidaceae,c9	1	7.70647842728711e-08	Not classified or generalist
Fungi,Ascomycota,Dothideomycetes,dummy_order_Phaeosclera,c1	2	7.67061653677368e-08	Not classified or generalist
Fungi,Ascomycota,Dothideomycetes,dummy_order_Phaeosclera,c10	1	4.09668775866327e-08	Not classified or generalist
Fungi,Ascomycota,Dothideomycetes,dummy_order_Phaeosclera,c11	1	1.81406244160467e-07	Not classified or generalist
Fungi,Ascomycota,Dothideomycetes,dummy_order_Phaeosclera,c2	2	3.05067341306218e-07	Not classified or generalist
Fungi,Ascomycota,Dothideomycetes,dummy_order_Phaeosclera,c3	1	2.59151777372095e-08	Not classified or generalist
Fungi,Ascomycota,Dothideomycetes,dummy_order_Phaeosclera,c4	1	4.48723609869254e-09	Not classified or generalist
Fungi,Ascomycota,Dothideomycetes,dummy_order_Phaeosclera,c5	1	4.04641570374982e-08	Not classified or generalist
Fungi,Ascomycota,Dothideomycetes,dummy_order_Phaeosclera,c6	1	8.09283140749964e-08	Not classified or generalist
Fungi,Ascomycota,Dothideomycetes,dummy_order_Phaeosclera,c7	1	6.06962355562473e-08	Not classified or generalist
Fungi,Ascomycota,Dothideomycetes,dummy_order_Phaeosclera,c8	1	4.04641570374982e-08	Not classified or generalist
Fungi,Ascomycota,Dothideomycetes,dummy_order_Phaeosclera,c9	1	4.04641570374982e-08	Not classified or generalist
Fungi,Ascomycota,Dothideomycetes,dummy_order_Phaeosclera,dummy_family_Phaeosclera	50	0.00011076704205302	Air
Fungi,Ascomycota,Dothideomycetes,dummy_order_Phaeothecoidiella,c1	25	2.16016156467149e-05	Natural
Fungi,Ascomycota,Dothideomycetes,dummy_order_Phaeothecoidiella,c2	24	3.52023887412641e-05	Natural
Fungi,Ascomycota,Dothideomycetes,dummy_order_Phaeothecoidiella,c3	1	3.29316691054816e-07	Not classified or generalist
Fungi,Ascomycota,Dothideomycetes,dummy_order_Phaeothecoidiella,c4	1	7.63337311287276e-07	Not classified or generalist
Fungi,Ascomycota,Dothideomycetes,dummy_order_Phaeothecoidiella,c5	1	4.49290662126358e-07	Not classified or generalist
Fungi,Ascomycota,Dothideomycetes,dummy_order_Phaeothecoidiella,dummy_family_Phaeothecoidiella	9	9.34430922878585e-06	Not classified or generalist
Fungi,Ascomycota,Dothideomycetes,dummy_order_Pseudoperisporiaceae,Pseudoperisporiaceae	10	2.86479617358797e-06	Not classified or generalist
Fungi,Ascomycota,Dothideomycetes,dummy_order_Pseudoperisporiaceae,c1	21	1.29189489051907e-05	Natural
Fungi,Ascomycota,Dothideomycetes,dummy_order_Pseudoperisporiaceae,c10	2	1.36677047144944e-07	Not classified or generalist
Fungi,Ascomycota,Dothideomycetes,dummy_order_Pseudoperisporiaceae,c11	4	7.005758005748e-07	Not classified or generalist
Fungi,Ascomycota,Dothideomycetes,dummy_order_Pseudoperisporiaceae,c12	1	1.7441200764071e-07	Not classified or generalist
Fungi,Ascomycota,Dothideomycetes,dummy_order_Pseudoperisporiaceae,c13	1	1.49012271988955e-07	Not classified or generalist
Fungi,Ascomycota,Dothideomycetes,dummy_order_Pseudoperisporiaceae,c14	2	5.22170511685351e-07	Not classified or generalist
Fungi,Ascomycota,Dothideomycetes,dummy_order_Pseudoperisporiaceae,c15	2	6.13898071517691e-06	Not classified or generalist
Fungi,Ascomycota,Dothideomycetes,dummy_order_Pseudoperisporiaceae,c16	1	2.20279010766281e-07	Not classified or generalist
Fungi,Ascomycota,Dothideomycetes,dummy_order_Pseudoperisporiaceae,c17	2	2.18561887828641e-07	Not classified or generalist
Fungi,Ascomycota,Dothideomycetes,dummy_order_Pseudoperisporiaceae,c18	1	1.62984330675778e-07	Not classified or generalist
Fungi,Ascomycota,Dothideomycetes,dummy_order_Pseudoperisporiaceae,c19	1	5.81373358802367e-08	Not classified or generalist
Fungi,Ascomycota,Dothideomycetes,dummy_order_Pseudoperisporiaceae,c2	21	2.26257767716324e-05	Natural
Fungi,Ascomycota,Dothideomycetes,dummy_order_Pseudoperisporiaceae,c20	1	1.0777495717043e-08	Not classified or generalist
Fungi,Ascomycota,Dothideomycetes,dummy_order_Pseudoperisporiaceae,c21	1	6.22330754749259e-08	Not classified or generalist
Fungi,Ascomycota,Dothideomycetes,dummy_order_Pseudoperisporiaceae,c22	1	5.91856323836152e-08	Not classified or generalist
Fungi,Ascomycota,Dothideomycetes,dummy_order_Pseudoperisporiaceae,c23	1	1.0061617206266e-08	Not classified or generalist
Fungi,Ascomycota,Dothideomycetes,dummy_order_Pseudoperisporiaceae,c24	1	1.70995747046605e-06	Not classified or generalist
Fungi,Ascomycota,Dothideomycetes,dummy_order_Pseudoperisporiaceae,c25	1	3.08259137091484e-07	Not classified or generalist
Fungi,Ascomycota,Dothideomycetes,dummy_order_Pseudoperisporiaceae,c26	1	2.13183807362695e-08	Not classified or generalist
Fungi,Ascomycota,Dothideomycetes,dummy_order_Pseudoperisporiaceae,c27	1	1.02720041452946e-08	Not classified or generalist
Fungi,Ascomycota,Dothideomycetes,dummy_order_Pseudoperisporiaceae,c28	1	5.99054216168477e-08	Not classified or generalist
Fungi,Ascomycota,Dothideomycetes,dummy_order_Pseudoperisporiaceae,c29	1	2.90686679401184e-07	Not classified or generalist
Fungi,Ascomycota,Dothideomycetes,dummy_order_Pseudoperisporiaceae,c3	9	1.92707560113225e-06	Air
Fungi,Ascomycota,Dothideomycetes,dummy_order_Pseudoperisporiaceae,c4	9	7.62143648506294e-06	Natural
Fungi,Ascomycota,Dothideomycetes,dummy_order_Pseudoperisporiaceae,c5	11	1.7803083838547e-05	Natural
Fungi,Ascomycota,Dothideomycetes,dummy_order_Pseudoperisporiaceae,c6	4	6.09836112671334e-07	Not classified or generalist
Fungi,Ascomycota,Dothideomycetes,dummy_order_Pseudoperisporiaceae,c7	4	2.78538376766297e-06	Not classified or generalist
Fungi,Ascomycota,Dothideomycetes,dummy_order_Pseudoperisporiaceae,c8	5	1.15889703826285e-07	Air
Fungi,Ascomycota,Dothideomycetes,dummy_order_Pseudoperisporiaceae,c9	1	1.02592554062359e-06	Not classified or generalist
Fungi,Ascomycota,Dothideomycetes,dummy_order_Pyrenochaeta,c1	2	1.31556778511364e-05	Not classified or generalist
Fungi,Ascomycota,Dothideomycetes,dummy_order_Pyrenochaeta,c10	4	4.21348451713547e-08	Not classified or generalist
Fungi,Ascomycota,Dothideomycetes,dummy_order_Pyrenochaeta,c11	1	9.09077231093778e-07	Not classified or generalist
Fungi,Ascomycota,Dothideomycetes,dummy_order_Pyrenochaeta,c12	2	2.0111343433072e-06	Not classified or generalist
Fungi,Ascomycota,Dothideomycetes,dummy_order_Pyrenochaeta,c13	2	3.12480543154407e-07	Not classified or generalist
Fungi,Ascomycota,Dothideomycetes,dummy_order_Pyrenochaeta,c14	2	2.0432973133452e-08	Not classified or generalist
Fungi,Ascomycota,Dothideomycetes,dummy_order_Pyrenochaeta,c15	2	1.19614705215445e-07	Not classified or generalist
Fungi,Ascomycota,Dothideomycetes,dummy_order_Pyrenochaeta,c16	2	2.44888321649662e-07	Not classified or generalist
Fungi,Ascomycota,Dothideomycetes,dummy_order_Pyrenochaeta,c17	2	8.82337709324659e-09	Not classified or generalist
Fungi,Ascomycota,Dothideomycetes,dummy_order_Pyrenochaeta,c18	2	1.22026936522487e-06	Not classified or generalist
Fungi,Ascomycota,Dothideomycetes,dummy_order_Pyrenochaeta,c19	1	3.23939721715119e-07	Not classified or generalist
Fungi,Ascomycota,Dothideomycetes,dummy_order_Pyrenochaeta,c2	6	2.09118152738365e-06	Not classified or generalist
Fungi,Ascomycota,Dothideomycetes,dummy_order_Pyrenochaeta,c20	1	3.16876748378841e-08	Not classified or generalist
Fungi,Ascomycota,Dothideomycetes,dummy_order_Pyrenochaeta,c21	1	1.32904893678601e-06	Not classified or generalist
Fungi,Ascomycota,Dothideomycetes,dummy_order_Pyrenochaeta,c22	1	7.39217944231607e-08	Not classified or generalist
Fungi,Ascomycota,Dothideomycetes,dummy_order_Pyrenochaeta,c23	1	7.04950828035808e-08	Not classified or generalist
Fungi,Ascomycota,Dothideomycetes,dummy_order_Pyrenochaeta,c24	1	1.74282211608363e-07	Not classified or generalist
Fungi,Ascomycota,Dothideomycetes,dummy_order_Pyrenochaeta,c25	1	1.0364754593622e-08	Not classified or generalist
Fungi,Ascomycota,Dothideomycetes,dummy_order_Pyrenochaeta,c26	1	6.90983639574797e-09	Not classified or generalist
Fungi,Ascomycota,Dothideomycetes,dummy_order_Pyrenochaeta,c27	1	1.03490512192425e-06	Not classified or generalist
Fungi,Ascomycota,Dothideomycetes,dummy_order_Pyrenochaeta,c28	1	7.94450353306579e-08	Not classified or generalist
Fungi,Ascomycota,Dothideomycetes,dummy_order_Pyrenochaeta,c29	1	1.04880547926979e-08	Not classified or generalist
Fungi,Ascomycota,Dothideomycetes,dummy_order_Pyrenochaeta,c3	2	1.10653751417668e-06	Not classified or generalist
Fungi,Ascomycota,Dothideomycetes,dummy_order_Pyrenochaeta,c30	1	1.15597176409307e-07	Not classified or generalist
Fungi,Ascomycota,Dothideomycetes,dummy_order_Pyrenochaeta,c31	1	3.67698090659112e-08	Not classified or generalist
Fungi,Ascomycota,Dothideomycetes,dummy_order_Pyrenochaeta,c32	1	4.72720160168764e-06	Not classified or generalist
Fungi,Ascomycota,Dothideomycetes,dummy_order_Pyrenochaeta,c33	1	1.25856657512375e-07	Not classified or generalist
Fungi,Ascomycota,Dothideomycetes,dummy_order_Pyrenochaeta,c34	1	2.56493620569907e-06	Not classified or generalist
Fungi,Ascomycota,Dothideomycetes,dummy_order_Pyrenochaeta,c35	1	1.70995747046605e-06	Not classified or generalist
Fungi,Ascomycota,Dothideomycetes,dummy_order_Pyrenochaeta,c4	1	2.721093662407e-07	Not classified or generalist
Fungi,Ascomycota,Dothideomycetes,dummy_order_Pyrenochaeta,c5	2	1.07619341032126e-05	Not classified or generalist
Fungi,Ascomycota,Dothideomycetes,dummy_order_Pyrenochaeta,c6	3	3.37019030667096e-07	Not classified or generalist
Fungi,Ascomycota,Dothideomycetes,dummy_order_Pyrenochaeta,c7	3	6.18185601589657e-08	Not classified or generalist
Fungi,Ascomycota,Dothideomycetes,dummy_order_Pyrenochaeta,c8	1	1.15989725392233e-06	Not classified or generalist
Fungi,Ascomycota,Dothideomycetes,dummy_order_Pyrenochaeta,c9	2	2.59497652225066e-07	Not classified or generalist
Fungi,Ascomycota,Dothideomycetes,dummy_order_Pyrenochaeta,dummy_family_Pyrenochaeta	46	0.00037242019927564	Not classified or generalist
Fungi,Ascomycota,Dothideomycetes,dummy_order_Schizothyriaceae,Schizothyriaceae	6	1.06910729278706e-06	Natural-Air
Fungi,Ascomycota,Dothideomycetes,dummy_order_Schizothyriaceae,c1	18	1.02510258922939e-05	Not classified or generalist
Fungi,Ascomycota,Dothideomycetes,dummy_order_Schizothyriaceae,c10	1	9.07031220802333e-08	Not classified or generalist
Fungi,Ascomycota,Dothideomycetes,dummy_order_Schizothyriaceae,c11	1	7.24935783701459e-08	Not classified or generalist
Fungi,Ascomycota,Dothideomycetes,dummy_order_Schizothyriaceae,c12	1	1.77653172802246e-08	Not classified or generalist
Fungi,Ascomycota,Dothideomycetes,dummy_order_Schizothyriaceae,c13	1	9.17757734551256e-09	Not classified or generalist
Fungi,Ascomycota,Dothideomycetes,dummy_order_Schizothyriaceae,c14	1	3.05919244850419e-09	Not classified or generalist
Fungi,Ascomycota,Dothideomycetes,dummy_order_Schizothyriaceae,c2	8	3.55135434081325e-06	Natural
Fungi,Ascomycota,Dothideomycetes,dummy_order_Schizothyriaceae,c3	4	2.22339910755615e-06	Not classified or generalist
Fungi,Ascomycota,Dothideomycetes,dummy_order_Schizothyriaceae,c4	5	1.32717563306725e-07	Natural
Fungi,Ascomycota,Dothideomycetes,dummy_order_Schizothyriaceae,c5	2	2.14162805404109e-07	Not classified or generalist
Fungi,Ascomycota,Dothideomycetes,dummy_order_Schizothyriaceae,c6	1	1.01160392593745e-07	Not classified or generalist
Fungi,Ascomycota,Dothideomycetes,dummy_order_Schizothyriaceae,c7	1	3.23713256299985e-07	Not classified or generalist
Fungi,Ascomycota,Dothideomycetes,dummy_order_Schizothyriaceae,c8	1	4.04641570374982e-08	Not classified or generalist
Fungi,Ascomycota,Dothideomycetes,dummy_order_Schizothyriaceae,c9	1	1.70055582611311e-08	Not classified or generalist
Fungi,Ascomycota,Dothideomycetes,dummy_order_Scleroconidioma,c1	3	2.48035306462235e-07	Not classified or generalist
Fungi,Ascomycota,Dothideomycetes,dummy_order_Scleroconidioma,c2	1	4.9085038944365e-08	Not classified or generalist
Fungi,Ascomycota,Dothideomycetes,dummy_order_Scleroconidioma,dummy_family_Scleroconidioma	7	7.79834507917495e-06	Soil
Fungi,Ascomycota,Dothideomycetes,dummy_order_Septoriella,c1	16	2.85328520800269e-05	Not classified or generalist
Fungi,Ascomycota,Dothideomycetes,dummy_order_Septoriella,c10	3	5.16324475192837e-07	Not classified or generalist
Fungi,Ascomycota,Dothideomycetes,dummy_order_Septoriella,c11	2	5.97713577172341e-06	Not classified or generalist
Fungi,Ascomycota,Dothideomycetes,dummy_order_Septoriella,c12	1	2.94832543925653e-07	Not classified or generalist
Fungi,Ascomycota,Dothideomycetes,dummy_order_Septoriella,c13	3	4.80864179168125e-06	Not classified or generalist
Fungi,Ascomycota,Dothideomycetes,dummy_order_Septoriella,c14	1	3.9722517665329e-07	Not classified or generalist
Fungi,Ascomycota,Dothideomycetes,dummy_order_Septoriella,c15	1	1.58890070661316e-07	Not classified or generalist
Fungi,Ascomycota,Dothideomycetes,dummy_order_Septoriella,c16	1	8.07931973784775e-08	Not classified or generalist
Fungi,Ascomycota,Dothideomycetes,dummy_order_Septoriella,c17	1	2.66609296950949e-07	Not classified or generalist
Fungi,Ascomycota,Dothideomycetes,dummy_order_Septoriella,c18	2	1.14754097969406e-06	Not classified or generalist
Fungi,Ascomycota,Dothideomycetes,dummy_order_Septoriella,c19	2	7.02562095975718e-07	Not classified or generalist
Fungi,Ascomycota,Dothideomycetes,dummy_order_Septoriella,c2	16	3.28458941478909e-05	Not classified or generalist
Fungi,Ascomycota,Dothideomycetes,dummy_order_Septoriella,c20	1	8.01856477874633e-08	Not classified or generalist
Fungi,Ascomycota,Dothideomycetes,dummy_order_Septoriella,c21	1	2.27590190317945e-06	Not classified or generalist
Fungi,Ascomycota,Dothideomycetes,dummy_order_Septoriella,c22	1	3.88727666058143e-08	Not classified or generalist
Fungi,Ascomycota,Dothideomycetes,dummy_order_Septoriella,c23	1	1.85043802586454e-08	Not classified or generalist
Fungi,Ascomycota,Dothideomycetes,dummy_order_Septoriella,c24	1	4.8329052246764e-08	Not classified or generalist
Fungi,Ascomycota,Dothideomycetes,dummy_order_Septoriella,c25	1	8.43951717734276e-08	Not classified or generalist
Fungi,Ascomycota,Dothideomycetes,dummy_order_Septoriella,c26	1	1.29575888686048e-08	Not classified or generalist
Fungi,Ascomycota,Dothideomycetes,dummy_order_Septoriella,c27	1	2.15347705760833e-08	Not classified or generalist
Fungi,Ascomycota,Dothideomycetes,dummy_order_Septoriella,c28	1	3.27735020693061e-08	Not classified or generalist
Fungi,Ascomycota,Dothideomycetes,dummy_order_Septoriella,c29	1	8.09283140749964e-08	Not classified or generalist
Fungi,Ascomycota,Dothideomycetes,dummy_order_Septoriella,c3	2	1.10108983945372e-06	Not classified or generalist
Fungi,Ascomycota,Dothideomycetes,dummy_order_Septoriella,c30	1	8.87784485754228e-08	Not classified or generalist
Fungi,Ascomycota,Dothideomycetes,dummy_order_Septoriella,c31	1	4.02921614621108e-07	Not classified or generalist
Fungi,Ascomycota,Dothideomycetes,dummy_order_Septoriella,c32	1	1.29575888686048e-08	Not classified or generalist
Fungi,Ascomycota,Dothideomycetes,dummy_order_Septoriella,c33	1	8.77713083514898e-08	Not classified or generalist
Fungi,Ascomycota,Dothideomycetes,dummy_order_Septoriella,c34	1	1.52348169686257e-07	Not classified or generalist
Fungi,Ascomycota,Dothideomycetes,dummy_order_Septoriella,c35	1	8.09283140749964e-08	Not classified or generalist
Fungi,Ascomycota,Dothideomycetes,dummy_order_Septoriella,c36	1	9.64329189694812e-08	Not classified or generalist
Fungi,Ascomycota,Dothideomycetes,dummy_order_Septoriella,c37	1	1.29575888686048e-08	Not classified or generalist
Fungi,Ascomycota,Dothideomycetes,dummy_order_Septoriella,c38	1	3.64411106542281e-09	Not classified or generalist
Fungi,Ascomycota,Dothideomycetes,dummy_order_Septoriella,c39	1	1.70995747046605e-06	Not classified or generalist
Fungi,Ascomycota,Dothideomycetes,dummy_order_Septoriella,c4	3	8.95431497476096e-07	Not classified or generalist
Fungi,Ascomycota,Dothideomycetes,dummy_order_Septoriella,c5	7	7.30618510367156e-06	Not classified or generalist
Fungi,Ascomycota,Dothideomycetes,dummy_order_Septoriella,c6	5	1.24570936177297e-06	Soil
Fungi,Ascomycota,Dothideomycetes,dummy_order_Septoriella,c7	5	4.19572440812337e-06	Soil
Fungi,Ascomycota,Dothideomycetes,dummy_order_Septoriella,c8	5	2.23725681512675e-06	Natural-Air
Fungi,Ascomycota,Dothideomycetes,dummy_order_Septoriella,c9	3	4.75940958918563e-06	Not classified or generalist
Fungi,Ascomycota,Dothideomycetes,dummy_order_Septoriella,dummy_family_Septoriella	43	0.000115591939433256	Not classified or generalist
Fungi,Ascomycota,Dothideomycetes,dummy_order_Zymoseptoria,c1	7	9.58538750076978e-07	Natural-Air
Fungi,Ascomycota,Dothideomycetes,dummy_order_Zymoseptoria,c2	6	1.26385944379761e-06	Natural-Air
Fungi,Ascomycota,Dothideomycetes,dummy_order_Zymoseptoria,c3	1	1.57085919980161e-07	Not classified or generalist
Fungi,Ascomycota,Dothideomycetes,dummy_order_Zymoseptoria,c4	1	1.73753462719191e-08	Not classified or generalist
Fungi,Ascomycota,Dothideomycetes,dummy_order_Zymoseptoria,c5	1	1.1052628836594e-08	Not classified or generalist
Fungi,Ascomycota,Dothideomycetes,dummy_order_Zymoseptoria,c6	1	2.84245076483593e-08	Not classified or generalist
Fungi,Ascomycota,Dothideomycetes,dummy_order_Zymoseptoria,dummy_family_Zymoseptoria	21	3.74738369426262e-05	Air
Fungi,Ascomycota,Eurotiomycetes,Arachnomycetales,Arachnomycetaceae	1	4.05663240953771e-06	Not classified or generalist
Fungi,Ascomycota,Eurotiomycetes,Chaetothyriales,Cyphellophoraceae	33	0.000118269397602184	Not classified or generalist
Fungi,Ascomycota,Eurotiomycetes,Chaetothyriales,Herpotrichiellaceae	150	0.0281579528267308	Soil
Fungi,Ascomycota,Eurotiomycetes,Chaetothyriales,c1	9	0.000260865085322325	Urban-Soil
Fungi,Ascomycota,Eurotiomycetes,Chaetothyriales,c10	14	1.93886183759302e-06	Not classified or generalist
Fungi,Ascomycota,Eurotiomycetes,Chaetothyriales,c100	1	7.97429362071605e-07	Not classified or generalist
Fungi,Ascomycota,Eurotiomycetes,Chaetothyriales,c101	2	2.40764431580269e-07	Not classified or generalist
Fungi,Ascomycota,Eurotiomycetes,Chaetothyriales,c102	1	8.84188045929992e-08	Not classified or generalist
Fungi,Ascomycota,Eurotiomycetes,Chaetothyriales,c103	1	5.18303554744191e-08	Not classified or generalist
Fungi,Ascomycota,Eurotiomycetes,Chaetothyriales,c104	2	1.61821291077351e-07	Not classified or generalist
Fungi,Ascomycota,Eurotiomycetes,Chaetothyriales,c105	1	8.8118853504476e-08	Not classified or generalist
Fungi,Ascomycota,Eurotiomycetes,Chaetothyriales,c106	1	1.71391690897039e-06	Not classified or generalist
Fungi,Ascomycota,Eurotiomycetes,Chaetothyriales,c107	1	6.85566763588154e-07	Not classified or generalist
Fungi,Ascomycota,Eurotiomycetes,Chaetothyriales,c108	2	4.89350850958502e-06	Not classified or generalist
Fungi,Ascomycota,Eurotiomycetes,Chaetothyriales,c109	1	8.78710878777193e-07	Not classified or generalist
Fungi,Ascomycota,Eurotiomycetes,Chaetothyriales,c11	6	6.67115004185492e-06	Not classified or generalist
Fungi,Ascomycota,Eurotiomycetes,Chaetothyriales,c110	1	6.28335252596866e-07	Not classified or generalist
Fungi,Ascomycota,Eurotiomycetes,Chaetothyriales,c111	2	1.42707592085627e-06	Not classified or generalist
Fungi,Ascomycota,Eurotiomycetes,Chaetothyriales,c112	2	7.94262447422756e-08	Not classified or generalist
Fungi,Ascomycota,Eurotiomycetes,Chaetothyriales,c113	1	1.42594536770478e-07	Not classified or generalist
Fungi,Ascomycota,Eurotiomycetes,Chaetothyriales,c114	1	1.00277581885415e-07	Not classified or generalist
Fungi,Ascomycota,Eurotiomycetes,Chaetothyriales,c115	2	3.98431241474652e-06	Not classified or generalist
Fungi,Ascomycota,Eurotiomycetes,Chaetothyriales,c116	1	1.80826715470568e-07	Not classified or generalist
Fungi,Ascomycota,Eurotiomycetes,Chaetothyriales,c117	2	1.76041848835839e-07	Not classified or generalist
Fungi,Ascomycota,Eurotiomycetes,Chaetothyriales,c118	1	9.68406107957072e-07	Not classified or generalist
Fungi,Ascomycota,Eurotiomycetes,Chaetothyriales,c119	1	9.6658104493528e-08	Not classified or generalist
Fungi,Ascomycota,Eurotiomycetes,Chaetothyriales,c12	5	9.12963348006142e-06	Air
Fungi,Ascomycota,Eurotiomycetes,Chaetothyriales,c120	1	1.8220555327114e-08	Not classified or generalist
Fungi,Ascomycota,Eurotiomycetes,Chaetothyriales,c121	1	6.90983639574797e-09	Not classified or generalist
Fungi,Ascomycota,Eurotiomycetes,Chaetothyriales,c122	1	9.38137964829715e-08	Not classified or generalist
Fungi,Ascomycota,Eurotiomycetes,Chaetothyriales,c123	1	9.75326784310307e-08	Not classified or generalist
Fungi,Ascomycota,Eurotiomycetes,Chaetothyriales,c124	1	9.93062941633224e-08	Not classified or generalist
Fungi,Ascomycota,Eurotiomycetes,Chaetothyriales,c125	1	1.2755301300351e-08	Not classified or generalist
Fungi,Ascomycota,Eurotiomycetes,Chaetothyriales,c126	1	4.04641570374982e-08	Not classified or generalist
Fungi,Ascomycota,Eurotiomycetes,Chaetothyriales,c127	1	5.82163394651767e-08	Not classified or generalist
Fungi,Ascomycota,Eurotiomycetes,Chaetothyriales,c128	1	2.33164895596271e-07	Not classified or generalist
Fungi,Ascomycota,Eurotiomycetes,Chaetothyriales,c129	1	3.98762170720202e-08	Not classified or generalist
Fungi,Ascomycota,Eurotiomycetes,Chaetothyriales,c13	9	2.54006774515451e-05	Urban-Soil
Fungi,Ascomycota,Eurotiomycetes,Chaetothyriales,c130	1	1.14261127264692e-07	Not classified or generalist
Fungi,Ascomycota,Eurotiomycetes,Chaetothyriales,c131	1	1.54129568545742e-07	Not classified or generalist
Fungi,Ascomycota,Eurotiomycetes,Chaetothyriales,c132	1	1.92661960682178e-07	Not classified or generalist
Fungi,Ascomycota,Eurotiomycetes,Chaetothyriales,c133	1	7.9882807161563e-08	Not classified or generalist
Fungi,Ascomycota,Eurotiomycetes,Chaetothyriales,c134	1	1.40720694724457e-07	Not classified or generalist
Fungi,Ascomycota,Eurotiomycetes,Chaetothyriales,c135	1	7.9882807161563e-07	Not classified or generalist
Fungi,Ascomycota,Eurotiomycetes,Chaetothyriales,c136	1	1.17267245603714e-07	Not classified or generalist
Fungi,Ascomycota,Eurotiomycetes,Chaetothyriales,c137	1	7.61740848431283e-08	Not classified or generalist
Fungi,Ascomycota,Eurotiomycetes,Chaetothyriales,c138	1	1.90834327821819e-06	Not classified or generalist
Fungi,Ascomycota,Eurotiomycetes,Chaetothyriales,c139	1	1.56497382405208e-08	Not classified or generalist
Fungi,Ascomycota,Eurotiomycetes,Chaetothyriales,c14	13	3.39853687449803e-06	Not classified or generalist
Fungi,Ascomycota,Eurotiomycetes,Chaetothyriales,c140	1	5.25911131546768e-09	Not classified or generalist
Fungi,Ascomycota,Eurotiomycetes,Chaetothyriales,c141	1	3.16876748378841e-08	Not classified or generalist
Fungi,Ascomycota,Eurotiomycetes,Chaetothyriales,c142	1	3.16876748378841e-08	Not classified or generalist
Fungi,Ascomycota,Eurotiomycetes,Chaetothyriales,c143	1	6.87037359992558e-09	Not classified or generalist
Fungi,Ascomycota,Eurotiomycetes,Chaetothyriales,c144	1	1.17267245603714e-07	Not classified or generalist
Fungi,Ascomycota,Eurotiomycetes,Chaetothyriales,c145	1	4.42094022964996e-08	Not classified or generalist
Fungi,Ascomycota,Eurotiomycetes,Chaetothyriales,c146	1	7.9882807161563e-08	Not classified or generalist
Fungi,Ascomycota,Eurotiomycetes,Chaetothyriales,c147	1	1.07260969916021e-07	Not classified or generalist
Fungi,Ascomycota,Eurotiomycetes,Chaetothyriales,c148	1	4.38164628656419e-07	Not classified or generalist
Fungi,Ascomycota,Eurotiomycetes,Chaetothyriales,c149	1	7.96102349855258e-08	Not classified or generalist
Fungi,Ascomycota,Eurotiomycetes,Chaetothyriales,c15	2	1.60815946074871e-05	Not classified or generalist
Fungi,Ascomycota,Eurotiomycetes,Chaetothyriales,c150	1	7.70647842728711e-08	Not classified or generalist
Fungi,Ascomycota,Eurotiomycetes,Chaetothyriales,c151	1	5.01387909427073e-08	Not classified or generalist
Fungi,Ascomycota,Eurotiomycetes,Chaetothyriales,c152	1	3.57411235988723e-07	Not classified or generalist
Fungi,Ascomycota,Eurotiomycetes,Chaetothyriales,c153	1	8.76518552577947e-09	Not classified or generalist
Fungi,Ascomycota,Eurotiomycetes,Chaetothyriales,c154	1	2.92109752437613e-07	Not classified or generalist
Fungi,Ascomycota,Eurotiomycetes,Chaetothyriales,c155	1	4.75315122568261e-08	Not classified or generalist
Fungi,Ascomycota,Eurotiomycetes,Chaetothyriales,c156	1	3.64411106542281e-09	Not classified or generalist
Fungi,Ascomycota,Eurotiomycetes,Chaetothyriales,c157	1	4.42094022964996e-08	Not classified or generalist
Fungi,Ascomycota,Eurotiomycetes,Chaetothyriales,c158	1	6.63141034447494e-08	Not classified or generalist
Fungi,Ascomycota,Eurotiomycetes,Chaetothyriales,c159	1	6.55183430945895e-08	Not classified or generalist
Fungi,Ascomycota,Eurotiomycetes,Chaetothyriales,c16	3	3.50534306499765e-06	Not classified or generalist
Fungi,Ascomycota,Eurotiomycetes,Chaetothyriales,c160	1	4.58024906661705e-09	Not classified or generalist
Fungi,Ascomycota,Eurotiomycetes,Chaetothyriales,c161	1	1.59220469971052e-07	Not classified or generalist
Fungi,Ascomycota,Eurotiomycetes,Chaetothyriales,c162	1	7.39217944231607e-08	Not classified or generalist
Fungi,Ascomycota,Eurotiomycetes,Chaetothyriales,c163	1	4.42094022964996e-08	Not classified or generalist
Fungi,Ascomycota,Eurotiomycetes,Chaetothyriales,c164	1	7.01214842062357e-09	Not classified or generalist
Fungi,Ascomycota,Eurotiomycetes,Chaetothyriales,c165	1	6.42886126463208e-08	Not classified or generalist
Fungi,Ascomycota,Eurotiomycetes,Chaetothyriales,c166	1	4.38164628656419e-07	Not classified or generalist
Fungi,Ascomycota,Eurotiomycetes,Chaetothyriales,c167	1	1.1237679829189e-08	Not classified or generalist
Fungi,Ascomycota,Eurotiomycetes,Chaetothyriales,c168	1	7.61740848431283e-08	Not classified or generalist
Fungi,Ascomycota,Eurotiomycetes,Chaetothyriales,c169	1	5.01387909427073e-08	Not classified or generalist
Fungi,Ascomycota,Eurotiomycetes,Chaetothyriales,c17	4	4.03990745360206e-06	Not classified or generalist
Fungi,Ascomycota,Eurotiomycetes,Chaetothyriales,c170	1	7.61740848431283e-08	Not classified or generalist
Fungi,Ascomycota,Eurotiomycetes,Chaetothyriales,c171	1	1.68672880520579e-08	Not classified or generalist
Fungi,Ascomycota,Eurotiomycetes,Chaetothyriales,c172	1	3.16876748378841e-08	Not classified or generalist
Fungi,Ascomycota,Eurotiomycetes,Chaetothyriales,c173	1	1.90435212107821e-07	Not classified or generalist
Fungi,Ascomycota,Eurotiomycetes,Chaetothyriales,c174	1	4.66329791192542e-07	Not classified or generalist
Fungi,Ascomycota,Eurotiomycetes,Chaetothyriales,c175	1	7.61740848431283e-08	Not classified or generalist
Fungi,Ascomycota,Eurotiomycetes,Chaetothyriales,c176	1	7.99732314836733e-08	Not classified or generalist
Fungi,Ascomycota,Eurotiomycetes,Chaetothyriales,c177	1	8.51532057855988e-08	Not classified or generalist
Fungi,Ascomycota,Eurotiomycetes,Chaetothyriales,c178	1	4.69068982414858e-08	Not classified or generalist
Fungi,Ascomycota,Eurotiomycetes,Chaetothyriales,c179	1	2.92109752437613e-07	Not classified or generalist
Fungi,Ascomycota,Eurotiomycetes,Chaetothyriales,c18	4	4.31952945192002e-06	Not classified or generalist
Fungi,Ascomycota,Eurotiomycetes,Chaetothyriales,c180	1	9.82775146418843e-08	Not classified or generalist
Fungi,Ascomycota,Eurotiomycetes,Chaetothyriales,c181	1	7.61740848431283e-08	Not classified or generalist
Fungi,Ascomycota,Eurotiomycetes,Chaetothyriales,c182	1	2.99527108084238e-07	Not classified or generalist
Fungi,Ascomycota,Eurotiomycetes,Chaetothyriales,c183	1	1.71759339998139e-07	Not classified or generalist
Fungi,Ascomycota,Eurotiomycetes,Chaetothyriales,c184	1	6.90983639574797e-09	Not classified or generalist
Fungi,Ascomycota,Eurotiomycetes,Chaetothyriales,c185	1	1.1837126476723e-07	Not classified or generalist
Fungi,Ascomycota,Eurotiomycetes,Chaetothyriales,c186	1	1.29120814394276e-06	Not classified or generalist
Fungi,Ascomycota,Eurotiomycetes,Chaetothyriales,c187	1	1.99707017903908e-07	Not classified or generalist
Fungi,Ascomycota,Eurotiomycetes,Chaetothyriales,c188	1	9.32659582385084e-08	Not classified or generalist
Fungi,Ascomycota,Eurotiomycetes,Chaetothyriales,c189	1	3.98762170720202e-08	Not classified or generalist
Fungi,Ascomycota,Eurotiomycetes,Chaetothyriales,c19	5	3.84191114931196e-06	Natural-Air
Fungi,Ascomycota,Eurotiomycetes,Chaetothyriales,c190	1	1.14261127264692e-07	Not classified or generalist
Fungi,Ascomycota,Eurotiomycetes,Chaetothyriales,c191	1	1.46570227296543e-07	Not classified or generalist
Fungi,Ascomycota,Eurotiomycetes,Chaetothyriales,c192	1	7.61740848431283e-08	Not classified or generalist
Fungi,Ascomycota,Eurotiomycetes,Chaetothyriales,c2	11	0.000190953682889187	Urban-Soil
Fungi,Ascomycota,Eurotiomycetes,Chaetothyriales,c20	8	5.89026742724279e-06	Urban-Soil
Fungi,Ascomycota,Eurotiomycetes,Chaetothyriales,c21	1	3.97083295157582e-07	Not classified or generalist
Fungi,Ascomycota,Eurotiomycetes,Chaetothyriales,c22	7	2.66640537430015e-06	Natural
Fungi,Ascomycota,Eurotiomycetes,Chaetothyriales,c23	2	6.41298778298673e-07	Not classified or generalist
Fungi,Ascomycota,Eurotiomycetes,Chaetothyriales,c24	4	2.76023339444658e-06	Not classified or generalist
Fungi,Ascomycota,Eurotiomycetes,Chaetothyriales,c25	4	1.73111223800482e-06	Not classified or generalist
Fungi,Ascomycota,Eurotiomycetes,Chaetothyriales,c26	1	2.66609296950949e-06	Not classified or generalist
Fungi,Ascomycota,Eurotiomycetes,Chaetothyriales,c27	9	2.3705908093326e-06	Natural
Fungi,Ascomycota,Eurotiomycetes,Chaetothyriales,c28	5	5.84541299011615e-06	Natural-Soil
Fungi,Ascomycota,Eurotiomycetes,Chaetothyriales,c29	8	1.54956444447318e-06	Air
Fungi,Ascomycota,Eurotiomycetes,Chaetothyriales,c3	10	0.000169117262383048	Urban-Soil
Fungi,Ascomycota,Eurotiomycetes,Chaetothyriales,c30	4	2.69182545867328e-06	Not classified or generalist
Fungi,Ascomycota,Eurotiomycetes,Chaetothyriales,c31	7	1.26820705668565e-05	Natural-Air
Fungi,Ascomycota,Eurotiomycetes,Chaetothyriales,c32	5	1.20332760011546e-05	Urban-Soil
Fungi,Ascomycota,Eurotiomycetes,Chaetothyriales,c33	6	1.11576483976102e-05	Air
Fungi,Ascomycota,Eurotiomycetes,Chaetothyriales,c34	5	7.06450194372184e-06	Air
Fungi,Ascomycota,Eurotiomycetes,Chaetothyriales,c35	6	7.09511761282822e-06	Not classified or generalist
Fungi,Ascomycota,Eurotiomycetes,Chaetothyriales,c36	1	4.43971359530433e-07	Not classified or generalist
Fungi,Ascomycota,Eurotiomycetes,Chaetothyriales,c37	6	1.49927921589621e-05	Natural-Air
Fungi,Ascomycota,Eurotiomycetes,Chaetothyriales,c38	3	3.22023280675668e-06	Not classified or generalist
Fungi,Ascomycota,Eurotiomycetes,Chaetothyriales,c39	3	1.59795679318021e-06	Not classified or generalist
Fungi,Ascomycota,Eurotiomycetes,Chaetothyriales,c4	8	0.000210111246087405	Urban-Soil
Fungi,Ascomycota,Eurotiomycetes,Chaetothyriales,c40	4	2.89221060647402e-06	Not classified or generalist
Fungi,Ascomycota,Eurotiomycetes,Chaetothyriales,c41	3	1.87395380955091e-06	Not classified or generalist
Fungi,Ascomycota,Eurotiomycetes,Chaetothyriales,c42	1	7.73222204946832e-07	Not classified or generalist
Fungi,Ascomycota,Eurotiomycetes,Chaetothyriales,c43	5	4.46387414418966e-06	Natural-Air
Fungi,Ascomycota,Eurotiomycetes,Chaetothyriales,c44	4	2.56801400585465e-06	Not classified or generalist
Fungi,Ascomycota,Eurotiomycetes,Chaetothyriales,c45	1	3.44647155236357e-07	Not classified or generalist
Fungi,Ascomycota,Eurotiomycetes,Chaetothyriales,c46	2	5.80020792166162e-06	Not classified or generalist
Fungi,Ascomycota,Eurotiomycetes,Chaetothyriales,c47	2	1.20836374526058e-07	Not classified or generalist
Fungi,Ascomycota,Eurotiomycetes,Chaetothyriales,c48	2	3.44718727337225e-07	Not classified or generalist
Fungi,Ascomycota,Eurotiomycetes,Chaetothyriales,c49	2	4.88227799278715e-06	Not classified or generalist
Fungi,Ascomycota,Eurotiomycetes,Chaetothyriales,c5	3	5.92874960898054e-05	Not classified or generalist
Fungi,Ascomycota,Eurotiomycetes,Chaetothyriales,c50	2	5.75908363134438e-07	Not classified or generalist
Fungi,Ascomycota,Eurotiomycetes,Chaetothyriales,c51	2	3.7457703499761e-06	Not classified or generalist
Fungi,Ascomycota,Eurotiomycetes,Chaetothyriales,c52	4	4.87311216634543e-06	Not classified or generalist
Fungi,Ascomycota,Eurotiomycetes,Chaetothyriales,c53	2	2.82469258266019e-07	Not classified or generalist
Fungi,Ascomycota,Eurotiomycetes,Chaetothyriales,c54	2	1.83586776297634e-06	Not classified or generalist
Fungi,Ascomycota,Eurotiomycetes,Chaetothyriales,c55	1	1.46668375886456e-06	Not classified or generalist
Fungi,Ascomycota,Eurotiomycetes,Chaetothyriales,c56	2	1.23102499184195e-06	Not classified or generalist
Fungi,Ascomycota,Eurotiomycetes,Chaetothyriales,c57	3	3.87784730392255e-07	Not classified or generalist
Fungi,Ascomycota,Eurotiomycetes,Chaetothyriales,c58	4	1.92663935907524e-06	Not classified or generalist
Fungi,Ascomycota,Eurotiomycetes,Chaetothyriales,c59	3	6.26055890736678e-06	Not classified or generalist
Fungi,Ascomycota,Eurotiomycetes,Chaetothyriales,c6	9	2.36880026183528e-05	Urban-Soil
Fungi,Ascomycota,Eurotiomycetes,Chaetothyriales,c60	3	1.90263050949952e-07	Not classified or generalist
Fungi,Ascomycota,Eurotiomycetes,Chaetothyriales,c61	5	1.23944841031841e-07	Air
Fungi,Ascomycota,Eurotiomycetes,Chaetothyriales,c62	1	2.14571892548267e-06	Not classified or generalist
Fungi,Ascomycota,Eurotiomycetes,Chaetothyriales,c63	1	1.18069831506849e-06	Not classified or generalist
Fungi,Ascomycota,Eurotiomycetes,Chaetothyriales,c64	1	1.51148219198363e-07	Not classified or generalist
Fungi,Ascomycota,Eurotiomycetes,Chaetothyriales,c65	1	4.57044509058769e-07	Not classified or generalist
Fungi,Ascomycota,Eurotiomycetes,Chaetothyriales,c66	4	4.3657650600448e-07	Not classified or generalist
Fungi,Ascomycota,Eurotiomycetes,Chaetothyriales,c67	2	1.67392356697315e-06	Not classified or generalist
Fungi,Ascomycota,Eurotiomycetes,Chaetothyriales,c68	2	1.54695512103189e-06	Not classified or generalist
Fungi,Ascomycota,Eurotiomycetes,Chaetothyriales,c69	1	3.23713256299985e-07	Not classified or generalist
Fungi,Ascomycota,Eurotiomycetes,Chaetothyriales,c7	8	0.000101999665393155	Urban-Soil
Fungi,Ascomycota,Eurotiomycetes,Chaetothyriales,c70	3	2.94697220845113e-07	Not classified or generalist
Fungi,Ascomycota,Eurotiomycetes,Chaetothyriales,c71	3	1.70369941738559e-06	Not classified or generalist
Fungi,Ascomycota,Eurotiomycetes,Chaetothyriales,c72	1	1.64130470211667e-06	Not classified or generalist
Fungi,Ascomycota,Eurotiomycetes,Chaetothyriales,c73	3	6.0674660722699e-06	Not classified or generalist
Fungi,Ascomycota,Eurotiomycetes,Chaetothyriales,c74	4	1.12570052108324e-06	Not classified or generalist
Fungi,Ascomycota,Eurotiomycetes,Chaetothyriales,c75	3	4.86477445112358e-08	Not classified or generalist
Fungi,Ascomycota,Eurotiomycetes,Chaetothyriales,c76	3	5.33327912412953e-06	Not classified or generalist
Fungi,Ascomycota,Eurotiomycetes,Chaetothyriales,c77	3	2.06528951769699e-06	Not classified or generalist
Fungi,Ascomycota,Eurotiomycetes,Chaetothyriales,c78	2	9.87733069462196e-08	Not classified or generalist
Fungi,Ascomycota,Eurotiomycetes,Chaetothyriales,c79	3	2.45614179650177e-06	Not classified or generalist
Fungi,Ascomycota,Eurotiomycetes,Chaetothyriales,c8	4	1.88434801112519e-05	Not classified or generalist
Fungi,Ascomycota,Eurotiomycetes,Chaetothyriales,c80	3	4.41179418095051e-07	Not classified or generalist
Fungi,Ascomycota,Eurotiomycetes,Chaetothyriales,c81	2	1.85417065734962e-07	Not classified or generalist
Fungi,Ascomycota,Eurotiomycetes,Chaetothyriales,c82	2	1.05017821202289e-07	Not classified or generalist
Fungi,Ascomycota,Eurotiomycetes,Chaetothyriales,c83	2	1.61128072888205e-07	Not classified or generalist
Fungi,Ascomycota,Eurotiomycetes,Chaetothyriales,c84	3	5.43230082723873e-07	Not classified or generalist
Fungi,Ascomycota,Eurotiomycetes,Chaetothyriales,c85	1	2.51705463495751e-08	Not classified or generalist
Fungi,Ascomycota,Eurotiomycetes,Chaetothyriales,c86	3	3.22103042176486e-07	Not classified or generalist
Fungi,Ascomycota,Eurotiomycetes,Chaetothyriales,c87	3	2.8573230196157e-08	Not classified or generalist
Fungi,Ascomycota,Eurotiomycetes,Chaetothyriales,c88	1	3.97884620668497e-07	Not classified or generalist
Fungi,Ascomycota,Eurotiomycetes,Chaetothyriales,c89	2	1.09299033766262e-06	Not classified or generalist
Fungi,Ascomycota,Eurotiomycetes,Chaetothyriales,c9	3	6.95234030652286e-06	Not classified or generalist
Fungi,Ascomycota,Eurotiomycetes,Chaetothyriales,c90	2	1.51528934209522e-05	Not classified or generalist
Fungi,Ascomycota,Eurotiomycetes,Chaetothyriales,c91	3	5.69443336072952e-06	Not classified or generalist
Fungi,Ascomycota,Eurotiomycetes,Chaetothyriales,c92	1	2.37828193508196e-06	Not classified or generalist
Fungi,Ascomycota,Eurotiomycetes,Chaetothyriales,c93	2	1.49259319066671e-07	Not classified or generalist
Fungi,Ascomycota,Eurotiomycetes,Chaetothyriales,c94	2	3.31956473008888e-07	Not classified or generalist
Fungi,Ascomycota,Eurotiomycetes,Chaetothyriales,c95	2	1.7706537060223e-06	Not classified or generalist
Fungi,Ascomycota,Eurotiomycetes,Chaetothyriales,c96	2	1.71871255993111e-07	Not classified or generalist
Fungi,Ascomycota,Eurotiomycetes,Chaetothyriales,c97	2	1.70879834516686e-07	Not classified or generalist
Fungi,Ascomycota,Eurotiomycetes,Chaetothyriales,c98	1	1.06146979980701e-07	Not classified or generalist
Fungi,Ascomycota,Eurotiomycetes,Chaetothyriales,c99	1	1.52348169686257e-07	Not classified or generalist
Fungi,Ascomycota,Eurotiomycetes,Chaetothyriales,dummy_family_Bradymyces	23	9.89164795515732e-05	Not classified or generalist
Fungi,Ascomycota,Eurotiomycetes,Coryneliales,Eremascaceae	6	2.78937419187407e-05	Natural-Soil
Fungi,Ascomycota,Eurotiomycetes,Coryneliales,c1	2	2.07183262162479e-06	Not classified or generalist
Fungi,Ascomycota,Eurotiomycetes,Coryneliales,c2	2	3.3455429883138e-07	Not classified or generalist
Fungi,Ascomycota,Eurotiomycetes,Coryneliales,c3	1	3.40111165222622e-08	Not classified or generalist
Fungi,Ascomycota,Eurotiomycetes,Coryneliales,c4	1	1.70055582611311e-08	Not classified or generalist
Fungi,Ascomycota,Eurotiomycetes,Eurotiales,Elaphomycetaceae	16	0.0022799591620736	Natural-Soil
Fungi,Ascomycota,Eurotiomycetes,Eurotiales,Trichocomaceae	118	0.0247104605292544	Natural
Fungi,Ascomycota,Eurotiomycetes,Eurotiales,c1	1	2.77028623916201e-06	Not classified or generalist
Fungi,Ascomycota,Eurotiomycetes,Eurotiales,c2	1	2.51540430156651e-08	Not classified or generalist
Fungi,Ascomycota,Eurotiomycetes,Eurotiales,c3	1	2.92109752437613e-07	Not classified or generalist
Fungi,Ascomycota,Eurotiomycetes,Eurotiales,c4	1	2.28325016073546e-06	Not classified or generalist
Fungi,Ascomycota,Eurotiomycetes,Eurotiales,dummy_family_Thermomyces	24	6.81386753732614e-05	Natural-Soil
Fungi,Ascomycota,Eurotiomycetes,Onygenales,c1	4	3.16065567340053e-06	Not classified or generalist
Fungi,Ascomycota,Eurotiomycetes,Onygenales,c10	1	1.60863501640712e-07	Not classified or generalist
Fungi,Ascomycota,Eurotiomycetes,Onygenales,c11	1	8.08509434330032e-08	Not classified or generalist
Fungi,Ascomycota,Eurotiomycetes,Onygenales,c2	4	3.82036077432658e-06	Not classified or generalist
Fungi,Ascomycota,Eurotiomycetes,Onygenales,c3	2	2.81650787423667e-07	Not classified or generalist
Fungi,Ascomycota,Eurotiomycetes,Onygenales,c4	4	8.06237556492907e-07	Not classified or generalist
Fungi,Ascomycota,Eurotiomycetes,Onygenales,c5	1	1.23123832851645e-07	Not classified or generalist
Fungi,Ascomycota,Eurotiomycetes,Onygenales,c6	1	1.77448321288775e-07	Not classified or generalist
Fungi,Ascomycota,Eurotiomycetes,Onygenales,c7	1	4.88567424321808e-08	Not classified or generalist
Fungi,Ascomycota,Eurotiomycetes,Onygenales,c8	1	7.94450353306579e-08	Not classified or generalist
Fungi,Ascomycota,Eurotiomycetes,Onygenales,c9	1	2.43831696077577e-07	Not classified or generalist
Fungi,Ascomycota,Eurotiomycetes,Phaeomoniellales,Phaeomoniellaceae	18	3.42904794323268e-05	Not classified or generalist
Fungi,Ascomycota,Eurotiomycetes,Phaeomoniellales,c1	1	4.01685254926748e-07	Not classified or generalist
Fungi,Ascomycota,Eurotiomycetes,Verrucariales,Verrucariaceae	17	0.000141586883131716	Not classified or generalist
Fungi,Ascomycota,Eurotiomycetes,Verrucariales,c1	2	6.2576535853636e-06	Not classified or generalist
Fungi,Ascomycota,Eurotiomycetes,Verrucariales,c2	1	5.27298111896691e-09	Not classified or generalist
Fungi,Ascomycota,Eurotiomycetes,Verrucariales,c3	1	1.2755301300351e-08	Not classified or generalist
Fungi,Ascomycota,Eurotiomycetes,c1,c1	20	3.19838107122274e-05	Air
Fungi,Ascomycota,Eurotiomycetes,c10,c1	5	1.70003840484736e-06	Air
Fungi,Ascomycota,Eurotiomycetes,c100,c1	1	5.82163394651767e-08	Not classified or generalist
Fungi,Ascomycota,Eurotiomycetes,c101,c1	1	4.08015376571847e-09	Not classified or generalist
Fungi,Ascomycota,Eurotiomycetes,c102,c1	1	5.99121053711723e-07	Not classified or generalist
Fungi,Ascomycota,Eurotiomycetes,c103,c1	1	1.01411608208489e-06	Not classified or generalist
Fungi,Ascomycota,Eurotiomycetes,c104,c1	1	1.03662540872111e-06	Not classified or generalist
Fungi,Ascomycota,Eurotiomycetes,c105,c1	1	1.63867510346531e-08	Not classified or generalist
Fungi,Ascomycota,Eurotiomycetes,c106,c1	1	1.61856628149993e-07	Not classified or generalist
Fungi,Ascomycota,Eurotiomycetes,c107,c1	1	9.47235683990059e-08	Not classified or generalist
Fungi,Ascomycota,Eurotiomycetes,c108,c1	1	7.70647842728711e-08	Not classified or generalist
Fungi,Ascomycota,Eurotiomycetes,c109,c1	1	1.29120814394276e-07	Not classified or generalist
Fungi,Ascomycota,Eurotiomycetes,c11,c1	8	1.03607738563961e-06	Air
Fungi,Ascomycota,Eurotiomycetes,c110,c1	1	1.70995747046605e-06	Not classified or generalist
Fungi,Ascomycota,Eurotiomycetes,c111,c1	1	2.56493620569907e-06	Not classified or generalist
Fungi,Ascomycota,Eurotiomycetes,c112,c1	1	7.61740848431283e-08	Not classified or generalist
Fungi,Ascomycota,Eurotiomycetes,c113,c1	1	7.3319953037692e-09	Not classified or generalist
Fungi,Ascomycota,Eurotiomycetes,c114,c1	1	1.23123832851645e-07	Not classified or generalist
Fungi,Ascomycota,Eurotiomycetes,c115,c1	1	9.32659582385084e-08	Not classified or generalist
Fungi,Ascomycota,Eurotiomycetes,c116,c1	1	4.81639197150625e-08	Not classified or generalist
Fungi,Ascomycota,Eurotiomycetes,c117,c1	1	1.70995747046605e-06	Not classified or generalist
Fungi,Ascomycota,Eurotiomycetes,c118,c1	1	5.01387909427073e-07	Not classified or generalist
Fungi,Ascomycota,Eurotiomycetes,c119,c1	1	1.2755301300351e-08	Not classified or generalist
Fungi,Ascomycota,Eurotiomycetes,c12,c1	3	4.53972258384893e-07	Not classified or generalist
Fungi,Ascomycota,Eurotiomycetes,c120,c1	1	1.07260969916021e-07	Not classified or generalist
Fungi,Ascomycota,Eurotiomycetes,c121,c1	1	6.69684367290849e-08	Not classified or generalist
Fungi,Ascomycota,Eurotiomycetes,c122,c1	1	1.64969894334807e-07	Not classified or generalist
Fungi,Ascomycota,Eurotiomycetes,c123,c1	1	2.59304481145525e-08	Not classified or generalist
Fungi,Ascomycota,Eurotiomycetes,c124,c1	1	1.70995747046605e-06	Not classified or generalist
Fungi,Ascomycota,Eurotiomycetes,c125,c1	1	1.68565197437835e-08	Not classified or generalist
Fungi,Ascomycota,Eurotiomycetes,c126,c1	1	5.49629887994046e-08	Not classified or generalist
Fungi,Ascomycota,Eurotiomycetes,c127,c1	1	7.63337311287276e-07	Not classified or generalist
Fungi,Ascomycota,Eurotiomycetes,c128,c1	1	9.59699719372338e-08	Not classified or generalist
Fungi,Ascomycota,Eurotiomycetes,c129,c1	1	5.25255932041281e-07	Not classified or generalist
Fungi,Ascomycota,Eurotiomycetes,c13,c1	8	3.33603187359237e-07	Air
Fungi,Ascomycota,Eurotiomycetes,c130,c1	1	7.9882807161563e-08	Not classified or generalist
Fungi,Ascomycota,Eurotiomycetes,c131,c1	1	1.38959506212851e-06	Not classified or generalist
Fungi,Ascomycota,Eurotiomycetes,c132,c1	1	5.00635839778424e-09	Not classified or generalist
Fungi,Ascomycota,Eurotiomycetes,c133,c1	1	3.4199149409321e-06	Not classified or generalist
Fungi,Ascomycota,Eurotiomycetes,c134,c1	1	6.86786780114058e-08	Not classified or generalist
Fungi,Ascomycota,Eurotiomycetes,c135,c1	1	1.77448321288775e-07	Not classified or generalist
Fungi,Ascomycota,Eurotiomycetes,c136,c1	1	7.70647842728711e-08	Not classified or generalist
Fungi,Ascomycota,Eurotiomycetes,c137,c1	1	1.07260969916021e-07	Not classified or generalist
Fungi,Ascomycota,Eurotiomycetes,c138,c1	1	4.42094022964996e-08	Not classified or generalist
Fungi,Ascomycota,Eurotiomycetes,c139,c1	1	4.42094022964996e-08	Not classified or generalist
Fungi,Ascomycota,Eurotiomycetes,c14,c1	8	3.68797810848406e-07	Not classified or generalist
Fungi,Ascomycota,Eurotiomycetes,c140,c1	1	5.16483257577105e-07	Not classified or generalist
Fungi,Ascomycota,Eurotiomycetes,c141,c1	1	8.77713083514898e-08	Not classified or generalist
Fungi,Ascomycota,Eurotiomycetes,c142,c1	1	7.52081864140609e-08	Not classified or generalist
Fungi,Ascomycota,Eurotiomycetes,c143,c1	1	5.4943856539242e-08	Not classified or generalist
Fungi,Ascomycota,Eurotiomycetes,c144,c1	1	6.90983639574797e-09	Not classified or generalist
Fungi,Ascomycota,Eurotiomycetes,c145,c1	1	1.63867510346531e-08	Not classified or generalist
Fungi,Ascomycota,Eurotiomycetes,c146,c1	1	4.25138956528277e-08	Not classified or generalist
Fungi,Ascomycota,Eurotiomycetes,c147,c1	1	2.46247665703289e-07	Not classified or generalist
Fungi,Ascomycota,Eurotiomycetes,c148,c1	1	9.14684515708972e-07	Not classified or generalist
Fungi,Ascomycota,Eurotiomycetes,c149,c1	1	2.29265113165591e-08	Not classified or generalist
Fungi,Ascomycota,Eurotiomycetes,c15,c1	1	3.13147616527252e-05	Not classified or generalist
Fungi,Ascomycota,Eurotiomycetes,c150,c1	1	7.20979538203972e-07	Not classified or generalist
Fungi,Ascomycota,Eurotiomycetes,c151,c1	1	5.36116853983085e-07	Not classified or generalist
Fungi,Ascomycota,Eurotiomycetes,c152,c1	1	7.99732314836733e-08	Not classified or generalist
Fungi,Ascomycota,Eurotiomycetes,c153,c1	1	7.61740848431283e-08	Not classified or generalist
Fungi,Ascomycota,Eurotiomycetes,c154,c1	1	1.63867510346531e-08	Not classified or generalist
Fungi,Ascomycota,Eurotiomycetes,c155,c1	1	7.61740848431283e-08	Not classified or generalist
Fungi,Ascomycota,Eurotiomycetes,c156,c1	1	3.32578478958975e-08	Not classified or generalist
Fungi,Ascomycota,Eurotiomycetes,c157,c1	1	1.63867510346531e-08	Not classified or generalist
Fungi,Ascomycota,Eurotiomycetes,c158,c1	1	1.2755301300351e-08	Not classified or generalist
Fungi,Ascomycota,Eurotiomycetes,c159,c1	1	3.57411235988723e-07	Not classified or generalist
Fungi,Ascomycota,Eurotiomycetes,c16,c1	4	1.36670946854698e-06	Not classified or generalist
Fungi,Ascomycota,Eurotiomycetes,c160,c1	1	6.90983639574797e-09	Not classified or generalist
Fungi,Ascomycota,Eurotiomycetes,c161,c1	1	4.42094022964996e-08	Not classified or generalist
Fungi,Ascomycota,Eurotiomycetes,c17,c1	6	1.141966184161e-06	Air
Fungi,Ascomycota,Eurotiomycetes,c18,c1	2	2.32624074276739e-06	Not classified or generalist
Fungi,Ascomycota,Eurotiomycetes,c19,c1	3	4.8713321866953e-07	Not classified or generalist
Fungi,Ascomycota,Eurotiomycetes,c2,c1	20	4.41755707256223e-05	Air
Fungi,Ascomycota,Eurotiomycetes,c2,c2	1	2.33164895596271e-07	Not classified or generalist
Fungi,Ascomycota,Eurotiomycetes,c20,c1	3	1.23124451938526e-06	Not classified or generalist
Fungi,Ascomycota,Eurotiomycetes,c21,c1	4	2.54567116137155e-05	Not classified or generalist
Fungi,Ascomycota,Eurotiomycetes,c22,c1	4	1.11405899018689e-06	Not classified or generalist
Fungi,Ascomycota,Eurotiomycetes,c23,c1	4	2.72789344699552e-06	Not classified or generalist
Fungi,Ascomycota,Eurotiomycetes,c24,c1	3	1.17448517418006e-07	Not classified or generalist
Fungi,Ascomycota,Eurotiomycetes,c24,c2	2	1.90552139046906e-06	Not classified or generalist
Fungi,Ascomycota,Eurotiomycetes,c25,c1	1	1.4477715147664e-06	Not classified or generalist
Fungi,Ascomycota,Eurotiomycetes,c26,c1	3	8.40310382508935e-08	Not classified or generalist
Fungi,Ascomycota,Eurotiomycetes,c27,c1	1	7.12667387773262e-08	Not classified or generalist
Fungi,Ascomycota,Eurotiomycetes,c28,c1	2	2.06370681610373e-06	Not classified or generalist
Fungi,Ascomycota,Eurotiomycetes,c29,c1	4	1.0683471551649e-05	Not classified or generalist
Fungi,Ascomycota,Eurotiomycetes,c3,c1	11	5.3103395989364e-05	Urban-Soil
Fungi,Ascomycota,Eurotiomycetes,c30,c1	1	2.85066955109305e-07	Not classified or generalist
Fungi,Ascomycota,Eurotiomycetes,c31,c1	4	3.9538404308554e-07	Not classified or generalist
Fungi,Ascomycota,Eurotiomycetes,c32,c1	3	2.6291021506292e-07	Not classified or generalist
Fungi,Ascomycota,Eurotiomycetes,c33,c1	1	2.21355578537853e-07	Not classified or generalist
Fungi,Ascomycota,Eurotiomycetes,c34,c1	2	2.26299299713933e-07	Not classified or generalist
Fungi,Ascomycota,Eurotiomycetes,c35,c1	2	9.46041420804234e-08	Not classified or generalist
Fungi,Ascomycota,Eurotiomycetes,c36,c1	3	3.70904325247993e-07	Not classified or generalist
Fungi,Ascomycota,Eurotiomycetes,c36,c2	1	1.25346977356768e-07	Not classified or generalist
Fungi,Ascomycota,Eurotiomycetes,c37,c1	2	1.36095464076281e-06	Not classified or generalist
Fungi,Ascomycota,Eurotiomycetes,c38,c1	3	3.91275635682195e-06	Not classified or generalist
Fungi,Ascomycota,Eurotiomycetes,c39,c1	2	1.92070687351586e-07	Not classified or generalist
Fungi,Ascomycota,Eurotiomycetes,c4,c1	3	2.19730065315109e-05	Not classified or generalist
Fungi,Ascomycota,Eurotiomycetes,c40,c1	3	2.36691880914729e-07	Not classified or generalist
Fungi,Ascomycota,Eurotiomycetes,c41,c1	2	2.4199412828559e-07	Not classified or generalist
Fungi,Ascomycota,Eurotiomycetes,c42,c1	1	4.3512366132862e-08	Not classified or generalist
Fungi,Ascomycota,Eurotiomycetes,c43,c1	2	3.96073991300574e-07	Not classified or generalist
Fungi,Ascomycota,Eurotiomycetes,c44,c1	3	3.17609835267643e-06	Not classified or generalist
Fungi,Ascomycota,Eurotiomycetes,c45,c1	3	1.42125683954245e-06	Not classified or generalist
Fungi,Ascomycota,Eurotiomycetes,c46,c1	2	1.65365818121643e-06	Not classified or generalist
Fungi,Ascomycota,Eurotiomycetes,c47,c1	3	1.74590593740339e-07	Not classified or generalist
Fungi,Ascomycota,Eurotiomycetes,c48,c1	3	4.87096097870843e-07	Not classified or generalist
Fungi,Ascomycota,Eurotiomycetes,c49,c1	2	3.3149071746688e-07	Not classified or generalist
Fungi,Ascomycota,Eurotiomycetes,c5,c1	5	2.00582996541409e-05	Natural-Soil
Fungi,Ascomycota,Eurotiomycetes,c50,c1	2	5.81093289267313e-07	Not classified or generalist
Fungi,Ascomycota,Eurotiomycetes,c50,c2	1	7.99885039600172e-08	Not classified or generalist
Fungi,Ascomycota,Eurotiomycetes,c51,c1	2	1.04060051562585e-06	Not classified or generalist
Fungi,Ascomycota,Eurotiomycetes,c52,c1	2	2.30783173842854e-06	Not classified or generalist
Fungi,Ascomycota,Eurotiomycetes,c53,c1	2	8.51243260809603e-09	Not classified or generalist
Fungi,Ascomycota,Eurotiomycetes,c54,c1	1	7.01214842062358e-09	Not classified or generalist
Fungi,Ascomycota,Eurotiomycetes,c55,c1	2	2.48036195073126e-07	Not classified or generalist
Fungi,Ascomycota,Eurotiomycetes,c56,c1	1	3.80870424215641e-07	Not classified or generalist
Fungi,Ascomycota,Eurotiomycetes,c57,c1	1	3.26430853834779e-07	Not classified or generalist
Fungi,Ascomycota,Eurotiomycetes,c58,c1	1	1.60308717331597e-08	Not classified or generalist
Fungi,Ascomycota,Eurotiomycetes,c59,c1	2	1.97871938680659e-06	Not classified or generalist
Fungi,Ascomycota,Eurotiomycetes,c6,c1	14	1.08931350831991e-06	Air
Fungi,Ascomycota,Eurotiomycetes,c60,c1	1	5.59179650130941e-07	Not classified or generalist
Fungi,Ascomycota,Eurotiomycetes,c61,c1	2	9.8452694802151e-08	Not classified or generalist
Fungi,Ascomycota,Eurotiomycetes,c62,c1	1	1.95065356862061e-07	Not classified or generalist
Fungi,Ascomycota,Eurotiomycetes,c63,c1	1	4.72951993704074e-07	Not classified or generalist
Fungi,Ascomycota,Eurotiomycetes,c64,c1	2	5.50073196670901e-07	Not classified or generalist
Fungi,Ascomycota,Eurotiomycetes,c65,c1	1	2.00555163770829e-07	Not classified or generalist
Fungi,Ascomycota,Eurotiomycetes,c66,c1	2	4.60464278177122e-07	Not classified or generalist
Fungi,Ascomycota,Eurotiomycetes,c67,c1	1	1.2082263061691e-07	Not classified or generalist
Fungi,Ascomycota,Eurotiomycetes,c68,c1	2	2.82802517815727e-07	Not classified or generalist
Fungi,Ascomycota,Eurotiomycetes,c69,c1	2	1.29468463565389e-06	Not classified or generalist
Fungi,Ascomycota,Eurotiomycetes,c7,c1	14	8.31119762859835e-07	Not classified or generalist
Fungi,Ascomycota,Eurotiomycetes,c7,c2	3	1.91555050702593e-07	Not classified or generalist
Fungi,Ascomycota,Eurotiomycetes,c70,c1	1	4.12819065939048e-07	Not classified or generalist
Fungi,Ascomycota,Eurotiomycetes,c71,c1	2	5.20819344699068e-08	Not classified or generalist
Fungi,Ascomycota,Eurotiomycetes,c72,c1	1	3.18233766278216e-07	Not classified or generalist
Fungi,Ascomycota,Eurotiomycetes,c73,c1	1	1.75485768299475e-07	Not classified or generalist
Fungi,Ascomycota,Eurotiomycetes,c74,c1	1	2.33164895596271e-07	Not classified or generalist
Fungi,Ascomycota,Eurotiomycetes,c75,c1	2	1.81244971693354e-06	Not classified or generalist
Fungi,Ascomycota,Eurotiomycetes,c76,c1	1	1.00277581885415e-07	Not classified or generalist
Fungi,Ascomycota,Eurotiomycetes,c77,c1	2	2.09384753502742e-05	Not classified or generalist
Fungi,Ascomycota,Eurotiomycetes,c78,c1	2	3.41395548657093e-07	Not classified or generalist
Fungi,Ascomycota,Eurotiomycetes,c79,c1	2	2.04818354813199e-07	Not classified or generalist
Fungi,Ascomycota,Eurotiomycetes,c8,c1	6	1.78515192907241e-06	Natural
Fungi,Ascomycota,Eurotiomycetes,c80,c1	2	7.86338564011647e-07	Not classified or generalist
Fungi,Ascomycota,Eurotiomycetes,c81,c1	1	3.73063832954033e-07	Not classified or generalist
Fungi,Ascomycota,Eurotiomycetes,c82,c1	2	3.31838881232231e-07	Not classified or generalist
Fungi,Ascomycota,Eurotiomycetes,c83,c1	2	2.39777082367989e-07	Not classified or generalist
Fungi,Ascomycota,Eurotiomycetes,c84,c1	1	1.91939943874467e-07	Not classified or generalist
Fungi,Ascomycota,Eurotiomycetes,c85,c1	2	6.31179878496737e-07	Not classified or generalist
Fungi,Ascomycota,Eurotiomycetes,c86,c1	2	4.55866663270971e-07	Not classified or generalist
Fungi,Ascomycota,Eurotiomycetes,c87,c1	1	1.06313931904653e-07	Not classified or generalist
Fungi,Ascomycota,Eurotiomycetes,c88,c1	1	7.92760645027321e-07	Not classified or generalist
Fungi,Ascomycota,Eurotiomycetes,c89,c1	2	2.82575283536162e-08	Not classified or generalist
Fungi,Ascomycota,Eurotiomycetes,c9,c1	8	2.81245004862826e-06	Air
Fungi,Ascomycota,Eurotiomycetes,c9,c2	1	3.50607421031179e-09	Not classified or generalist
Fungi,Ascomycota,Eurotiomycetes,c90,c1	2	1.54107155177489e-07	Not classified or generalist
Fungi,Ascomycota,Eurotiomycetes,c91,c1	1	3.16876748378841e-08	Not classified or generalist
Fungi,Ascomycota,Eurotiomycetes,c92,c1	1	1.2755301300351e-08	Not classified or generalist
Fungi,Ascomycota,Eurotiomycetes,c93,c1	1	4.59471285149319e-07	Not classified or generalist
Fungi,Ascomycota,Eurotiomycetes,c94,c1	1	5.36116853983085e-07	Not classified or generalist
Fungi,Ascomycota,Eurotiomycetes,c95,c1	1	5.03410926991502e-09	Not classified or generalist
Fungi,Ascomycota,Eurotiomycetes,c96,c1	1	1.29120814394276e-07	Not classified or generalist
Fungi,Ascomycota,Eurotiomycetes,c97,c1	1	5.83091499087214e-08	Not classified or generalist
Fungi,Ascomycota,Eurotiomycetes,c98,c1	1	7.9882807161563e-08	Not classified or generalist
Fungi,Ascomycota,Eurotiomycetes,c99,c1	1	6.42886126463208e-08	Not classified or generalist
Fungi,Ascomycota,Eurotiomycetes,dummy_order_Amorphothecaceae,Amorphothecaceae	46	9.51674166409027e-05	Not classified or generalist
Fungi,Ascomycota,Eurotiomycetes,dummy_order_Amorphothecaceae,c1	2	5.68386817622388e-07	Not classified or generalist
Fungi,Ascomycota,Eurotiomycetes,dummy_order_Amorphothecaceae,c2	1	5.18237729681098e-08	Not classified or generalist
Fungi,Ascomycota,Eurotiomycetes,dummy_order_Amorphothecaceae,c3	1	6.85566763588155e-07	Not classified or generalist
Fungi,Ascomycota,Eurotiomycetes,dummy_order_Amorphothecaceae,c4	1	1.73753462719191e-08	Not classified or generalist
Fungi,Ascomycota,Eurotiomycetes,dummy_order_Amorphothecaceae,c5	1	4.98723049463655e-09	Not classified or generalist
Fungi,Ascomycota,Eurotiomycetes,dummy_order_Calyptrozyma,dummy_family_Calyptrozyma	1	7.61740848431283e-08	Not classified or generalist
Fungi,Ascomycota,Geoglossomycetes,Geoglossales,Geoglossaceae	19	0.00025778005900357	Soil
Fungi,Ascomycota,Geoglossomycetes,Geoglossales,c1	2	2.56145082696736e-05	Not classified or generalist
Fungi,Ascomycota,Geoglossomycetes,Geoglossales,c2	2	2.78618731364128e-05	Not classified or generalist
Fungi,Ascomycota,Geoglossomycetes,Geoglossales,c3	3	4.58011956129043e-06	Not classified or generalist
Fungi,Ascomycota,Geoglossomycetes,Geoglossales,c4	1	2.69574397275815e-07	Not classified or generalist
Fungi,Ascomycota,Geoglossomycetes,c1,c1	4	7.41780147545494e-07	Not classified or generalist
Fungi,Ascomycota,Geoglossomycetes,c10,c1	1	7.01541571519302e-08	Not classified or generalist
Fungi,Ascomycota,Geoglossomycetes,c11,c1	1	2.00002330754258e-06	Not classified or generalist
Fungi,Ascomycota,Geoglossomycetes,c12,c1	1	2.0793040185755e-06	Not classified or generalist
Fungi,Ascomycota,Geoglossomycetes,c13,c1	1	3.5987954167653e-07	Not classified or generalist
Fungi,Ascomycota,Geoglossomycetes,c14,c1	1	3.69371498554934e-07	Not classified or generalist
Fungi,Ascomycota,Geoglossomycetes,c15,c1	1	1.71942447689898e-06	Not classified or generalist
Fungi,Ascomycota,Geoglossomycetes,c16,c1	1	5.73288485783277e-06	Not classified or generalist
Fungi,Ascomycota,Geoglossomycetes,c17,c1	1	5.10199916066008e-08	Not classified or generalist
Fungi,Ascomycota,Geoglossomycetes,c2,c1	2	9.10405466155566e-08	Not classified or generalist
Fungi,Ascomycota,Geoglossomycetes,c3,c1	1	3.75413394706073e-07	Not classified or generalist
Fungi,Ascomycota,Geoglossomycetes,c4,c1	2	2.20119166589153e-08	Not classified or generalist
Fungi,Ascomycota,Geoglossomycetes,c5,c1	1	1.32763195277588e-06	Not classified or generalist
Fungi,Ascomycota,Geoglossomycetes,c6,c1	1	3.57411235988723e-07	Not classified or generalist
Fungi,Ascomycota,Geoglossomycetes,c7,c1	1	4.43785816788733e-09	Not classified or generalist
Fungi,Ascomycota,Geoglossomycetes,c8,c1	1	7.9882807161563e-08	Not classified or generalist
Fungi,Ascomycota,Geoglossomycetes,c9,c1	1	1.00277581885415e-07	Not classified or generalist
Fungi,Ascomycota,Lecanoromycetes,Acarosporales,c1	2	0.000209199258798829	Not classified or generalist
Fungi,Ascomycota,Lecanoromycetes,Acarosporales,c10	5	3.37176561586852e-05	Natural-Soil
Fungi,Ascomycota,Lecanoromycetes,Acarosporales,c11	2	9.06058464217271e-05	Not classified or generalist
Fungi,Ascomycota,Lecanoromycetes,Acarosporales,c12	6	8.54879548435688e-07	Natural-Air
Fungi,Ascomycota,Lecanoromycetes,Acarosporales,c13	2	6.18857263087659e-07	Not classified or generalist
Fungi,Ascomycota,Lecanoromycetes,Acarosporales,c14	4	3.32455351741788e-06	Not classified or generalist
Fungi,Ascomycota,Lecanoromycetes,Acarosporales,c15	1	1.60001864603407e-06	Not classified or generalist
Fungi,Ascomycota,Lecanoromycetes,Acarosporales,c16	2	4.00309412303561e-07	Not classified or generalist
Fungi,Ascomycota,Lecanoromycetes,Acarosporales,c17	1	3.7060681569964e-07	Not classified or generalist
Fungi,Ascomycota,Lecanoromycetes,Acarosporales,c18	1	3.36511169335461e-08	Not classified or generalist
Fungi,Ascomycota,Lecanoromycetes,Acarosporales,c19	1	8.888992477967e-08	Not classified or generalist
Fungi,Ascomycota,Lecanoromycetes,Acarosporales,c2	5	0.000233465940666528	Natural-Soil
Fungi,Ascomycota,Lecanoromycetes,Acarosporales,c20	2	1.10537327238533e-06	Not classified or generalist
Fungi,Ascomycota,Lecanoromycetes,Acarosporales,c21	2	2.35062999605376e-07	Not classified or generalist
Fungi,Ascomycota,Lecanoromycetes,Acarosporales,c22	1	5.73536286212857e-08	Not classified or generalist
Fungi,Ascomycota,Lecanoromycetes,Acarosporales,c23	1	1.04880547926979e-08	Not classified or generalist
Fungi,Ascomycota,Lecanoromycetes,Acarosporales,c24	1	1.60863501640712e-07	Not classified or generalist
Fungi,Ascomycota,Lecanoromycetes,Acarosporales,c25	1	1.75085310680427e-07	Not classified or generalist
Fungi,Ascomycota,Lecanoromycetes,Acarosporales,c26	1	4.91602531039592e-08	Not classified or generalist
Fungi,Ascomycota,Lecanoromycetes,Acarosporales,c3	11	2.25158081975846e-05	Natural-Soil
Fungi,Ascomycota,Lecanoromycetes,Acarosporales,c4	8	1.0874471949041e-05	Natural-Soil
Fungi,Ascomycota,Lecanoromycetes,Acarosporales,c5	10	3.11218109277909e-05	Natural-Soil
Fungi,Ascomycota,Lecanoromycetes,Acarosporales,c6	2	7.1537351104323e-05	Not classified or generalist
Fungi,Ascomycota,Lecanoromycetes,Acarosporales,c7	8	1.3968539248486e-06	Natural-Air
Fungi,Ascomycota,Lecanoromycetes,Acarosporales,c8	4	0.00021064663560566	Not classified or generalist
Fungi,Ascomycota,Lecanoromycetes,Acarosporales,c9	4	4.93462574373213e-06	Not classified or generalist
Fungi,Ascomycota,Lecanoromycetes,Baeomycetales,Trapeliaceae	21	7.06104217939328e-05	Natural
Fungi,Ascomycota,Lecanoromycetes,Lecanorales,Cladoniaceae	6	5.85532672179338e-06	Natural-Air
Fungi,Ascomycota,Lecanoromycetes,Lecanorales,Lecanoraceae	46	0.000201535014804909	Not classified or generalist
Fungi,Ascomycota,Lecanoromycetes,Lecanorales,Parmeliaceae	95	0.00374217769914556	Air
Fungi,Ascomycota,Lecanoromycetes,Lecanorales,Pilocarpaceae	6	3.95990568697356e-06	Air
Fungi,Ascomycota,Lecanoromycetes,Lecanorales,Ramalinaceae	13	5.13612802829903e-06	Air
Fungi,Ascomycota,Lecanoromycetes,Lecanorales,Scoliciosporaceae	28	4.23635491751865e-05	Not classified or generalist
Fungi,Ascomycota,Lecanoromycetes,Lecanorales,Stereocaulaceae	9	1.33872472402868e-05	Air
Fungi,Ascomycota,Lecanoromycetes,Lecanorales,c1	3	5.10674255705522e-07	Not classified or generalist
Fungi,Ascomycota,Lecanoromycetes,Lecanorales,c10	1	1.57320821890469e-08	Not classified or generalist
Fungi,Ascomycota,Lecanoromycetes,Lecanorales,c11	1	1.06591903681347e-08	Not classified or generalist
Fungi,Ascomycota,Lecanoromycetes,Lecanorales,c12	1	5.62242935068595e-08	Not classified or generalist
Fungi,Ascomycota,Lecanoromycetes,Lecanorales,c2	1	1.17194764275898e-07	Not classified or generalist
Fungi,Ascomycota,Lecanoromycetes,Lecanorales,c3	1	2.92598035293092e-07	Not classified or generalist
Fungi,Ascomycota,Lecanoromycetes,Lecanorales,c4	2	5.3421745906103e-08	Not classified or generalist
Fungi,Ascomycota,Lecanoromycetes,Lecanorales,c5	1	1.95065356862061e-07	Not classified or generalist
Fungi,Ascomycota,Lecanoromycetes,Lecanorales,c6	1	3.87582239201578e-08	Not classified or generalist
Fungi,Ascomycota,Lecanoromycetes,Lecanorales,c7	1	2.45801265519796e-08	Not classified or generalist
Fungi,Ascomycota,Lecanoromycetes,Lecanorales,c8	1	3.47506925438382e-08	Not classified or generalist
Fungi,Ascomycota,Lecanoromycetes,Lecanorales,c9	1	1.29575888686048e-08	Not classified or generalist
Fungi,Ascomycota,Lecanoromycetes,Lecideales,Lecideaceae	18	2.1123539507391e-05	Not classified or generalist
Fungi,Ascomycota,Lecanoromycetes,Lecideales,c1	3	2.94020740169198e-07	Not classified or generalist
Fungi,Ascomycota,Lecanoromycetes,Lecideales,c10	1	4.75315122568261e-08	Not classified or generalist
Fungi,Ascomycota,Lecanoromycetes,Lecideales,c11	1	4.75315122568261e-08	Not classified or generalist
Fungi,Ascomycota,Lecanoromycetes,Lecideales,c12	1	3.87582239201578e-08	Not classified or generalist
Fungi,Ascomycota,Lecanoromycetes,Lecideales,c2	1	9.26560445094792e-07	Not classified or generalist
Fungi,Ascomycota,Lecanoromycetes,Lecideales,c3	2	3.97309079945815e-07	Not classified or generalist
Fungi,Ascomycota,Lecanoromycetes,Lecideales,c4	1	1.07242334427141e-06	Not classified or generalist
Fungi,Ascomycota,Lecanoromycetes,Lecideales,c5	2	1.08987989471077e-07	Not classified or generalist
Fungi,Ascomycota,Lecanoromycetes,Lecideales,c6	1	1.84685749277467e-07	Not classified or generalist
Fungi,Ascomycota,Lecanoromycetes,Lecideales,c7	1	4.75315122568261e-08	Not classified or generalist
Fungi,Ascomycota,Lecanoromycetes,Lecideales,c8	1	1.4462968434446e-07	Not classified or generalist
Fungi,Ascomycota,Lecanoromycetes,Lecideales,c9	1	1.63867510346531e-08	Not classified or generalist
Fungi,Ascomycota,Lecanoromycetes,Ostropales,Stictidaceae	19	3.20504670071933e-05	Not classified or generalist
Fungi,Ascomycota,Lecanoromycetes,Ostropales,c1	1	7.7368401856158e-08	Not classified or generalist
Fungi,Ascomycota,Lecanoromycetes,Ostropales,c2	1	1.41422383724995e-06	Not classified or generalist
Fungi,Ascomycota,Lecanoromycetes,Ostropales,c3	1	5.54057247832401e-07	Not classified or generalist
Fungi,Ascomycota,Lecanoromycetes,Ostropales,c4	1	3.94970887581704e-07	Not classified or generalist
Fungi,Ascomycota,Lecanoromycetes,Ostropales,c5	1	1.76200828091573e-07	Not classified or generalist
Fungi,Ascomycota,Lecanoromycetes,Ostropales,c6	1	2.46247665703289e-07	Not classified or generalist
Fungi,Ascomycota,Lecanoromycetes,Ostropales,c7	1	1.75265851462568e-06	Not classified or generalist
Fungi,Ascomycota,Lecanoromycetes,Ostropales,c8	1	2.07295091872439e-08	Not classified or generalist
Fungi,Ascomycota,Lecanoromycetes,Ostropales,c9	1	8.98581324252715e-08	Not classified or generalist
Fungi,Ascomycota,Lecanoromycetes,Teloschistales,Caliciaceae	1	1.42594536770478e-07	Not classified or generalist
Fungi,Ascomycota,Lecanoromycetes,Teloschistales,Physciaceae	14	9.51511000496299e-06	Not classified or generalist
Fungi,Ascomycota,Lecanoromycetes,Teloschistales,Teloschistaceae	10	1.41193602922761e-05	Not classified or generalist
Fungi,Ascomycota,Lecanoromycetes,Umbilicariales,Umbilicariaceae	41	0.000119482874754756	Natural
Fungi,Ascomycota,Lecanoromycetes,Umbilicariales,c1	1	6.08442120345659e-07	Not classified or generalist
Fungi,Ascomycota,Lecanoromycetes,Umbilicariales,c2	4	2.17198444409706e-06	Not classified or generalist
Fungi,Ascomycota,Lecanoromycetes,Umbilicariales,c3	1	6.33753496757682e-08	Not classified or generalist
Fungi,Ascomycota,Lecanoromycetes,Umbilicariales,c4	1	4.75315122568261e-08	Not classified or generalist
Fungi,Ascomycota,Lecanoromycetes,Umbilicariales,c5	1	4.69068982414858e-08	Not classified or generalist
Fungi,Ascomycota,Lecanoromycetes,Umbilicariales,c6	1	9.97446098927309e-09	Not classified or generalist
Fungi,Ascomycota,Lecanoromycetes,Umbilicariales,c7	1	6.90983639574797e-09	Not classified or generalist
Fungi,Ascomycota,Lecanoromycetes,c1,c1	4	2.38641614170395e-06	Not classified or generalist
Fungi,Ascomycota,Lecanoromycetes,c10,c1	7	7.4830827063797e-05	Soil
Fungi,Ascomycota,Lecanoromycetes,c11,c1	6	1.53984433848132e-06	Natural-Air
Fungi,Ascomycota,Lecanoromycetes,c12,c1	4	4.01767936044428e-06	Not classified or generalist
Fungi,Ascomycota,Lecanoromycetes,c13,c1	3	3.38170820319815e-06	Not classified or generalist
Fungi,Ascomycota,Lecanoromycetes,c14,c1	6	9.18189669992372e-06	Natural-Soil
Fungi,Ascomycota,Lecanoromycetes,c15,c1	4	6.27971402630483e-07	Not classified or generalist
Fungi,Ascomycota,Lecanoromycetes,c16,c1	2	5.95800591642028e-07	Not classified or generalist
Fungi,Ascomycota,Lecanoromycetes,c17,c1	3	3.83948829505913e-07	Not classified or generalist
Fungi,Ascomycota,Lecanoromycetes,c18,c1	2	1.86238983232036e-07	Not classified or generalist
Fungi,Ascomycota,Lecanoromycetes,c19,c1	2	1.30115869999602e-06	Not classified or generalist
Fungi,Ascomycota,Lecanoromycetes,c2,c1	5	3.16044773642868e-06	Natural-Air
Fungi,Ascomycota,Lecanoromycetes,c20,c1	5	7.40486896848937e-06	Natural-Air
Fungi,Ascomycota,Lecanoromycetes,c21,c1	4	7.89413408620617e-07	Not classified or generalist
Fungi,Ascomycota,Lecanoromycetes,c22,c1	1	2.83249099262487e-07	Not classified or generalist
Fungi,Ascomycota,Lecanoromycetes,c23,c1	3	1.14268132523418e-06	Not classified or generalist
Fungi,Ascomycota,Lecanoromycetes,c24,c1	1	1.93069745848837e-06	Not classified or generalist
Fungi,Ascomycota,Lecanoromycetes,c25,c1	1	4.49139365723618e-08	Not classified or generalist
Fungi,Ascomycota,Lecanoromycetes,c26,c1	3	6.03107864227971e-06	Not classified or generalist
Fungi,Ascomycota,Lecanoromycetes,c27,c1	4	5.07007727924833e-07	Not classified or generalist
Fungi,Ascomycota,Lecanoromycetes,c28,c1	2	3.44518099226924e-07	Not classified or generalist
Fungi,Ascomycota,Lecanoromycetes,c29,c1	1	4.39355439388597e-07	Not classified or generalist
Fungi,Ascomycota,Lecanoromycetes,c3,c1	6	2.43039314239759e-05	Natural-Soil
Fungi,Ascomycota,Lecanoromycetes,c30,c1	1	7.58886668034849e-07	Not classified or generalist
Fungi,Ascomycota,Lecanoromycetes,c31,c1	1	1.21392471112495e-07	Not classified or generalist
Fungi,Ascomycota,Lecanoromycetes,c32,c1	3	2.58421124613425e-06	Not classified or generalist
Fungi,Ascomycota,Lecanoromycetes,c33,c1	3	1.23385470335241e-07	Not classified or generalist
Fungi,Ascomycota,Lecanoromycetes,c34,c1	3	1.75510674393791e-06	Not classified or generalist
Fungi,Ascomycota,Lecanoromycetes,c35,c1	3	5.39320565223609e-07	Not classified or generalist
Fungi,Ascomycota,Lecanoromycetes,c36,c1	3	9.48268744602183e-07	Not classified or generalist
Fungi,Ascomycota,Lecanoromycetes,c37,c1	3	5.69959444984269e-07	Not classified or generalist
Fungi,Ascomycota,Lecanoromycetes,c38,c1	2	9.7240956840167e-07	Not classified or generalist
Fungi,Ascomycota,Lecanoromycetes,c39,c1	1	2.67445397213797e-07	Not classified or generalist
Fungi,Ascomycota,Lecanoromycetes,c4,c1	10	3.09351746555651e-05	Natural-Soil
Fungi,Ascomycota,Lecanoromycetes,c40,c1	2	8.49201256901126e-07	Not classified or generalist
Fungi,Ascomycota,Lecanoromycetes,c41,c1	1	2.38873506629411e-06	Not classified or generalist
Fungi,Ascomycota,Lecanoromycetes,c42,c1	2	1.38269048770095e-05	Not classified or generalist
Fungi,Ascomycota,Lecanoromycetes,c43,c1	1	1.50416372828122e-07	Not classified or generalist
Fungi,Ascomycota,Lecanoromycetes,c44,c1	2	7.14657169786076e-08	Not classified or generalist
Fungi,Ascomycota,Lecanoromycetes,c45,c1	2	3.38451774226212e-07	Not classified or generalist
Fungi,Ascomycota,Lecanoromycetes,c46,c1	1	6.94547128672055e-08	Not classified or generalist
Fungi,Ascomycota,Lecanoromycetes,c47,c1	1	4.69068982414858e-08	Not classified or generalist
Fungi,Ascomycota,Lecanoromycetes,c48,c1	1	1.94363833029071e-08	Not classified or generalist
Fungi,Ascomycota,Lecanoromycetes,c49,c1	1	3.47273564336027e-08	Not classified or generalist
Fungi,Ascomycota,Lecanoromycetes,c5,c1	15	0.000105528138240483	Natural-Soil
Fungi,Ascomycota,Lecanoromycetes,c50,c1	1	1.94363833029071e-08	Not classified or generalist
Fungi,Ascomycota,Lecanoromycetes,c51,c1	1	1.37663660182688e-08	Not classified or generalist
Fungi,Ascomycota,Lecanoromycetes,c52,c1	1	2.29265113165591e-08	Not classified or generalist
Fungi,Ascomycota,Lecanoromycetes,c53,c1	1	9.43924931342811e-08	Not classified or generalist
Fungi,Ascomycota,Lecanoromycetes,c54,c1	1	1.25346977356768e-07	Not classified or generalist
Fungi,Ascomycota,Lecanoromycetes,c55,c1	1	4.98723049463655e-09	Not classified or generalist
Fungi,Ascomycota,Lecanoromycetes,c56,c1	1	3.08259137091484e-07	Not classified or generalist
Fungi,Ascomycota,Lecanoromycetes,c57,c1	1	3.27735020693061e-08	Not classified or generalist
Fungi,Ascomycota,Lecanoromycetes,c58,c1	1	7.36841922439601e-09	Not classified or generalist
Fungi,Ascomycota,Lecanoromycetes,c59,c1	1	4.58878867275628e-09	Not classified or generalist
Fungi,Ascomycota,Lecanoromycetes,c6,c1	4	2.9402856611915e-06	Not classified or generalist
Fungi,Ascomycota,Lecanoromycetes,c60,c1	1	3.88727666058143e-08	Not classified or generalist
Fungi,Ascomycota,Lecanoromycetes,c61,c1	1	6.06962355562473e-08	Not classified or generalist
Fungi,Ascomycota,Lecanoromycetes,c62,c1	1	2.29265113165591e-08	Not classified or generalist
Fungi,Ascomycota,Lecanoromycetes,c63,c1	1	4.81639197150625e-08	Not classified or generalist
Fungi,Ascomycota,Lecanoromycetes,c64,c1	1	1.54652967189645e-06	Not classified or generalist
Fungi,Ascomycota,Lecanoromycetes,c65,c1	1	1.07242334427141e-07	Not classified or generalist
Fungi,Ascomycota,Lecanoromycetes,c66,c1	1	4.48723609869254e-09	Not classified or generalist
Fungi,Ascomycota,Lecanoromycetes,c67,c1	1	7.50953759667636e-09	Not classified or generalist
Fungi,Ascomycota,Lecanoromycetes,c68,c1	1	6.06962355562473e-08	Not classified or generalist
Fungi,Ascomycota,Lecanoromycetes,c69,c1	1	1.70995747046605e-06	Not classified or generalist
Fungi,Ascomycota,Lecanoromycetes,c7,c1	9	1.37026312491115e-06	Air
Fungi,Ascomycota,Lecanoromycetes,c70,c1	1	2.55919925165957e-07	Not classified or generalist
Fungi,Ascomycota,Lecanoromycetes,c71,c1	1	3.05334924514911e-06	Not classified or generalist
Fungi,Ascomycota,Lecanoromycetes,c72,c1	1	5.36116853983085e-07	Not classified or generalist
Fungi,Ascomycota,Lecanoromycetes,c73,c1	1	3.27735020693061e-08	Not classified or generalist
Fungi,Ascomycota,Lecanoromycetes,c74,c1	1	1.72745909893699e-08	Not classified or generalist
Fungi,Ascomycota,Lecanoromycetes,c75,c1	1	7.65299874099012e-07	Not classified or generalist
Fungi,Ascomycota,Lecanoromycetes,c76,c1	1	2.74651985916436e-07	Not classified or generalist
Fungi,Ascomycota,Lecanoromycetes,c77,c1	1	1.1237679829189e-08	Not classified or generalist
Fungi,Ascomycota,Lecanoromycetes,c78,c1	1	1.05182226309354e-08	Not classified or generalist
Fungi,Ascomycota,Lecanoromycetes,c79,c1	1	1.63795857736474e-07	Not classified or generalist
Fungi,Ascomycota,Lecanoromycetes,c8,c1	9	9.86312660457333e-07	Air
Fungi,Ascomycota,Lecanoromycetes,c80,c1	1	5.82163394651767e-08	Not classified or generalist
Fungi,Ascomycota,Lecanoromycetes,c81,c1	1	4.84412383444347e-08	Not classified or generalist
Fungi,Ascomycota,Lecanoromycetes,c82,c1	1	1.18449356378767e-08	Not classified or generalist
Fungi,Ascomycota,Lecanoromycetes,c83,c1	1	1.41588739701422e-07	Not classified or generalist
Fungi,Ascomycota,Lecanoromycetes,c84,c1	1	4.03790109518869e-07	Not classified or generalist
Fungi,Ascomycota,Lecanoromycetes,c85,c1	1	4.04641570374982e-08	Not classified or generalist
Fungi,Ascomycota,Lecanoromycetes,c86,c1	1	3.21808133739863e-07	Not classified or generalist
Fungi,Ascomycota,Lecanoromycetes,c87,c1	1	1.29652240572762e-08	Not classified or generalist
Fungi,Ascomycota,Lecanoromycetes,c88,c1	1	1.44195907640794e-06	Not classified or generalist
Fungi,Ascomycota,Lecanoromycetes,c89,c1	1	5.36116853983085e-07	Not classified or generalist
Fungi,Ascomycota,Lecanoromycetes,c9,c1	2	6.14848497444749e-05	Not classified or generalist
Fungi,Ascomycota,Lecanoromycetes,c90,c1	1	5.61883991459449e-08	Not classified or generalist
Fungi,Ascomycota,Lecanoromycetes,c91,c1	1	5.18303554744191e-08	Not classified or generalist
Fungi,Ascomycota,Lecanoromycetes,c92,c1	1	8.60735603228644e-08	Not classified or generalist
Fungi,Ascomycota,Lecanoromycetes,c93,c1	1	4.53515610401167e-08	Not classified or generalist
Fungi,Ascomycota,Lecanoromycetes,dummy_order_Carbonicolaceae,Carbonicolaceae	10	4.012294935249e-06	Not classified or generalist
Fungi,Ascomycota,Lecanoromycetes,dummy_order_Carbonicolaceae,c1	1	1.77448321288775e-07	Not classified or generalist
Fungi,Ascomycota,Lecanoromycetes,dummy_order_Carbonicolaceae,c2	1	5.83091499087214e-08	Not classified or generalist
Fungi,Ascomycota,Leotiomycetes,Erysiphales,Erysiphaceae	66	0.00238560590166052	Air
Fungi,Ascomycota,Leotiomycetes,Erysiphales,c1	2	1.72425528457466e-08	Not classified or generalist
Fungi,Ascomycota,Leotiomycetes,Erysiphales,c2	2	2.32640838353303e-08	Not classified or generalist
Fungi,Ascomycota,Leotiomycetes,Erysiphales,c3	1	5.18608962291049e-09	Not classified or generalist
Fungi,Ascomycota,Leotiomycetes,Erysiphales,c4	1	5.91856323836152e-08	Not classified or generalist
Fungi,Ascomycota,Leotiomycetes,Erysiphales,c5	1	5.99054216168477e-08	Not classified or generalist
Fungi,Ascomycota,Leotiomycetes,Erysiphales,c6	1	1.55007799705547e-08	Not classified or generalist
Fungi,Ascomycota,Leotiomycetes,Erysiphales,c7	1	4.58024906661705e-09	Not classified or generalist
Fungi,Ascomycota,Leotiomycetes,Erysiphales,c8	1	2.34746073607812e-08	Not classified or generalist
Fungi,Ascomycota,Leotiomycetes,Helotiales,Arachnopezizaceae	20	5.85447642748516e-05	Not classified or generalist
Fungi,Ascomycota,Leotiomycetes,Helotiales,Chlorociboriaceae	2	2.33801665522322e-07	Not classified or generalist
Fungi,Ascomycota,Leotiomycetes,Helotiales,Dermateaceae	77	0.000815984099757637	Not classified or generalist
Fungi,Ascomycota,Leotiomycetes,Helotiales,Helotiaceae	121	0.00946144968999924	Soil
Fungi,Ascomycota,Leotiomycetes,Helotiales,Hemiphacidiaceae	16	0.000140739127145666	Natural-Soil
Fungi,Ascomycota,Leotiomycetes,Helotiales,Hyaloscyphaceae	127	0.00103953335676015	Not classified or generalist
Fungi,Ascomycota,Leotiomycetes,Helotiales,Lachnaceae	134	0.00392996611842825	Not classified or generalist
Fungi,Ascomycota,Leotiomycetes,Helotiales,Leotiaceae	58	0.000623050228855208	Soil
Fungi,Ascomycota,Leotiomycetes,Helotiales,Rutstroemiaceae	23	0.000402484737569784	Urban-Soil
Fungi,Ascomycota,Leotiomycetes,Helotiales,Sclerotiniaceae	64	0.00308299573210179	Not classified or generalist
Fungi,Ascomycota,Leotiomycetes,Helotiales,Tympanidaceae	64	0.00298632625299006	Natural-Soil
Fungi,Ascomycota,Leotiomycetes,Helotiales,Vibrisseaceae	86	0.00791330524855334	Natural-Soil
Fungi,Ascomycota,Leotiomycetes,Helotiales,c1	39	0.000270618029786009	Soil
Fungi,Ascomycota,Leotiomycetes,Helotiales,c10	22	1.69143296926265e-05	Not classified or generalist
Fungi,Ascomycota,Leotiomycetes,Helotiales,c100	7	1.78226086802349e-06	Natural-Soil
Fungi,Ascomycota,Leotiomycetes,Helotiales,c101	3	2.26139897798593e-06	Not classified or generalist
Fungi,Ascomycota,Leotiomycetes,Helotiales,c102	4	2.73568649284855e-06	Not classified or generalist
Fungi,Ascomycota,Leotiomycetes,Helotiales,c103	1	5.8628090918617e-07	Not classified or generalist
Fungi,Ascomycota,Leotiomycetes,Helotiales,c104	5	1.66972638093061e-05	Soil
Fungi,Ascomycota,Leotiomycetes,Helotiales,c105	5	5.32191452378422e-06	Natural-Soil
Fungi,Ascomycota,Leotiomycetes,Helotiales,c106	4	2.3788323022071e-07	Not classified or generalist
Fungi,Ascomycota,Leotiomycetes,Helotiales,c107	4	3.28246969978789e-06	Not classified or generalist
Fungi,Ascomycota,Leotiomycetes,Helotiales,c108	8	1.43632138751039e-05	Natural-Air
Fungi,Ascomycota,Leotiomycetes,Helotiales,c109	7	1.47650818198345e-05	Not classified or generalist
Fungi,Ascomycota,Leotiomycetes,Helotiales,c11	16	6.1196254489845e-05	Soil
Fungi,Ascomycota,Leotiomycetes,Helotiales,c110	2	2.97665671566669e-06	Not classified or generalist
Fungi,Ascomycota,Leotiomycetes,Helotiales,c111	5	6.08695946192718e-06	Natural-Soil
Fungi,Ascomycota,Leotiomycetes,Helotiales,c112	4	1.28125927092527e-07	Not classified or generalist
Fungi,Ascomycota,Leotiomycetes,Helotiales,c113	5	1.12691376162727e-06	Soil
Fungi,Ascomycota,Leotiomycetes,Helotiales,c114	3	7.35121225987853e-07	Not classified or generalist
Fungi,Ascomycota,Leotiomycetes,Helotiales,c115	3	5.00736364553379e-06	Not classified or generalist
Fungi,Ascomycota,Leotiomycetes,Helotiales,c116	4	1.44510976713699e-05	Not classified or generalist
Fungi,Ascomycota,Leotiomycetes,Helotiales,c117	6	3.00546651821883e-06	Not classified or generalist
Fungi,Ascomycota,Leotiomycetes,Helotiales,c118	3	3.95116217027343e-07	Not classified or generalist
Fungi,Ascomycota,Leotiomycetes,Helotiales,c119	1	3.66175787925051e-05	Not classified or generalist
Fungi,Ascomycota,Leotiomycetes,Helotiales,c12	14	5.08111912960613e-05	Soil
Fungi,Ascomycota,Leotiomycetes,Helotiales,c120	3	1.58108153197521e-06	Not classified or generalist
Fungi,Ascomycota,Leotiomycetes,Helotiales,c121	1	4.64024414450479e-07	Not classified or generalist
Fungi,Ascomycota,Leotiomycetes,Helotiales,c122	6	5.52103770878525e-06	Natural-Soil
Fungi,Ascomycota,Leotiomycetes,Helotiales,c123	3	3.06729531622418e-06	Not classified or generalist
Fungi,Ascomycota,Leotiomycetes,Helotiales,c124	4	5.08633985629504e-08	Not classified or generalist
Fungi,Ascomycota,Leotiomycetes,Helotiales,c125	2	6.41097695242821e-06	Not classified or generalist
Fungi,Ascomycota,Leotiomycetes,Helotiales,c126	4	1.0505574050788e-06	Not classified or generalist
Fungi,Ascomycota,Leotiomycetes,Helotiales,c127	7	2.95502171352432e-05	Natural-Soil
Fungi,Ascomycota,Leotiomycetes,Helotiales,c128	5	7.85578527941541e-07	Natural-Soil
Fungi,Ascomycota,Leotiomycetes,Helotiales,c129	4	9.89355166898542e-07	Not classified or generalist
Fungi,Ascomycota,Leotiomycetes,Helotiales,c13	29	0.00017392403146462	Soil
Fungi,Ascomycota,Leotiomycetes,Helotiales,c130	6	6.03219101752378e-06	Natural-Air
Fungi,Ascomycota,Leotiomycetes,Helotiales,c131	3	3.80200868876123e-06	Not classified or generalist
Fungi,Ascomycota,Leotiomycetes,Helotiales,c132	2	1.54385240445652e-06	Not classified or generalist
Fungi,Ascomycota,Leotiomycetes,Helotiales,c133	5	2.5598926435171e-06	Soil
Fungi,Ascomycota,Leotiomycetes,Helotiales,c134	4	9.73281068662262e-07	Not classified or generalist
Fungi,Ascomycota,Leotiomycetes,Helotiales,c135	6	5.30378583107582e-06	Not classified or generalist
Fungi,Ascomycota,Leotiomycetes,Helotiales,c136	2	3.7591206555722e-07	Not classified or generalist
Fungi,Ascomycota,Leotiomycetes,Helotiales,c137	4	7.39134170767262e-07	Not classified or generalist
Fungi,Ascomycota,Leotiomycetes,Helotiales,c138	4	2.07980922560808e-06	Not classified or generalist
Fungi,Ascomycota,Leotiomycetes,Helotiales,c139	4	4.65698385422776e-07	Not classified or generalist
Fungi,Ascomycota,Leotiomycetes,Helotiales,c14	26	1.66439103078461e-05	Natural
Fungi,Ascomycota,Leotiomycetes,Helotiales,c140	4	7.55169874324336e-07	Not classified or generalist
Fungi,Ascomycota,Leotiomycetes,Helotiales,c141	4	6.65140574780306e-07	Not classified or generalist
Fungi,Ascomycota,Leotiomycetes,Helotiales,c142	3	8.69953068104758e-07	Not classified or generalist
Fungi,Ascomycota,Leotiomycetes,Helotiales,c143	2	2.34487935040991e-05	Not classified or generalist
Fungi,Ascomycota,Leotiomycetes,Helotiales,c144	3	2.6159329132735e-06	Not classified or generalist
Fungi,Ascomycota,Leotiomycetes,Helotiales,c145	4	5.60132180933877e-05	Not classified or generalist
Fungi,Ascomycota,Leotiomycetes,Helotiales,c146	4	1.7109968416367e-06	Not classified or generalist
Fungi,Ascomycota,Leotiomycetes,Helotiales,c147	2	6.79416078387257e-06	Not classified or generalist
Fungi,Ascomycota,Leotiomycetes,Helotiales,c148	4	2.19523016325109e-07	Not classified or generalist
Fungi,Ascomycota,Leotiomycetes,Helotiales,c149	1	1.28384820526642e-06	Not classified or generalist
Fungi,Ascomycota,Leotiomycetes,Helotiales,c15	17	1.28941403177727e-05	Natural
Fungi,Ascomycota,Leotiomycetes,Helotiales,c150	2	3.74790520336942e-07	Not classified or generalist
Fungi,Ascomycota,Leotiomycetes,Helotiales,c151	3	5.25600932699277e-07	Not classified or generalist
Fungi,Ascomycota,Leotiomycetes,Helotiales,c152	4	1.93839502659195e-06	Not classified or generalist
Fungi,Ascomycota,Leotiomycetes,Helotiales,c153	4	3.29680581579023e-06	Not classified or generalist
Fungi,Ascomycota,Leotiomycetes,Helotiales,c154	2	5.75027830480512e-07	Not classified or generalist
Fungi,Ascomycota,Leotiomycetes,Helotiales,c155	4	1.29156620812691e-06	Not classified or generalist
Fungi,Ascomycota,Leotiomycetes,Helotiales,c156	5	1.39027255079928e-06	Natural-Soil
Fungi,Ascomycota,Leotiomycetes,Helotiales,c157	3	5.36277712237181e-06	Not classified or generalist
Fungi,Ascomycota,Leotiomycetes,Helotiales,c158	3	7.92030543500496e-07	Not classified or generalist
Fungi,Ascomycota,Leotiomycetes,Helotiales,c159	4	2.70039497794722e-06	Not classified or generalist
Fungi,Ascomycota,Leotiomycetes,Helotiales,c16	11	0.00027879750776974	Natural-Soil
Fungi,Ascomycota,Leotiomycetes,Helotiales,c160	5	2.29302937968519e-06	Natural-Soil
Fungi,Ascomycota,Leotiomycetes,Helotiales,c161	3	1.13563448143054e-05	Not classified or generalist
Fungi,Ascomycota,Leotiomycetes,Helotiales,c162	5	2.23989912603737e-07	Not classified or generalist
Fungi,Ascomycota,Leotiomycetes,Helotiales,c163	2	1.59269821018014e-06	Not classified or generalist
Fungi,Ascomycota,Leotiomycetes,Helotiales,c164	1	1.04879494972929e-06	Not classified or generalist
Fungi,Ascomycota,Leotiomycetes,Helotiales,c165	3	1.29596875541613e-07	Not classified or generalist
Fungi,Ascomycota,Leotiomycetes,Helotiales,c166	1	4.10468796395693e-07	Not classified or generalist
Fungi,Ascomycota,Leotiomycetes,Helotiales,c167	2	2.05402349925689e-06	Not classified or generalist
Fungi,Ascomycota,Leotiomycetes,Helotiales,c168	3	8.22675423009208e-07	Not classified or generalist
Fungi,Ascomycota,Leotiomycetes,Helotiales,c169	2	2.52799500012749e-06	Not classified or generalist
Fungi,Ascomycota,Leotiomycetes,Helotiales,c17	12	8.66089416172934e-06	Not classified or generalist
Fungi,Ascomycota,Leotiomycetes,Helotiales,c170	4	9.25919800471469e-07	Not classified or generalist
Fungi,Ascomycota,Leotiomycetes,Helotiales,c171	4	5.53768830144178e-07	Not classified or generalist
Fungi,Ascomycota,Leotiomycetes,Helotiales,c172	2	1.12452742701476e-06	Not classified or generalist
Fungi,Ascomycota,Leotiomycetes,Helotiales,c173	2	1.74483542131315e-06	Not classified or generalist
Fungi,Ascomycota,Leotiomycetes,Helotiales,c174	2	4.86518605973709e-06	Not classified or generalist
Fungi,Ascomycota,Leotiomycetes,Helotiales,c175	3	6.44478257174939e-07	Not classified or generalist
Fungi,Ascomycota,Leotiomycetes,Helotiales,c176	4	9.55297132020058e-08	Not classified or generalist
Fungi,Ascomycota,Leotiomycetes,Helotiales,c177	1	5.55784100837786e-07	Not classified or generalist
Fungi,Ascomycota,Leotiomycetes,Helotiales,c178	1	6.83994394050532e-07	Not classified or generalist
Fungi,Ascomycota,Leotiomycetes,Helotiales,c179	2	2.01327996690859e-07	Not classified or generalist
Fungi,Ascomycota,Leotiomycetes,Helotiales,c18	22	5.03377299577388e-05	Not classified or generalist
Fungi,Ascomycota,Leotiomycetes,Helotiales,c180	4	6.68649508493531e-07	Not classified or generalist
Fungi,Ascomycota,Leotiomycetes,Helotiales,c181	2	1.57559152613633e-06	Not classified or generalist
Fungi,Ascomycota,Leotiomycetes,Helotiales,c182	4	1.18936334662825e-06	Not classified or generalist
Fungi,Ascomycota,Leotiomycetes,Helotiales,c183	3	5.87447686853328e-07	Not classified or generalist
Fungi,Ascomycota,Leotiomycetes,Helotiales,c184	2	3.26496430366613e-08	Not classified or generalist
Fungi,Ascomycota,Leotiomycetes,Helotiales,c185	2	2.14754679957037e-07	Not classified or generalist
Fungi,Ascomycota,Leotiomycetes,Helotiales,c186	2	6.63124113068117e-06	Not classified or generalist
Fungi,Ascomycota,Leotiomycetes,Helotiales,c187	4	2.83522814755112e-06	Not classified or generalist
Fungi,Ascomycota,Leotiomycetes,Helotiales,c188	3	4.19036709009983e-07	Not classified or generalist
Fungi,Ascomycota,Leotiomycetes,Helotiales,c189	3	1.30653944742884e-06	Not classified or generalist
Fungi,Ascomycota,Leotiomycetes,Helotiales,c19	28	8.1240835071123e-05	Natural
Fungi,Ascomycota,Leotiomycetes,Helotiales,c190	2	1.92102301819002e-07	Not classified or generalist
Fungi,Ascomycota,Leotiomycetes,Helotiales,c191	3	1.12728300116955e-06	Not classified or generalist
Fungi,Ascomycota,Leotiomycetes,Helotiales,c192	1	7.86220117135074e-07	Not classified or generalist
Fungi,Ascomycota,Leotiomycetes,Helotiales,c193	3	6.17764432941288e-07	Not classified or generalist
Fungi,Ascomycota,Leotiomycetes,Helotiales,c194	4	3.5974563934365e-08	Not classified or generalist
Fungi,Ascomycota,Leotiomycetes,Helotiales,c195	3	6.08310063526008e-07	Not classified or generalist
Fungi,Ascomycota,Leotiomycetes,Helotiales,c196	1	2.05616800862246e-05	Not classified or generalist
Fungi,Ascomycota,Leotiomycetes,Helotiales,c197	3	7.29288762795649e-06	Not classified or generalist
Fungi,Ascomycota,Leotiomycetes,Helotiales,c198	1	3.80011838171064e-08	Not classified or generalist
Fungi,Ascomycota,Leotiomycetes,Helotiales,c199	2	3.02507968647088e-07	Not classified or generalist
Fungi,Ascomycota,Leotiomycetes,Helotiales,c2	2	0.000120349230538507	Not classified or generalist
Fungi,Ascomycota,Leotiomycetes,Helotiales,c20	3	6.660998047642e-06	Not classified or generalist
Fungi,Ascomycota,Leotiomycetes,Helotiales,c200	2	3.2015884709414e-06	Not classified or generalist
Fungi,Ascomycota,Leotiomycetes,Helotiales,c201	4	6.75583580112573e-06	Not classified or generalist
Fungi,Ascomycota,Leotiomycetes,Helotiales,c202	1	4.46435545512284e-08	Not classified or generalist
Fungi,Ascomycota,Leotiomycetes,Helotiales,c203	2	5.67470825330941e-07	Not classified or generalist
Fungi,Ascomycota,Leotiomycetes,Helotiales,c204	3	1.78948962577581e-06	Not classified or generalist
Fungi,Ascomycota,Leotiomycetes,Helotiales,c205	2	2.07432155592556e-06	Not classified or generalist
Fungi,Ascomycota,Leotiomycetes,Helotiales,c206	2	3.98546230520605e-07	Not classified or generalist
Fungi,Ascomycota,Leotiomycetes,Helotiales,c207	2	3.32830934123563e-07	Not classified or generalist
Fungi,Ascomycota,Leotiomycetes,Helotiales,c208	2	4.33331937999005e-07	Not classified or generalist
Fungi,Ascomycota,Leotiomycetes,Helotiales,c209	1	2.13302677226712e-07	Not classified or generalist
Fungi,Ascomycota,Leotiomycetes,Helotiales,c21	3	9.39782334566339e-06	Not classified or generalist
Fungi,Ascomycota,Leotiomycetes,Helotiales,c210	1	1.68971339444204e-07	Not classified or generalist
Fungi,Ascomycota,Leotiomycetes,Helotiales,c211	3	1.21476954914897e-06	Not classified or generalist
Fungi,Ascomycota,Leotiomycetes,Helotiales,c212	1	1.80470652342048e-06	Not classified or generalist
Fungi,Ascomycota,Leotiomycetes,Helotiales,c213	1	3.96508027947045e-07	Not classified or generalist
Fungi,Ascomycota,Leotiomycetes,Helotiales,c214	3	7.21811997295236e-07	Not classified or generalist
Fungi,Ascomycota,Leotiomycetes,Helotiales,c215	1	4.39355439388597e-07	Not classified or generalist
Fungi,Ascomycota,Leotiomycetes,Helotiales,c216	2	3.77732617692082e-06	Not classified or generalist
Fungi,Ascomycota,Leotiomycetes,Helotiales,c217	2	2.81371550446277e-07	Not classified or generalist
Fungi,Ascomycota,Leotiomycetes,Helotiales,c218	3	6.15511789835556e-07	Not classified or generalist
Fungi,Ascomycota,Leotiomycetes,Helotiales,c219	1	3.39580283196552e-07	Not classified or generalist
Fungi,Ascomycota,Leotiomycetes,Helotiales,c22	17	7.83055413738178e-05	Soil
Fungi,Ascomycota,Leotiomycetes,Helotiales,c220	1	3.06659613028142e-06	Not classified or generalist
Fungi,Ascomycota,Leotiomycetes,Helotiales,c221	3	4.75521215164694e-06	Not classified or generalist
Fungi,Ascomycota,Leotiomycetes,Helotiales,c222	1	9.28048828900957e-07	Not classified or generalist
Fungi,Ascomycota,Leotiomycetes,Helotiales,c223	3	2.97743066178769e-07	Not classified or generalist
Fungi,Ascomycota,Leotiomycetes,Helotiales,c224	1	2.38873506629411e-06	Not classified or generalist
Fungi,Ascomycota,Leotiomycetes,Helotiales,c225	3	3.37233121653636e-07	Not classified or generalist
Fungi,Ascomycota,Leotiomycetes,Helotiales,c226	3	2.93086834536697e-07	Not classified or generalist
Fungi,Ascomycota,Leotiomycetes,Helotiales,c227	3	0.00014292224422145	Not classified or generalist
Fungi,Ascomycota,Leotiomycetes,Helotiales,c228	1	1.16687016515486e-07	Not classified or generalist
Fungi,Ascomycota,Leotiomycetes,Helotiales,c229	3	2.22544696480544e-07	Not classified or generalist
Fungi,Ascomycota,Leotiomycetes,Helotiales,c23	15	0.000130269355761941	Natural-Soil
Fungi,Ascomycota,Leotiomycetes,Helotiales,c230	3	1.07643615766773e-08	Not classified or generalist
Fungi,Ascomycota,Leotiomycetes,Helotiales,c231	1	2.0120997977018e-06	Not classified or generalist
Fungi,Ascomycota,Leotiomycetes,Helotiales,c232	2	3.71079561541177e-07	Not classified or generalist
Fungi,Ascomycota,Leotiomycetes,Helotiales,c233	2	3.51281685557191e-07	Not classified or generalist
Fungi,Ascomycota,Leotiomycetes,Helotiales,c234	2	2.17947981687144e-06	Not classified or generalist
Fungi,Ascomycota,Leotiomycetes,Helotiales,c235	2	8.75840157580463e-07	Not classified or generalist
Fungi,Ascomycota,Leotiomycetes,Helotiales,c236	1	3.89271751501692e-07	Not classified or generalist
Fungi,Ascomycota,Leotiomycetes,Helotiales,c237	3	3.30132239375945e-07	Not classified or generalist
Fungi,Ascomycota,Leotiomycetes,Helotiales,c238	2	1.2823745057324e-06	Not classified or generalist
Fungi,Ascomycota,Leotiomycetes,Helotiales,c239	1	7.00341242721707e-07	Not classified or generalist
Fungi,Ascomycota,Leotiomycetes,Helotiales,c24	9	1.41774628717e-05	Not classified or generalist
Fungi,Ascomycota,Leotiomycetes,Helotiales,c240	1	7.72966693290386e-07	Not classified or generalist
Fungi,Ascomycota,Leotiomycetes,Helotiales,c241	1	2.14521939832042e-07	Not classified or generalist
Fungi,Ascomycota,Leotiomycetes,Helotiales,c242	1	2.58241628788552e-07	Not classified or generalist
Fungi,Ascomycota,Leotiomycetes,Helotiales,c243	2	2.47580094877293e-07	Not classified or generalist
Fungi,Ascomycota,Leotiomycetes,Helotiales,c244	1	3.5765820063159e-08	Not classified or generalist
Fungi,Ascomycota,Leotiomycetes,Helotiales,c245	1	3.75413394706073e-07	Not classified or generalist
Fungi,Ascomycota,Leotiomycetes,Helotiales,c246	2	2.18809093580536e-07	Not classified or generalist
Fungi,Ascomycota,Leotiomycetes,Helotiales,c247	2	6.55565721368284e-07	Not classified or generalist
Fungi,Ascomycota,Leotiomycetes,Helotiales,c248	1	2.79589825065471e-07	Not classified or generalist
Fungi,Ascomycota,Leotiomycetes,Helotiales,c249	1	2.32401602144454e-07	Not classified or generalist
Fungi,Ascomycota,Leotiomycetes,Helotiales,c25	7	2.76501817257079e-05	Urban-Soil
Fungi,Ascomycota,Leotiomycetes,Helotiales,c250	1	3.42783381794077e-07	Not classified or generalist
Fungi,Ascomycota,Leotiomycetes,Helotiales,c251	1	1.70998598512633e-07	Not classified or generalist
Fungi,Ascomycota,Leotiomycetes,Helotiales,c252	2	1.57311359132368e-07	Not classified or generalist
Fungi,Ascomycota,Leotiomycetes,Helotiales,c253	1	5.84219504875226e-07	Not classified or generalist
Fungi,Ascomycota,Leotiomycetes,Helotiales,c254	2	1.63519922197854e-07	Not classified or generalist
Fungi,Ascomycota,Leotiomycetes,Helotiales,c255	1	8.3710545911356e-08	Not classified or generalist
Fungi,Ascomycota,Leotiomycetes,Helotiales,c256	2	3.4242634323977e-08	Not classified or generalist
Fungi,Ascomycota,Leotiomycetes,Helotiales,c257	2	2.81343853770995e-07	Not classified or generalist
Fungi,Ascomycota,Leotiomycetes,Helotiales,c258	1	8.19337551732654e-08	Not classified or generalist
Fungi,Ascomycota,Leotiomycetes,Helotiales,c259	1	1.23674670926462e-06	Not classified or generalist
Fungi,Ascomycota,Leotiomycetes,Helotiales,c26	6	8.87271690523321e-06	Soil
Fungi,Ascomycota,Leotiomycetes,Helotiales,c260	2	6.07279897662202e-07	Not classified or generalist
Fungi,Ascomycota,Leotiomycetes,Helotiales,c261	1	3.7060681569964e-07	Not classified or generalist
Fungi,Ascomycota,Leotiomycetes,Helotiales,c262	1	1.29652240572762e-08	Not classified or generalist
Fungi,Ascomycota,Leotiomycetes,Helotiales,c263	2	1.03459388838877e-05	Not classified or generalist
Fungi,Ascomycota,Leotiomycetes,Helotiales,c264	1	1.52667462257455e-06	Not classified or generalist
Fungi,Ascomycota,Leotiomycetes,Helotiales,c265	1	1.02492246467491e-07	Not classified or generalist
Fungi,Ascomycota,Leotiomycetes,Helotiales,c266	2	3.06570681035316e-07	Not classified or generalist
Fungi,Ascomycota,Leotiomycetes,Helotiales,c267	1	1.38085932871211e-07	Not classified or generalist
Fungi,Ascomycota,Leotiomycetes,Helotiales,c268	2	4.53001207311644e-07	Not classified or generalist
Fungi,Ascomycota,Leotiomycetes,Helotiales,c269	2	1.22202729133532e-07	Not classified or generalist
Fungi,Ascomycota,Leotiomycetes,Helotiales,c27	9	3.5711880435282e-05	Natural-Soil
Fungi,Ascomycota,Leotiomycetes,Helotiales,c270	2	4.5106961985203e-07	Not classified or generalist
Fungi,Ascomycota,Leotiomycetes,Helotiales,c271	1	9.12880527390542e-07	Not classified or generalist
Fungi,Ascomycota,Leotiomycetes,Helotiales,c272	1	1.99707017903908e-07	Not classified or generalist
Fungi,Ascomycota,Leotiomycetes,Helotiales,c273	2	2.03693888885502e-07	Not classified or generalist
Fungi,Ascomycota,Leotiomycetes,Helotiales,c274	2	1.21363698094406e-06	Not classified or generalist
Fungi,Ascomycota,Leotiomycetes,Helotiales,c275	2	3.04880252147673e-06	Not classified or generalist
Fungi,Ascomycota,Leotiomycetes,Helotiales,c276	1	5.12962770311796e-07	Not classified or generalist
Fungi,Ascomycota,Leotiomycetes,Helotiales,c277	2	2.78810552478363e-07	Not classified or generalist
Fungi,Ascomycota,Leotiomycetes,Helotiales,c278	2	1.1700749766816e-07	Not classified or generalist
Fungi,Ascomycota,Leotiomycetes,Helotiales,c279	1	2.25010144262123e-07	Not classified or generalist
Fungi,Ascomycota,Leotiomycetes,Helotiales,c28	21	9.06255676321705e-05	Soil
Fungi,Ascomycota,Leotiomycetes,Helotiales,c280	1	2.95747202147958e-07	Not classified or generalist
Fungi,Ascomycota,Leotiomycetes,Helotiales,c281	2	1.65133491335124e-07	Not classified or generalist
Fungi,Ascomycota,Leotiomycetes,Helotiales,c282	1	7.9445035330658e-08	Not classified or generalist
Fungi,Ascomycota,Leotiomycetes,Helotiales,c283	2	4.42695295482496e-07	Not classified or generalist
Fungi,Ascomycota,Leotiomycetes,Helotiales,c284	1	5.73988558515793e-08	Not classified or generalist
Fungi,Ascomycota,Leotiomycetes,Helotiales,c285	2	1.76459795613572e-06	Not classified or generalist
Fungi,Ascomycota,Leotiomycetes,Helotiales,c286	1	3.23939721715119e-08	Not classified or generalist
Fungi,Ascomycota,Leotiomycetes,Helotiales,c287	1	3.93152359587596e-06	Not classified or generalist
Fungi,Ascomycota,Leotiomycetes,Helotiales,c288	2	3.87409345018999e-08	Not classified or generalist
Fungi,Ascomycota,Leotiomycetes,Helotiales,c289	1	3.67878640129598e-07	Not classified or generalist
Fungi,Ascomycota,Leotiomycetes,Helotiales,c29	19	0.000222997250592245	Natural-Soil
Fungi,Ascomycota,Leotiomycetes,Helotiales,c290	2	4.79748964579929e-07	Not classified or generalist
Fungi,Ascomycota,Leotiomycetes,Helotiales,c291	2	3.39641264694439e-07	Not classified or generalist
Fungi,Ascomycota,Leotiomycetes,Helotiales,c292	1	4.58530226331182e-08	Not classified or generalist
Fungi,Ascomycota,Leotiomycetes,Helotiales,c293	2	2.06736870645477e-06	Not classified or generalist
Fungi,Ascomycota,Leotiomycetes,Helotiales,c294	1	6.35137651618351e-07	Not classified or generalist
Fungi,Ascomycota,Leotiomycetes,Helotiales,c295	2	2.34689311139924e-06	Not classified or generalist
Fungi,Ascomycota,Leotiomycetes,Helotiales,c296	2	6.30342025515349e-08	Not classified or generalist
Fungi,Ascomycota,Leotiomycetes,Helotiales,c297	2	2.41422713710828e-07	Not classified or generalist
Fungi,Ascomycota,Leotiomycetes,Helotiales,c298	1	1.5233167950475e-07	Not classified or generalist
Fungi,Ascomycota,Leotiomycetes,Helotiales,c299	2	1.27829881765349e-06	Not classified or generalist
Fungi,Ascomycota,Leotiomycetes,Helotiales,c3	18	0.000106654219801019	Urban-Soil
Fungi,Ascomycota,Leotiomycetes,Helotiales,c30	25	4.59703960731247e-05	Not classified or generalist
Fungi,Ascomycota,Leotiomycetes,Helotiales,c300	2	9.40961741403459e-08	Not classified or generalist
Fungi,Ascomycota,Leotiomycetes,Helotiales,c301	2	2.11564839097691e-07	Not classified or generalist
Fungi,Ascomycota,Leotiomycetes,Helotiales,c302	1	3.99942519800086e-07	Not classified or generalist
Fungi,Ascomycota,Leotiomycetes,Helotiales,c303	2	2.97989267981001e-08	Not classified or generalist
Fungi,Ascomycota,Leotiomycetes,Helotiales,c304	1	1.17233867977854e-06	Not classified or generalist
Fungi,Ascomycota,Leotiomycetes,Helotiales,c305	1	4.06569869327384e-07	Not classified or generalist
Fungi,Ascomycota,Leotiomycetes,Helotiales,c306	2	1.28739549593744e-07	Not classified or generalist
Fungi,Ascomycota,Leotiomycetes,Helotiales,c307	1	2.34533966971335e-06	Not classified or generalist
Fungi,Ascomycota,Leotiomycetes,Helotiales,c308	1	1.3740071603171e-05	Not classified or generalist
Fungi,Ascomycota,Leotiomycetes,Helotiales,c309	2	4.15392091248563e-08	Not classified or generalist
Fungi,Ascomycota,Leotiomycetes,Helotiales,c31	12	2.76649134985932e-06	Air
Fungi,Ascomycota,Leotiomycetes,Helotiales,c310	1	9.62969208742348e-07	Not classified or generalist
Fungi,Ascomycota,Leotiomycetes,Helotiales,c311	2	1.06214476580678e-08	Not classified or generalist
Fungi,Ascomycota,Leotiomycetes,Helotiales,c312	1	8.22615145727512e-08	Not classified or generalist
Fungi,Ascomycota,Leotiomycetes,Helotiales,c313	1	1.19824210742345e-07	Not classified or generalist
Fungi,Ascomycota,Leotiomycetes,Helotiales,c314	1	6.39799812914892e-08	Not classified or generalist
Fungi,Ascomycota,Leotiomycetes,Helotiales,c315	1	1.32782622165897e-06	Not classified or generalist
Fungi,Ascomycota,Leotiomycetes,Helotiales,c316	1	1.08580540264507e-07	Not classified or generalist
Fungi,Ascomycota,Leotiomycetes,Helotiales,c317	1	6.51483241587042e-08	Not classified or generalist
Fungi,Ascomycota,Leotiomycetes,Helotiales,c318	1	1.84685749277467e-07	Not classified or generalist
Fungi,Ascomycota,Leotiomycetes,Helotiales,c319	1	1.29575888686048e-08	Not classified or generalist
Fungi,Ascomycota,Leotiomycetes,Helotiales,c32	12	1.23963071869555e-05	Urban-Soil
Fungi,Ascomycota,Leotiomycetes,Helotiales,c320	1	1.06146979980701e-06	Not classified or generalist
Fungi,Ascomycota,Leotiomycetes,Helotiales,c321	1	7.9882807161563e-08	Not classified or generalist
Fungi,Ascomycota,Leotiomycetes,Helotiales,c322	1	2.69574397275815e-07	Not classified or generalist
Fungi,Ascomycota,Leotiomycetes,Helotiales,c323	1	1.85812292260686e-07	Not classified or generalist
Fungi,Ascomycota,Leotiomycetes,Helotiales,c324	1	2.14521939832042e-07	Not classified or generalist
Fungi,Ascomycota,Leotiomycetes,Helotiales,c325	1	3.60489769101986e-07	Not classified or generalist
Fungi,Ascomycota,Leotiomycetes,Helotiales,c326	1	1.70055582611311e-08	Not classified or generalist
Fungi,Ascomycota,Leotiomycetes,Helotiales,c327	1	1.77448321288775e-07	Not classified or generalist
Fungi,Ascomycota,Leotiomycetes,Helotiales,c328	1	4.47072750789487e-09	Not classified or generalist
Fungi,Ascomycota,Leotiomycetes,Helotiales,c329	1	1.96734176280639e-07	Not classified or generalist
Fungi,Ascomycota,Leotiomycetes,Helotiales,c33	5	5.4767998237181e-05	Natural-Soil
Fungi,Ascomycota,Leotiomycetes,Helotiales,c330	1	2.85234929260077e-08	Not classified or generalist
Fungi,Ascomycota,Leotiomycetes,Helotiales,c331	1	1.0777495717043e-08	Not classified or generalist
Fungi,Ascomycota,Leotiomycetes,Helotiales,c332	1	4.34322161058028e-08	Not classified or generalist
Fungi,Ascomycota,Leotiomycetes,Helotiales,c333	1	8.29891388536856e-08	Not classified or generalist
Fungi,Ascomycota,Leotiomycetes,Helotiales,c334	1	2.31890007987116e-07	Not classified or generalist
Fungi,Ascomycota,Leotiomycetes,Helotiales,c335	1	9.99396203716891e-08	Not classified or generalist
Fungi,Ascomycota,Leotiomycetes,Helotiales,c336	1	3.50607421031179e-09	Not classified or generalist
Fungi,Ascomycota,Leotiomycetes,Helotiales,c337	1	1.2755301300351e-08	Not classified or generalist
Fungi,Ascomycota,Leotiomycetes,Helotiales,c338	1	1.63867510346531e-08	Not classified or generalist
Fungi,Ascomycota,Leotiomycetes,Helotiales,c339	1	7.70647842728711e-08	Not classified or generalist
Fungi,Ascomycota,Leotiomycetes,Helotiales,c34	1	8.9654431015781e-05	Not classified or generalist
Fungi,Ascomycota,Leotiomycetes,Helotiales,c340	1	6.90983639574797e-09	Not classified or generalist
Fungi,Ascomycota,Leotiomycetes,Helotiales,c341	1	1.99716945938749e-08	Not classified or generalist
Fungi,Ascomycota,Leotiomycetes,Helotiales,c342	1	7.99885039600172e-08	Not classified or generalist
Fungi,Ascomycota,Leotiomycetes,Helotiales,c343	1	1.29120814394276e-07	Not classified or generalist
Fungi,Ascomycota,Leotiomycetes,Helotiales,c344	1	8.77794105879276e-07	Not classified or generalist
Fungi,Ascomycota,Leotiomycetes,Helotiales,c345	1	3.26430853834779e-07	Not classified or generalist
Fungi,Ascomycota,Leotiomycetes,Helotiales,c346	1	1.16713473206039e-07	Not classified or generalist
Fungi,Ascomycota,Leotiomycetes,Helotiales,c347	1	1.04880547926979e-08	Not classified or generalist
Fungi,Ascomycota,Leotiomycetes,Helotiales,c348	1	5.82163394651767e-08	Not classified or generalist
Fungi,Ascomycota,Leotiomycetes,Helotiales,c349	1	4.88567424321808e-08	Not classified or generalist
Fungi,Ascomycota,Leotiomycetes,Helotiales,c35	10	1.3964995250966e-05	Soil
Fungi,Ascomycota,Leotiomycetes,Helotiales,c350	1	9.17375702086772e-08	Not classified or generalist
Fungi,Ascomycota,Leotiomycetes,Helotiales,c351	1	1.23123832851645e-07	Not classified or generalist
Fungi,Ascomycota,Leotiomycetes,Helotiales,c352	1	9.17375702086772e-08	Not classified or generalist
Fungi,Ascomycota,Leotiomycetes,Helotiales,c353	1	7.39217944231607e-08	Not classified or generalist
Fungi,Ascomycota,Leotiomycetes,Helotiales,c354	1	4.76579694744998e-08	Not classified or generalist
Fungi,Ascomycota,Leotiomycetes,Helotiales,c355	1	7.241628833323e-08	Not classified or generalist
Fungi,Ascomycota,Leotiomycetes,Helotiales,c356	1	9.32659582385084e-08	Not classified or generalist
Fungi,Ascomycota,Leotiomycetes,Helotiales,c357	1	1.56497382405208e-08	Not classified or generalist
Fungi,Ascomycota,Leotiomycetes,Helotiales,c358	1	4.75315122568261e-08	Not classified or generalist
Fungi,Ascomycota,Leotiomycetes,Helotiales,c359	1	1.75085310680427e-07	Not classified or generalist
Fungi,Ascomycota,Leotiomycetes,Helotiales,c36	7	2.59195864854027e-05	Natural-Soil
Fungi,Ascomycota,Leotiomycetes,Helotiales,c360	1	4.91158959987203e-07	Not classified or generalist
Fungi,Ascomycota,Leotiomycetes,Helotiales,c361	1	1.10652185138248e-07	Not classified or generalist
Fungi,Ascomycota,Leotiomycetes,Helotiales,c362	1	9.50773220985401e-08	Not classified or generalist
Fungi,Ascomycota,Leotiomycetes,Helotiales,c363	1	1.29838725805273e-08	Not classified or generalist
Fungi,Ascomycota,Leotiomycetes,Helotiales,c364	1	9.50773220985401e-08	Not classified or generalist
Fungi,Ascomycota,Leotiomycetes,Helotiales,c365	1	4.23112411722901e-08	Not classified or generalist
Fungi,Ascomycota,Leotiomycetes,Helotiales,c366	1	4.69068982414858e-08	Not classified or generalist
Fungi,Ascomycota,Leotiomycetes,Helotiales,c367	1	5.99054216168477e-08	Not classified or generalist
Fungi,Ascomycota,Leotiomycetes,Helotiales,c368	1	7.99885039600172e-08	Not classified or generalist
Fungi,Ascomycota,Leotiomycetes,Helotiales,c369	1	7.9882807161563e-08	Not classified or generalist
Fungi,Ascomycota,Leotiomycetes,Helotiales,c37	17	5.55032038641354e-05	Soil
Fungi,Ascomycota,Leotiomycetes,Helotiales,c370	1	3.57411235988723e-07	Not classified or generalist
Fungi,Ascomycota,Leotiomycetes,Helotiales,c371	1	1.3850831375548e-07	Not classified or generalist
Fungi,Ascomycota,Leotiomycetes,Helotiales,c372	1	2.95357620101819e-08	Not classified or generalist
Fungi,Ascomycota,Leotiomycetes,Helotiales,c373	1	1.44661372376454e-07	Not classified or generalist
Fungi,Ascomycota,Leotiomycetes,Helotiales,c374	1	2.83844019285329e-08	Not classified or generalist
Fungi,Ascomycota,Leotiomycetes,Helotiales,c375	1	6.39799812914892e-08	Not classified or generalist
Fungi,Ascomycota,Leotiomycetes,Helotiales,c376	1	4.88567424321808e-08	Not classified or generalist
Fungi,Ascomycota,Leotiomycetes,Helotiales,c377	1	1.04880547926979e-08	Not classified or generalist
Fungi,Ascomycota,Leotiomycetes,Helotiales,c378	1	5.15723546355992e-08	Not classified or generalist
Fungi,Ascomycota,Leotiomycetes,Helotiales,c379	1	7.9882807161563e-08	Not classified or generalist
Fungi,Ascomycota,Leotiomycetes,Helotiales,c38	3	2.27668754980967e-05	Not classified or generalist
Fungi,Ascomycota,Leotiomycetes,Helotiales,c380	1	2.88391815281589e-07	Not classified or generalist
Fungi,Ascomycota,Leotiomycetes,Helotiales,c381	1	6.42886126463208e-08	Not classified or generalist
Fungi,Ascomycota,Leotiomycetes,Helotiales,c382	1	3.57411235988723e-07	Not classified or generalist
Fungi,Ascomycota,Leotiomycetes,Helotiales,c383	1	1.01160392593745e-07	Not classified or generalist
Fungi,Ascomycota,Leotiomycetes,Helotiales,c384	1	6.42886126463208e-08	Not classified or generalist
Fungi,Ascomycota,Leotiomycetes,Helotiales,c385	1	5.56336842908537e-08	Not classified or generalist
Fungi,Ascomycota,Leotiomycetes,Helotiales,c386	1	2.33374033030972e-08	Not classified or generalist
Fungi,Ascomycota,Leotiomycetes,Helotiales,c387	1	6.48786252502819e-08	Not classified or generalist
Fungi,Ascomycota,Leotiomycetes,Helotiales,c388	1	2.16293861461192e-07	Not classified or generalist
Fungi,Ascomycota,Leotiomycetes,Helotiales,c389	1	1.44661372376454e-07	Not classified or generalist
Fungi,Ascomycota,Leotiomycetes,Helotiales,c39	2	6.55451236238788e-06	Not classified or generalist
Fungi,Ascomycota,Leotiomycetes,Helotiales,c390	1	7.74565295967733e-07	Not classified or generalist
Fungi,Ascomycota,Leotiomycetes,Helotiales,c391	1	5.07772265015834e-08	Not classified or generalist
Fungi,Ascomycota,Leotiomycetes,Helotiales,c392	1	1.54593338658077e-07	Not classified or generalist
Fungi,Ascomycota,Leotiomycetes,Helotiales,c393	1	6.39799812914892e-08	Not classified or generalist
Fungi,Ascomycota,Leotiomycetes,Helotiales,c394	1	7.52081864140609e-08	Not classified or generalist
Fungi,Ascomycota,Leotiomycetes,Helotiales,c395	1	1.75485768299475e-07	Not classified or generalist
Fungi,Ascomycota,Leotiomycetes,Helotiales,c396	1	6.37765065017548e-08	Not classified or generalist
Fungi,Ascomycota,Leotiomycetes,Helotiales,c397	1	9.1604981332341e-09	Not classified or generalist
Fungi,Ascomycota,Leotiomycetes,Helotiales,c398	1	1.40758755521271e-08	Not classified or generalist
Fungi,Ascomycota,Leotiomycetes,Helotiales,c399	1	5.00635839778424e-09	Not classified or generalist
Fungi,Ascomycota,Leotiomycetes,Helotiales,c4	23	4.44935575838158e-05	Soil
Fungi,Ascomycota,Leotiomycetes,Helotiales,c40	11	1.11940302228304e-05	Soil
Fungi,Ascomycota,Leotiomycetes,Helotiales,c400	1	1.04936601390274e-06	Not classified or generalist
Fungi,Ascomycota,Leotiomycetes,Helotiales,c401	1	1.55007799705547e-08	Not classified or generalist
Fungi,Ascomycota,Leotiomycetes,Helotiales,c402	1	2.6551692235968e-06	Not classified or generalist
Fungi,Ascomycota,Leotiomycetes,Helotiales,c403	1	9.17060452662364e-08	Not classified or generalist
Fungi,Ascomycota,Leotiomycetes,Helotiales,c404	1	4.88567424321808e-08	Not classified or generalist
Fungi,Ascomycota,Leotiomycetes,Helotiales,c405	1	5.12461232337454e-08	Not classified or generalist
Fungi,Ascomycota,Leotiomycetes,Helotiales,c406	1	1.75085310680427e-07	Not classified or generalist
Fungi,Ascomycota,Leotiomycetes,Helotiales,c407	1	3.56466563148589e-07	Not classified or generalist
Fungi,Ascomycota,Leotiomycetes,Helotiales,c408	1	1.60721531615802e-07	Not classified or generalist
Fungi,Ascomycota,Leotiomycetes,Helotiales,c409	1	7.61740848431283e-08	Not classified or generalist
Fungi,Ascomycota,Leotiomycetes,Helotiales,c41	6	2.06389295617439e-05	Natural-Soil
Fungi,Ascomycota,Leotiomycetes,Helotiales,c410	1	1.96734176280639e-07	Not classified or generalist
Fungi,Ascomycota,Leotiomycetes,Helotiales,c411	1	6.17678026166066e-08	Not classified or generalist
Fungi,Ascomycota,Leotiomycetes,Helotiales,c412	1	1.13805451942277e-06	Not classified or generalist
Fungi,Ascomycota,Leotiomycetes,Helotiales,c413	1	1.54593338658077e-07	Not classified or generalist
Fungi,Ascomycota,Leotiomycetes,Helotiales,c414	1	6.17678026166066e-08	Not classified or generalist
Fungi,Ascomycota,Leotiomycetes,Helotiales,c415	1	8.77713083514898e-07	Not classified or generalist
Fungi,Ascomycota,Leotiomycetes,Helotiales,c416	1	1.0486957779986e-06	Not classified or generalist
Fungi,Ascomycota,Leotiomycetes,Helotiales,c417	1	7.65299874099012e-08	Not classified or generalist
Fungi,Ascomycota,Leotiomycetes,Helotiales,c418	1	2.1724886499969e-07	Not classified or generalist
Fungi,Ascomycota,Leotiomycetes,Helotiales,c419	1	4.1120845019212e-09	Not classified or generalist
Fungi,Ascomycota,Leotiomycetes,Helotiales,c42	2	2.18874048541942e-05	Not classified or generalist
Fungi,Ascomycota,Leotiomycetes,Helotiales,c420	1	4.60286442904038e-08	Not classified or generalist
Fungi,Ascomycota,Leotiomycetes,Helotiales,c421	1	1.60863501640712e-07	Not classified or generalist
Fungi,Ascomycota,Leotiomycetes,Helotiales,c422	1	1.6308929719539e-07	Not classified or generalist
Fungi,Ascomycota,Leotiomycetes,Helotiales,c423	1	5.28677370596061e-08	Not classified or generalist
Fungi,Ascomycota,Leotiomycetes,Helotiales,c424	1	2.67873746916339e-07	Not classified or generalist
Fungi,Ascomycota,Leotiomycetes,Helotiales,c425	1	1.07260969916021e-07	Not classified or generalist
Fungi,Ascomycota,Leotiomycetes,Helotiales,c426	1	1.29575888686048e-08	Not classified or generalist
Fungi,Ascomycota,Leotiomycetes,Helotiales,c427	1	6.42886126463208e-08	Not classified or generalist
Fungi,Ascomycota,Leotiomycetes,Helotiales,c428	1	1.59949953228723e-07	Not classified or generalist
Fungi,Ascomycota,Leotiomycetes,Helotiales,c429	1	1.60891454874031e-07	Not classified or generalist
Fungi,Ascomycota,Leotiomycetes,Helotiales,c43	5	1.70153203719886e-05	Natural-Soil
Fungi,Ascomycota,Leotiomycetes,Helotiales,c430	1	1.57872613998343e-07	Not classified or generalist
Fungi,Ascomycota,Leotiomycetes,Helotiales,c431	1	3.50607421031179e-09	Not classified or generalist
Fungi,Ascomycota,Leotiomycetes,Helotiales,c432	1	6.90983639574797e-09	Not classified or generalist
Fungi,Ascomycota,Leotiomycetes,Helotiales,c433	1	9.75326784310307e-08	Not classified or generalist
Fungi,Ascomycota,Leotiomycetes,Helotiales,c434	1	1.14261127264692e-07	Not classified or generalist
Fungi,Ascomycota,Leotiomycetes,Helotiales,c435	1	5.30734899903506e-08	Not classified or generalist
Fungi,Ascomycota,Leotiomycetes,Helotiales,c436	1	5.99054216168477e-08	Not classified or generalist
Fungi,Ascomycota,Leotiomycetes,Helotiales,c437	1	5.99054216168477e-08	Not classified or generalist
Fungi,Ascomycota,Leotiomycetes,Helotiales,c438	1	1.83209962664682e-08	Not classified or generalist
Fungi,Ascomycota,Leotiomycetes,Helotiales,c439	1	5.82163394651767e-08	Not classified or generalist
Fungi,Ascomycota,Leotiomycetes,Helotiales,c44	9	6.06012512109974e-06	Soil
Fungi,Ascomycota,Leotiomycetes,Helotiales,c440	1	7.9882807161563e-08	Not classified or generalist
Fungi,Ascomycota,Leotiomycetes,Helotiales,c441	1	1.27959962582978e-07	Not classified or generalist
Fungi,Ascomycota,Leotiomycetes,Helotiales,c442	1	7.24935783701459e-08	Not classified or generalist
Fungi,Ascomycota,Leotiomycetes,Helotiales,c443	1	7.52081864140609e-08	Not classified or generalist
Fungi,Ascomycota,Leotiomycetes,Helotiales,c444	1	7.39217944231607e-08	Not classified or generalist
Fungi,Ascomycota,Leotiomycetes,Helotiales,c445	1	1.07260969916021e-07	Not classified or generalist
Fungi,Ascomycota,Leotiomycetes,Helotiales,c446	1	1.01849018242447e-07	Not classified or generalist
Fungi,Ascomycota,Leotiomycetes,Helotiales,c447	1	8.03810458073381e-09	Not classified or generalist
Fungi,Ascomycota,Leotiomycetes,Helotiales,c448	1	5.32727852223864e-09	Not classified or generalist
Fungi,Ascomycota,Leotiomycetes,Helotiales,c449	1	1.16432678930353e-07	Not classified or generalist
Fungi,Ascomycota,Leotiomycetes,Helotiales,c45	16	2.01643477618341e-05	Air
Fungi,Ascomycota,Leotiomycetes,Helotiales,c450	1	2.36597761718367e-07	Not classified or generalist
Fungi,Ascomycota,Leotiomycetes,Helotiales,c451	1	1.0061617206266e-08	Not classified or generalist
Fungi,Ascomycota,Leotiomycetes,Helotiales,c452	1	1.85812292260686e-07	Not classified or generalist
Fungi,Ascomycota,Leotiomycetes,Helotiales,c453	1	6.39799812914892e-08	Not classified or generalist
Fungi,Ascomycota,Leotiomycetes,Helotiales,c454	1	3.16876748378841e-08	Not classified or generalist
Fungi,Ascomycota,Leotiomycetes,Helotiales,c455	1	1.55007799705547e-08	Not classified or generalist
Fungi,Ascomycota,Leotiomycetes,Helotiales,c456	1	1.54419506541517e-07	Not classified or generalist
Fungi,Ascomycota,Leotiomycetes,Helotiales,c457	1	1.59765614323126e-07	Not classified or generalist
Fungi,Ascomycota,Leotiomycetes,Helotiales,c458	1	5.01387909427073e-08	Not classified or generalist
Fungi,Ascomycota,Leotiomycetes,Helotiales,c459	1	1.23123832851645e-07	Not classified or generalist
Fungi,Ascomycota,Leotiomycetes,Helotiales,c46	10	2.02676271138881e-06	Natural-Soil
Fungi,Ascomycota,Leotiomycetes,Helotiales,c460	1	2.90502002680567e-07	Not classified or generalist
Fungi,Ascomycota,Leotiomycetes,Helotiales,c461	1	5.53260925691238e-08	Not classified or generalist
Fungi,Ascomycota,Leotiomycetes,Helotiales,c462	1	2.92109752437613e-07	Not classified or generalist
Fungi,Ascomycota,Leotiomycetes,Helotiales,c463	1	3.50607421031179e-09	Not classified or generalist
Fungi,Ascomycota,Leotiomycetes,Helotiales,c464	1	5.01387909427073e-08	Not classified or generalist
Fungi,Ascomycota,Leotiomycetes,Helotiales,c465	1	6.42886126463208e-08	Not classified or generalist
Fungi,Ascomycota,Leotiomycetes,Helotiales,c466	1	2.76393455829919e-08	Not classified or generalist
Fungi,Ascomycota,Leotiomycetes,Helotiales,c467	1	4.34322161058028e-08	Not classified or generalist
Fungi,Ascomycota,Leotiomycetes,Helotiales,c468	1	9.17375702086772e-08	Not classified or generalist
Fungi,Ascomycota,Leotiomycetes,Helotiales,c469	1	1.94363833029071e-08	Not classified or generalist
Fungi,Ascomycota,Leotiomycetes,Helotiales,c47	13	6.83441381454394e-06	Natural-Soil
Fungi,Ascomycota,Leotiomycetes,Helotiales,c470	1	7.9882807161563e-08	Not classified or generalist
Fungi,Ascomycota,Leotiomycetes,Helotiales,c471	1	1.23123832851645e-07	Not classified or generalist
Fungi,Ascomycota,Leotiomycetes,Helotiales,c472	1	1.04880547926979e-08	Not classified or generalist
Fungi,Ascomycota,Leotiomycetes,Helotiales,c473	1	1.54593338658077e-07	Not classified or generalist
Fungi,Ascomycota,Leotiomycetes,Helotiales,c474	1	1.06651338613356e-07	Not classified or generalist
Fungi,Ascomycota,Leotiomycetes,Helotiales,c475	1	1.13839465005953e-07	Not classified or generalist
Fungi,Ascomycota,Leotiomycetes,Helotiales,c476	1	4.48723609869254e-09	Not classified or generalist
Fungi,Ascomycota,Leotiomycetes,Helotiales,c477	1	4.82775255554867e-08	Not classified or generalist
Fungi,Ascomycota,Leotiomycetes,Helotiales,c478	1	7.99732314836733e-08	Not classified or generalist
Fungi,Ascomycota,Leotiomycetes,Helotiales,c479	1	5.11526191510458e-08	Not classified or generalist
Fungi,Ascomycota,Leotiomycetes,Helotiales,c48	4	7.22326446558802e-05	Not classified or generalist
Fungi,Ascomycota,Leotiomycetes,Helotiales,c480	1	1.00127167955685e-08	Not classified or generalist
Fungi,Ascomycota,Leotiomycetes,Helotiales,c481	1	1.29575888686048e-08	Not classified or generalist
Fungi,Ascomycota,Leotiomycetes,Helotiales,c482	1	7.99885039600172e-08	Not classified or generalist
Fungi,Ascomycota,Leotiomycetes,Helotiales,c483	1	4.49375765006652e-07	Not classified or generalist
Fungi,Ascomycota,Leotiomycetes,Helotiales,c484	1	8.84188045929992e-08	Not classified or generalist
Fungi,Ascomycota,Leotiomycetes,Helotiales,c485	1	7.9882807161563e-08	Not classified or generalist
Fungi,Ascomycota,Leotiomycetes,Helotiales,c486	1	4.38164628656419e-07	Not classified or generalist
Fungi,Ascomycota,Leotiomycetes,Helotiales,c487	1	4.47072750789487e-09	Not classified or generalist
Fungi,Ascomycota,Leotiomycetes,Helotiales,c488	1	1.92661960682178e-07	Not classified or generalist
Fungi,Ascomycota,Leotiomycetes,Helotiales,c489	1	1.99707017903908e-07	Not classified or generalist
Fungi,Ascomycota,Leotiomycetes,Helotiales,c49	11	1.43323279821559e-06	Not classified or generalist
Fungi,Ascomycota,Leotiomycetes,Helotiales,c490	1	3.51532074597794e-09	Not classified or generalist
Fungi,Ascomycota,Leotiomycetes,Helotiales,c491	1	8.4895070799138e-08	Not classified or generalist
Fungi,Ascomycota,Leotiomycetes,Helotiales,c492	1	4.5704450905877e-07	Not classified or generalist
Fungi,Ascomycota,Leotiomycetes,Helotiales,c493	1	1.57320821890469e-08	Not classified or generalist
Fungi,Ascomycota,Leotiomycetes,Helotiales,c494	1	7.92191870947102e-08	Not classified or generalist
Fungi,Ascomycota,Leotiomycetes,Helotiales,c495	1	1.07260969916021e-07	Not classified or generalist
Fungi,Ascomycota,Leotiomycetes,Helotiales,c496	1	7.63337311287276e-07	Not classified or generalist
Fungi,Ascomycota,Leotiomycetes,Helotiales,c497	1	1.44195907640794e-07	Not classified or generalist
Fungi,Ascomycota,Leotiomycetes,Helotiales,c498	1	1.85812292260686e-07	Not classified or generalist
Fungi,Ascomycota,Leotiomycetes,Helotiales,c499	1	2.88391815281589e-07	Not classified or generalist
Fungi,Ascomycota,Leotiomycetes,Helotiales,c5	8	0.000181973885473859	Natural-Soil
Fungi,Ascomycota,Leotiomycetes,Helotiales,c50	7	3.72167987370689e-06	Natural-Soil
Fungi,Ascomycota,Leotiomycetes,Helotiales,c500	1	1.14500596693091e-06	Not classified or generalist
Fungi,Ascomycota,Leotiomycetes,Helotiales,c501	1	7.9882807161563e-08	Not classified or generalist
Fungi,Ascomycota,Leotiomycetes,Helotiales,c502	1	2.34746073607812e-08	Not classified or generalist
Fungi,Ascomycota,Leotiomycetes,Helotiales,c503	1	5.33256693066781e-08	Not classified or generalist
Fungi,Ascomycota,Leotiomycetes,Helotiales,c504	1	3.94831187929223e-09	Not classified or generalist
Fungi,Ascomycota,Leotiomycetes,Helotiales,c505	1	1.07242334427141e-07	Not classified or generalist
Fungi,Ascomycota,Leotiomycetes,Helotiales,c506	1	4.88567424321808e-08	Not classified or generalist
Fungi,Ascomycota,Leotiomycetes,Helotiales,c507	1	1.55582688687315e-08	Not classified or generalist
Fungi,Ascomycota,Leotiomycetes,Helotiales,c508	1	2.38877188581915e-07	Not classified or generalist
Fungi,Ascomycota,Leotiomycetes,Helotiales,c509	1	4.34322161058028e-08	Not classified or generalist
Fungi,Ascomycota,Leotiomycetes,Helotiales,c51	11	8.95510677064896e-06	Natural-Soil
Fungi,Ascomycota,Leotiomycetes,Helotiales,c510	1	1.45540848662942e-07	Not classified or generalist
Fungi,Ascomycota,Leotiomycetes,Helotiales,c511	1	6.43454006562846e-07	Not classified or generalist
Fungi,Ascomycota,Leotiomycetes,Helotiales,c52	2	2.63744207324582e-05	Not classified or generalist
Fungi,Ascomycota,Leotiomycetes,Helotiales,c53	6	6.60487654862235e-05	Natural-Soil
Fungi,Ascomycota,Leotiomycetes,Helotiales,c54	10	3.29683965181815e-06	Natural-Soil
Fungi,Ascomycota,Leotiomycetes,Helotiales,c55	11	1.19743105246382e-05	Soil
Fungi,Ascomycota,Leotiomycetes,Helotiales,c56	12	3.85534384628895e-05	Urban-Soil
Fungi,Ascomycota,Leotiomycetes,Helotiales,c57	7	2.14523823635272e-06	Soil
Fungi,Ascomycota,Leotiomycetes,Helotiales,c58	4	7.55869701898605e-06	Not classified or generalist
Fungi,Ascomycota,Leotiomycetes,Helotiales,c59	8	4.18727017468621e-06	Soil
Fungi,Ascomycota,Leotiomycetes,Helotiales,c6	27	4.11068653476398e-05	Soil
Fungi,Ascomycota,Leotiomycetes,Helotiales,c60	2	0.000158635036738369	Not classified or generalist
Fungi,Ascomycota,Leotiomycetes,Helotiales,c61	4	5.76963701124966e-06	Not classified or generalist
Fungi,Ascomycota,Leotiomycetes,Helotiales,c62	3	3.64515886087033e-05	Not classified or generalist
Fungi,Ascomycota,Leotiomycetes,Helotiales,c63	5	1.23125443871731e-05	Natural-Soil
Fungi,Ascomycota,Leotiomycetes,Helotiales,c64	2	4.37288832909889e-05	Not classified or generalist
Fungi,Ascomycota,Leotiomycetes,Helotiales,c65	10	1.57468191241764e-06	Air
Fungi,Ascomycota,Leotiomycetes,Helotiales,c66	5	1.26684430622013e-05	Natural-Soil
Fungi,Ascomycota,Leotiomycetes,Helotiales,c67	13	4.01762510447436e-05	Soil
Fungi,Ascomycota,Leotiomycetes,Helotiales,c68	6	5.09748284431915e-06	Natural-Soil
Fungi,Ascomycota,Leotiomycetes,Helotiales,c69	2	3.2366277484232e-06	Not classified or generalist
Fungi,Ascomycota,Leotiomycetes,Helotiales,c7	23	5.41893908976631e-06	Air
Fungi,Ascomycota,Leotiomycetes,Helotiales,c70	5	1.50223605878439e-05	Natural-Soil
Fungi,Ascomycota,Leotiomycetes,Helotiales,c71	2	2.508300075437e-05	Not classified or generalist
Fungi,Ascomycota,Leotiomycetes,Helotiales,c72	2	4.36591087440916e-06	Not classified or generalist
Fungi,Ascomycota,Leotiomycetes,Helotiales,c73	5	1.48892667239402e-05	Natural-Soil
Fungi,Ascomycota,Leotiomycetes,Helotiales,c74	9	9.8857315802871e-06	Natural-Soil
Fungi,Ascomycota,Leotiomycetes,Helotiales,c75	7	2.02996393303735e-06	Urban-Soil
Fungi,Ascomycota,Leotiomycetes,Helotiales,c76	4	1.36119760922992e-05	Not classified or generalist
Fungi,Ascomycota,Leotiomycetes,Helotiales,c77	8	1.97950604664723e-06	Air
Fungi,Ascomycota,Leotiomycetes,Helotiales,c78	1	1.74603701453462e-06	Not classified or generalist
Fungi,Ascomycota,Leotiomycetes,Helotiales,c79	6	2.25771464713731e-06	Natural-Soil
Fungi,Ascomycota,Leotiomycetes,Helotiales,c8	23	6.17561768282257e-05	Soil
Fungi,Ascomycota,Leotiomycetes,Helotiales,c80	5	2.09387129264936e-05	Natural-Soil
Fungi,Ascomycota,Leotiomycetes,Helotiales,c81	5	6.42043564760827e-06	Natural-Soil
Fungi,Ascomycota,Leotiomycetes,Helotiales,c82	1	3.06244834290799e-07	Not classified or generalist
Fungi,Ascomycota,Leotiomycetes,Helotiales,c83	9	3.4691328199042e-06	Soil
Fungi,Ascomycota,Leotiomycetes,Helotiales,c84	2	3.71743520890782e-06	Not classified or generalist
Fungi,Ascomycota,Leotiomycetes,Helotiales,c85	7	1.06157417269077e-06	Urban
Fungi,Ascomycota,Leotiomycetes,Helotiales,c86	6	1.20819742150395e-06	Soil
Fungi,Ascomycota,Leotiomycetes,Helotiales,c87	8	2.01134985583425e-06	Not classified or generalist
Fungi,Ascomycota,Leotiomycetes,Helotiales,c88	2	8.13098907557251e-06	Not classified or generalist
Fungi,Ascomycota,Leotiomycetes,Helotiales,c89	8	5.74210750888826e-07	Not classified or generalist
Fungi,Ascomycota,Leotiomycetes,Helotiales,c9	11	4.99385170161648e-05	Soil
Fungi,Ascomycota,Leotiomycetes,Helotiales,c90	6	6.04084042502015e-05	Urban-Soil
Fungi,Ascomycota,Leotiomycetes,Helotiales,c91	6	1.99169435851605e-07	Air
Fungi,Ascomycota,Leotiomycetes,Helotiales,c92	6	2.49297433225802e-05	Natural-Soil
Fungi,Ascomycota,Leotiomycetes,Helotiales,c93	5	4.16091670687809e-07	Air
Fungi,Ascomycota,Leotiomycetes,Helotiales,c94	6	6.79397528003773e-06	Natural-Soil
Fungi,Ascomycota,Leotiomycetes,Helotiales,c95	5	4.07276430950451e-06	Natural-Soil
Fungi,Ascomycota,Leotiomycetes,Helotiales,c96	9	6.97638783193111e-06	Soil
Fungi,Ascomycota,Leotiomycetes,Helotiales,c97	6	5.00423528053655e-06	Urban-Soil
Fungi,Ascomycota,Leotiomycetes,Helotiales,c98	6	9.30723789862866e-06	Soil
Fungi,Ascomycota,Leotiomycetes,Helotiales,c99	6	2.01225342615418e-06	Natural-Soil
Fungi,Ascomycota,Leotiomycetes,Helotiales,dummy_family_Acidea	20	2.01973469448302e-05	Not classified or generalist
Fungi,Ascomycota,Leotiomycetes,Helotiales,dummy_family_Cadophora	120	0.0020084248686862	Soil
Fungi,Ascomycota,Leotiomycetes,Helotiales,dummy_family_Clathrosporium	59	0.000341743247664349	Not classified or generalist
Fungi,Ascomycota,Leotiomycetes,Helotiales,dummy_family_Cystodendron	88	0.00174764533710918	Not classified or generalist
Fungi,Ascomycota,Leotiomycetes,Helotiales,dummy_family_Dactylaria	44	2.79015255433779e-05	Not classified or generalist
Fungi,Ascomycota,Leotiomycetes,Helotiales,dummy_family_Glarea	83	0.000350306380722569	Not classified or generalist
Fungi,Ascomycota,Leotiomycetes,Helotiales,dummy_family_Helicodendron	98	0.000803563738560473	Soil
Fungi,Ascomycota,Leotiomycetes,Helotiales,dummy_family_Hyalodendriella	26	4.58842670202273e-05	Soil
Fungi,Ascomycota,Leotiomycetes,Helotiales,dummy_family_Infundichalara	57	0.000206168495494261	Natural
Fungi,Ascomycota,Leotiomycetes,Helotiales,dummy_family_Leptodontidium	113	0.00399352704937757	Natural-Soil
Fungi,Ascomycota,Leotiomycetes,Helotiales,dummy_family_Oculimacula	61	8.55101215737213e-05	Not classified or generalist
Fungi,Ascomycota,Leotiomycetes,Helotiales,dummy_family_Phialea	53	0.0004891325332752	Soil
Fungi,Ascomycota,Leotiomycetes,Helotiales,dummy_family_Rhynchosporium	93	0.000631173554288957	Not classified or generalist
Fungi,Ascomycota,Leotiomycetes,Helotiales,dummy_family_Tapesia	62	0.000377076265390739	Not classified or generalist
Fungi,Ascomycota,Leotiomycetes,Helotiales,dummy_family_Tetracladium	48	0.00178632078340627	Soil
[truncated: 5,132 more rows]
