# Supplementary material for: Fungal communities decline with urbanization—more in air than in soil
Source: ISME J. 2020 Aug 5;14(11):2806–15. doi: 10.1038/s41396-020-0732-1 (PMC7784924; doi:10.1038/s41396-020-0732-1)
Supplement: Supplementary file 2 — Supplemental data [file 41396_2020_732_MOESM2_ESM.zip › Data Table 4.txt]

TAXON	OCCURRENCES	ABUNDANCE	CLASSIFICATION
Fungi,Ascomycota,Archaeorhizomycetes,Archaeorhizomycetales	64	0.00931444991007598	Soil
Fungi,Ascomycota,Arthoniomycetes,Arthoniales	1	1.87454679933033e-06	Not classified or generalist
Fungi,Ascomycota,Coniocybomycetes,Coniocybales	1	2.81441389448915e-07	Not classified or generalist
Fungi,Ascomycota,Coniocybomycetes,c1	1	3.67698090659112e-08	Not classified or generalist
Fungi,Ascomycota,Dothideomycetes,Botryosphaeriales	80	0.000381374960775796	Not classified or generalist
Fungi,Ascomycota,Dothideomycetes,Capnodiales	169	0.067041387349896	Air
Fungi,Ascomycota,Dothideomycetes,Dothideales	110	0.00379805386374629	Not classified or generalist
Fungi,Ascomycota,Dothideomycetes,Myriangiales	51	0.000127206520366686	Not classified or generalist
Fungi,Ascomycota,Dothideomycetes,Mytilinidiales	86	0.0473716973833055	Natural-Soil
Fungi,Ascomycota,Dothideomycetes,Pleosporales	157	0.0301044529282845	Not classified or generalist
Fungi,Ascomycota,Dothideomycetes,Venturiales	96	0.00277838703051467	Soil
Fungi,Ascomycota,Dothideomycetes,c1	3	0.000601069547002728	Not classified or generalist
Fungi,Ascomycota,Dothideomycetes,c10	10	9.35847015520819e-07	Air
Fungi,Ascomycota,Dothideomycetes,c100	2	2.81013784451554e-08	Not classified or generalist
Fungi,Ascomycota,Dothideomycetes,c101	2	1.18013385433615e-06	Not classified or generalist
Fungi,Ascomycota,Dothideomycetes,c102	2	1.57597154723265e-07	Not classified or generalist
Fungi,Ascomycota,Dothideomycetes,c103	2	6.25281097294923e-07	Not classified or generalist
Fungi,Ascomycota,Dothideomycetes,c104	1	4.79849859686169e-07	Not classified or generalist
Fungi,Ascomycota,Dothideomycetes,c105	1	6.29283287561874e-08	Not classified or generalist
Fungi,Ascomycota,Dothideomycetes,c106	1	2.61483676657195e-07	Not classified or generalist
Fungi,Ascomycota,Dothideomycetes,c107	1	1.17267245603714e-07	Not classified or generalist
Fungi,Ascomycota,Dothideomycetes,c108	1	8.9143915016363e-07	Not classified or generalist
Fungi,Ascomycota,Dothideomycetes,c109	2	3.85319837123895e-07	Not classified or generalist
Fungi,Ascomycota,Dothideomycetes,c11	9	4.76077767387501e-06	Air
Fungi,Ascomycota,Dothideomycetes,c110	1	1.15071610726009e-07	Not classified or generalist
Fungi,Ascomycota,Dothideomycetes,c111	2	9.43078205144742e-07	Not classified or generalist
Fungi,Ascomycota,Dothideomycetes,c112	2	8.91914536579918e-07	Not classified or generalist
Fungi,Ascomycota,Dothideomycetes,c113	2	6.66255743241962e-08	Not classified or generalist
Fungi,Ascomycota,Dothideomycetes,c114	2	8.49330470494834e-09	Not classified or generalist
Fungi,Ascomycota,Dothideomycetes,c115	2	1.72279809718608e-06	Not classified or generalist
Fungi,Ascomycota,Dothideomycetes,c116	2	3.69287353831462e-07	Not classified or generalist
Fungi,Ascomycota,Dothideomycetes,c117	1	2.34534491207429e-07	Not classified or generalist
Fungi,Ascomycota,Dothideomycetes,c118	2	6.23115494235858e-07	Not classified or generalist
Fungi,Ascomycota,Dothideomycetes,c119	2	6.80282308600165e-08	Not classified or generalist
Fungi,Ascomycota,Dothideomycetes,c12	17	7.99751161506184e-06	Air
Fungi,Ascomycota,Dothideomycetes,c120	2	2.15406836292919e-08	Not classified or generalist
Fungi,Ascomycota,Dothideomycetes,c121	1	6.86629964791089e-07	Not classified or generalist
Fungi,Ascomycota,Dothideomycetes,c122	2	1.84043495137297e-06	Not classified or generalist
Fungi,Ascomycota,Dothideomycetes,c123	1	1.88314856014515e-07	Not classified or generalist
Fungi,Ascomycota,Dothideomycetes,c124	2	1.38936299730141e-06	Not classified or generalist
Fungi,Ascomycota,Dothideomycetes,c125	2	3.94338472793171e-08	Not classified or generalist
Fungi,Ascomycota,Dothideomycetes,c126	1	1.40777740799592e-06	Not classified or generalist
Fungi,Ascomycota,Dothideomycetes,c127	2	3.93897364167166e-06	Not classified or generalist
Fungi,Ascomycota,Dothideomycetes,c128	2	7.9106925920527e-07	Not classified or generalist
Fungi,Ascomycota,Dothideomycetes,c129	2	3.13916907924607e-08	Not classified or generalist
Fungi,Ascomycota,Dothideomycetes,c13	2	9.11799876282215e-06	Not classified or generalist
Fungi,Ascomycota,Dothideomycetes,c130	1	1.91922892597402e-07	Not classified or generalist
Fungi,Ascomycota,Dothideomycetes,c131	1	7.20979538203971e-07	Not classified or generalist
Fungi,Ascomycota,Dothideomycetes,c132	2	5.48872155283436e-07	Not classified or generalist
Fungi,Ascomycota,Dothideomycetes,c133	1	1.23535605233213e-07	Not classified or generalist
Fungi,Ascomycota,Dothideomycetes,c134	1	3.87362443182828e-07	Not classified or generalist
Fungi,Ascomycota,Dothideomycetes,c135	1	7.61740848431283e-08	Not classified or generalist
Fungi,Ascomycota,Dothideomycetes,c136	1	9.79980317578251e-08	Not classified or generalist
Fungi,Ascomycota,Dothideomycetes,c137	1	3.18882532508774e-08	Not classified or generalist
Fungi,Ascomycota,Dothideomycetes,c138	1	7.24935783701459e-08	Not classified or generalist
Fungi,Ascomycota,Dothideomycetes,c139	1	1.08779380417065e-08	Not classified or generalist
Fungi,Ascomycota,Dothideomycetes,c14	3	1.17647351816911e-05	Not classified or generalist
Fungi,Ascomycota,Dothideomycetes,c140	1	5.26034041487476e-07	Not classified or generalist
Fungi,Ascomycota,Dothideomycetes,c141	1	1.57320821890469e-08	Not classified or generalist
Fungi,Ascomycota,Dothideomycetes,c142	1	7.77913443436574e-09	Not classified or generalist
Fungi,Ascomycota,Dothideomycetes,c143	1	1.70055582611311e-08	Not classified or generalist
Fungi,Ascomycota,Dothideomycetes,c144	1	7.70647842728711e-08	Not classified or generalist
Fungi,Ascomycota,Dothideomycetes,c145	1	3.57411235988723e-07	Not classified or generalist
Fungi,Ascomycota,Dothideomycetes,c146	1	2.5872301898561e-06	Not classified or generalist
Fungi,Ascomycota,Dothideomycetes,c147	1	1.29120814394276e-07	Not classified or generalist
Fungi,Ascomycota,Dothideomycetes,c148	1	9.6327839430125e-08	Not classified or generalist
Fungi,Ascomycota,Dothideomycetes,c149	1	2.69574397275815e-07	Not classified or generalist
Fungi,Ascomycota,Dothideomycetes,c15	10	3.94003495823968e-06	Air
Fungi,Ascomycota,Dothideomycetes,c150	1	4.75315122568261e-08	Not classified or generalist
Fungi,Ascomycota,Dothideomycetes,c151	1	5.10166747833933e-08	Not classified or generalist
Fungi,Ascomycota,Dothideomycetes,c152	1	1.02033349566787e-07	Not classified or generalist
Fungi,Ascomycota,Dothideomycetes,c153	1	2.63338231763783e-06	Not classified or generalist
Fungi,Ascomycota,Dothideomycetes,c154	1	1.63867510346531e-08	Not classified or generalist
Fungi,Ascomycota,Dothideomycetes,c155	1	4.00508671822739e-07	Not classified or generalist
Fungi,Ascomycota,Dothideomycetes,c156	1	4.11977978874653e-07	Not classified or generalist
Fungi,Ascomycota,Dothideomycetes,c157	1	7.61740848431283e-08	Not classified or generalist
Fungi,Ascomycota,Dothideomycetes,c158	1	2.3251169955832e-08	Not classified or generalist
Fungi,Ascomycota,Dothideomycetes,c159	1	3.84521785266155e-06	Not classified or generalist
Fungi,Ascomycota,Dothideomycetes,c16	11	5.54130517138868e-05	Soil
Fungi,Ascomycota,Dothideomycetes,c160	1	8.77713083514898e-08	Not classified or generalist
Fungi,Ascomycota,Dothideomycetes,c161	1	1.3850831375548e-07	Not classified or generalist
Fungi,Ascomycota,Dothideomycetes,c162	1	6.33848813990267e-08	Not classified or generalist
Fungi,Ascomycota,Dothideomycetes,c163	1	7.52081864140609e-08	Not classified or generalist
Fungi,Ascomycota,Dothideomycetes,c164	1	1.11964967260106e-06	Not classified or generalist
Fungi,Ascomycota,Dothideomycetes,c165	1	1.25158959944606e-07	Not classified or generalist
Fungi,Ascomycota,Dothideomycetes,c166	1	9.65348729244187e-07	Not classified or generalist
Fungi,Ascomycota,Dothideomycetes,c167	1	2.02320785187491e-07	Not classified or generalist
Fungi,Ascomycota,Dothideomycetes,c168	1	5.00635839778424e-09	Not classified or generalist
Fungi,Ascomycota,Dothideomycetes,c169	1	1.58462203497567e-07	Not classified or generalist
Fungi,Ascomycota,Dothideomycetes,c17	9	2.68373600787347e-05	Natural
Fungi,Ascomycota,Dothideomycetes,c170	1	9.75326784310307e-08	Not classified or generalist
Fungi,Ascomycota,Dothideomycetes,c171	1	1.63795857736474e-07	Not classified or generalist
Fungi,Ascomycota,Dothideomycetes,c172	1	4.04641570374982e-08	Not classified or generalist
Fungi,Ascomycota,Dothideomycetes,c173	1	9.32659582385084e-08	Not classified or generalist
Fungi,Ascomycota,Dothideomycetes,c174	1	4.6690837605794e-06	Not classified or generalist
Fungi,Ascomycota,Dothideomycetes,c175	1	5.43829840977658e-07	Not classified or generalist
Fungi,Ascomycota,Dothideomycetes,c176	1	1.27959962582978e-07	Not classified or generalist
Fungi,Ascomycota,Dothideomycetes,c177	1	5.85196070586184e-07	Not classified or generalist
Fungi,Ascomycota,Dothideomycetes,c178	1	7.65250121750899e-08	Not classified or generalist
Fungi,Ascomycota,Dothideomycetes,c179	1	4.09668775866327e-08	Not classified or generalist
Fungi,Ascomycota,Dothideomycetes,c18	3	0.000122844250391973	Not classified or generalist
Fungi,Ascomycota,Dothideomycetes,c180	1	8.68644322116056e-08	Not classified or generalist
Fungi,Ascomycota,Dothideomycetes,c181	1	8.09283140749964e-08	Not classified or generalist
Fungi,Ascomycota,Dothideomycetes,c182	1	7.25170445722913e-06	Not classified or generalist
Fungi,Ascomycota,Dothideomycetes,c183	1	3.60489769101986e-07	Not classified or generalist
Fungi,Ascomycota,Dothideomycetes,c184	1	5.99054216168477e-08	Not classified or generalist
Fungi,Ascomycota,Dothideomycetes,c185	1	4.88567424321808e-08	Not classified or generalist
Fungi,Ascomycota,Dothideomycetes,c186	1	1.52103738430073e-08	Not classified or generalist
Fungi,Ascomycota,Dothideomycetes,c187	1	1.21392471112495e-07	Not classified or generalist
Fungi,Ascomycota,Dothideomycetes,c188	1	7.37403796559388e-08	Not classified or generalist
Fungi,Ascomycota,Dothideomycetes,c189	1	1.17267245603714e-07	Not classified or generalist
Fungi,Ascomycota,Dothideomycetes,c19	4	3.00893430278647e-05	Not classified or generalist
Fungi,Ascomycota,Dothideomycetes,c190	1	2.90521832387122e-06	Not classified or generalist
Fungi,Ascomycota,Dothideomycetes,c191	1	1.00277581885415e-07	Not classified or generalist
Fungi,Ascomycota,Dothideomycetes,c192	1	3.57411235988723e-07	Not classified or generalist
Fungi,Ascomycota,Dothideomycetes,c193	1	1.70055582611311e-08	Not classified or generalist
Fungi,Ascomycota,Dothideomycetes,c194	1	7.03603473622286e-08	Not classified or generalist
Fungi,Ascomycota,Dothideomycetes,c195	1	8.34505264362806e-08	Not classified or generalist
Fungi,Ascomycota,Dothideomycetes,c196	1	7.12667387773262e-08	Not classified or generalist
Fungi,Ascomycota,Dothideomycetes,c197	1	4.60286442904038e-08	Not classified or generalist
Fungi,Ascomycota,Dothideomycetes,c198	1	1.23123832851645e-07	Not classified or generalist
Fungi,Ascomycota,Dothideomycetes,c199	1	1.12448587013719e-08	Not classified or generalist
Fungi,Ascomycota,Dothideomycetes,c2	4	0.000102659908522853	Not classified or generalist
Fungi,Ascomycota,Dothideomycetes,c20	12	5.9687232050018e-06	Air
Fungi,Ascomycota,Dothideomycetes,c200	1	1.19810843233695e-07	Not classified or generalist
Fungi,Ascomycota,Dothideomycetes,c201	1	9.22918738974998e-09	Not classified or generalist
Fungi,Ascomycota,Dothideomycetes,c202	1	1.06513881725245e-07	Not classified or generalist
Fungi,Ascomycota,Dothideomycetes,c203	1	4.04641570374982e-08	Not classified or generalist
Fungi,Ascomycota,Dothideomycetes,c204	1	1.44195907640794e-07	Not classified or generalist
Fungi,Ascomycota,Dothideomycetes,c205	1	1.5277352736367e-07	Not classified or generalist
Fungi,Ascomycota,Dothideomycetes,c206	1	5.99054216168477e-08	Not classified or generalist
Fungi,Ascomycota,Dothideomycetes,c207	1	5.36429731370669e-07	Not classified or generalist
Fungi,Ascomycota,Dothideomycetes,c208	1	4.48723609869254e-09	Not classified or generalist
Fungi,Ascomycota,Dothideomycetes,c209	1	7.63337311287276e-07	Not classified or generalist
Fungi,Ascomycota,Dothideomycetes,c21	2	1.25187746405661e-05	Not classified or generalist
Fungi,Ascomycota,Dothideomycetes,c210	1	1.93791119600789e-07	Not classified or generalist
Fungi,Ascomycota,Dothideomycetes,c211	1	2.14521939832042e-07	Not classified or generalist
Fungi,Ascomycota,Dothideomycetes,c212	1	8.4224327645931e-08	Not classified or generalist
Fungi,Ascomycota,Dothideomycetes,c213	1	6.10669849029821e-06	Not classified or generalist
Fungi,Ascomycota,Dothideomycetes,c214	1	4.04641570374982e-08	Not classified or generalist
Fungi,Ascomycota,Dothideomycetes,c215	1	5.05695592313504e-08	Not classified or generalist
Fungi,Ascomycota,Dothideomycetes,c216	1	2.16293861461192e-07	Not classified or generalist
Fungi,Ascomycota,Dothideomycetes,c217	1	4.47072750789487e-09	Not classified or generalist
Fungi,Ascomycota,Dothideomycetes,c218	1	1.41624549631244e-07	Not classified or generalist
Fungi,Ascomycota,Dothideomycetes,c219	1	7.9882807161563e-08	Not classified or generalist
Fungi,Ascomycota,Dothideomycetes,c22	4	1.33684879908157e-05	Not classified or generalist
Fungi,Ascomycota,Dothideomycetes,c220	1	8.98581324252715e-08	Not classified or generalist
Fungi,Ascomycota,Dothideomycetes,c221	1	1.45540848662942e-06	Not classified or generalist
Fungi,Ascomycota,Dothideomycetes,c222	1	1.54129568545742e-07	Not classified or generalist
Fungi,Ascomycota,Dothideomycetes,c223	1	5.07079051192214e-07	Not classified or generalist
Fungi,Ascomycota,Dothideomycetes,c224	1	8.98581324252715e-08	Not classified or generalist
Fungi,Ascomycota,Dothideomycetes,c225	1	9.84446654906664e-08	Not classified or generalist
Fungi,Ascomycota,Dothideomycetes,c226	1	3.16876748378841e-08	Not classified or generalist
Fungi,Ascomycota,Dothideomycetes,c227	1	7.73585319533989e-08	Not classified or generalist
Fungi,Ascomycota,Dothideomycetes,c228	1	6.39799812914892e-08	Not classified or generalist
Fungi,Ascomycota,Dothideomycetes,c229	1	1.6308929719539e-07	Not classified or generalist
Fungi,Ascomycota,Dothideomycetes,c23	5	5.693671500827e-06	Air
Fungi,Ascomycota,Dothideomycetes,c230	1	1.44195907640794e-07	Not classified or generalist
Fungi,Ascomycota,Dothideomycetes,c231	1	2.72010347576521e-07	Not classified or generalist
Fungi,Ascomycota,Dothideomycetes,c232	1	1.1052628836594e-08	Not classified or generalist
Fungi,Ascomycota,Dothideomycetes,c233	1	1.25093932596053e-06	Not classified or generalist
Fungi,Ascomycota,Dothideomycetes,c234	1	2.32865357860707e-07	Not classified or generalist
Fungi,Ascomycota,Dothideomycetes,c235	1	2.34054482928048e-08	Not classified or generalist
Fungi,Ascomycota,Dothideomycetes,c236	1	2.29314200831063e-06	Not classified or generalist
Fungi,Ascomycota,Dothideomycetes,c237	1	4.73485059068922e-07	Not classified or generalist
Fungi,Ascomycota,Dothideomycetes,c238	1	1.43684174875722e-07	Not classified or generalist
Fungi,Ascomycota,Dothideomycetes,c239	1	8.98581324252715e-08	Not classified or generalist
Fungi,Ascomycota,Dothideomycetes,c24	14	1.33897543397535e-05	Natural-Air
Fungi,Ascomycota,Dothideomycetes,c240	1	6.55183430945895e-08	Not classified or generalist
Fungi,Ascomycota,Dothideomycetes,c241	1	5.82163394651767e-08	Not classified or generalist
Fungi,Ascomycota,Dothideomycetes,c242	1	1.00063553165935e-08	Not classified or generalist
Fungi,Ascomycota,Dothideomycetes,c243	1	7.52081864140609e-08	Not classified or generalist
Fungi,Ascomycota,Dothideomycetes,c244	1	1.06826157663033e-07	Not classified or generalist
Fungi,Ascomycota,Dothideomycetes,c245	1	9.71819165145357e-08	Not classified or generalist
Fungi,Ascomycota,Dothideomycetes,c25	3	4.44505770677063e-06	Not classified or generalist
Fungi,Ascomycota,Dothideomycetes,c26	5	2.68191138637142e-06	Soil
Fungi,Ascomycota,Dothideomycetes,c27	10	1.94854691168717e-05	Natural-Air
Fungi,Ascomycota,Dothideomycetes,c28	10	3.33805684904225e-05	Natural-Soil
Fungi,Ascomycota,Dothideomycetes,c29	8	9.09495940393119e-07	Air
Fungi,Ascomycota,Dothideomycetes,c3	7	5.90037953397542e-06	Urban
Fungi,Ascomycota,Dothideomycetes,c30	11	4.09919830469047e-06	Air
Fungi,Ascomycota,Dothideomycetes,c31	6	6.69109868210488e-06	Natural-Air
Fungi,Ascomycota,Dothideomycetes,c32	3	1.18055870306067e-06	Not classified or generalist
Fungi,Ascomycota,Dothideomycetes,c33	7	3.95750839896013e-06	Not classified or generalist
Fungi,Ascomycota,Dothideomycetes,c34	1	7.31948461006788e-06	Not classified or generalist
Fungi,Ascomycota,Dothideomycetes,c35	6	1.3615598750927e-06	Air
Fungi,Ascomycota,Dothideomycetes,c36	4	2.22175524807801e-06	Not classified or generalist
Fungi,Ascomycota,Dothideomycetes,c37	4	3.15361683520532e-06	Not classified or generalist
Fungi,Ascomycota,Dothideomycetes,c38	1	7.94543590363235e-07	Not classified or generalist
Fungi,Ascomycota,Dothideomycetes,c39	3	7.0745670440302e-06	Not classified or generalist
Fungi,Ascomycota,Dothideomycetes,c4	14	4.22913363596373e-06	Natural-Air
Fungi,Ascomycota,Dothideomycetes,c40	6	1.34144201066349e-06	Air
Fungi,Ascomycota,Dothideomycetes,c41	7	2.79864768920561e-06	Air
Fungi,Ascomycota,Dothideomycetes,c42	4	9.12760332518357e-07	Not classified or generalist
Fungi,Ascomycota,Dothideomycetes,c43	4	2.27803781832062e-07	Not classified or generalist
Fungi,Ascomycota,Dothideomycetes,c44	3	1.03094677502941e-07	Not classified or generalist
Fungi,Ascomycota,Dothideomycetes,c45	4	5.16157078248203e-08	Not classified or generalist
Fungi,Ascomycota,Dothideomycetes,c46	1	2.28007102902639e-07	Not classified or generalist
Fungi,Ascomycota,Dothideomycetes,c47	5	3.57192769907383e-06	Not classified or generalist
Fungi,Ascomycota,Dothideomycetes,c48	6	2.15674869792672e-06	Air
Fungi,Ascomycota,Dothideomycetes,c49	2	8.83271273315181e-06	Not classified or generalist
Fungi,Ascomycota,Dothideomycetes,c5	8	1.86925662707018e-05	Natural
Fungi,Ascomycota,Dothideomycetes,c50	3	1.93624992651854e-06	Not classified or generalist
Fungi,Ascomycota,Dothideomycetes,c51	6	4.47855632378823e-06	Natural-Air
Fungi,Ascomycota,Dothideomycetes,c52	4	1.27134989443203e-05	Not classified or generalist
Fungi,Ascomycota,Dothideomycetes,c53	4	7.30532718246941e-07	Not classified or generalist
Fungi,Ascomycota,Dothideomycetes,c54	3	2.27209680009123e-07	Not classified or generalist
Fungi,Ascomycota,Dothideomycetes,c55	2	3.32324606290158e-07	Not classified or generalist
Fungi,Ascomycota,Dothideomycetes,c56	1	2.4165038252462e-06	Not classified or generalist
Fungi,Ascomycota,Dothideomycetes,c57	4	6.21865057386813e-07	Not classified or generalist
Fungi,Ascomycota,Dothideomycetes,c58	3	2.15816681789667e-06	Not classified or generalist
Fungi,Ascomycota,Dothideomycetes,c59	2	2.02037628647288e-07	Not classified or generalist
Fungi,Ascomycota,Dothideomycetes,c6	10	2.3609211029371e-06	Air
Fungi,Ascomycota,Dothideomycetes,c60	3	6.41494630560893e-07	Not classified or generalist
Fungi,Ascomycota,Dothideomycetes,c61	2	3.09566119868738e-07	Not classified or generalist
Fungi,Ascomycota,Dothideomycetes,c62	5	6.6209975981807e-07	Soil
Fungi,Ascomycota,Dothideomycetes,c63	4	2.97805905175251e-05	Not classified or generalist
Fungi,Ascomycota,Dothideomycetes,c64	3	1.49727625032091e-06	Not classified or generalist
Fungi,Ascomycota,Dothideomycetes,c65	3	1.48220785073796e-05	Not classified or generalist
Fungi,Ascomycota,Dothideomycetes,c66	3	9.47320441268204e-08	Not classified or generalist
Fungi,Ascomycota,Dothideomycetes,c67	4	4.14614226476375e-07	Not classified or generalist
Fungi,Ascomycota,Dothideomycetes,c68	3	2.34132700688705e-07	Not classified or generalist
Fungi,Ascomycota,Dothideomycetes,c69	1	1.65458010110934e-06	Not classified or generalist
Fungi,Ascomycota,Dothideomycetes,c7	2	2.65958711706324e-05	Not classified or generalist
Fungi,Ascomycota,Dothideomycetes,c70	3	2.09589209244885e-06	Not classified or generalist
Fungi,Ascomycota,Dothideomycetes,c71	2	3.5965194342424e-07	Not classified or generalist
Fungi,Ascomycota,Dothideomycetes,c72	1	3.82119155248105e-06	Not classified or generalist
Fungi,Ascomycota,Dothideomycetes,c73	2	8.36406780370914e-08	Not classified or generalist
Fungi,Ascomycota,Dothideomycetes,c74	2	6.33560835343726e-07	Not classified or generalist
Fungi,Ascomycota,Dothideomycetes,c75	1	3.70087605172908e-08	Not classified or generalist
Fungi,Ascomycota,Dothideomycetes,c76	1	6.07809822269148e-07	Not classified or generalist
Fungi,Ascomycota,Dothideomycetes,c77	4	1.58468590525542e-06	Not classified or generalist
Fungi,Ascomycota,Dothideomycetes,c78	4	1.22716271635331e-06	Not classified or generalist
Fungi,Ascomycota,Dothideomycetes,c79	4	6.03062061490825e-06	Not classified or generalist
Fungi,Ascomycota,Dothideomycetes,c8	12	3.21528859208496e-06	Air
Fungi,Ascomycota,Dothideomycetes,c80	2	1.76237822153326e-05	Not classified or generalist
Fungi,Ascomycota,Dothideomycetes,c81	3	1.10168845017064e-06	Not classified or generalist
Fungi,Ascomycota,Dothideomycetes,c82	2	2.20247990200165e-06	Not classified or generalist
Fungi,Ascomycota,Dothideomycetes,c83	1	3.49788671300912e-06	Not classified or generalist
Fungi,Ascomycota,Dothideomycetes,c84	2	1.06417853527914e-06	Not classified or generalist
Fungi,Ascomycota,Dothideomycetes,c85	1	1.60835056194925e-06	Not classified or generalist
Fungi,Ascomycota,Dothideomycetes,c86	3	4.76203318985549e-06	Not classified or generalist
Fungi,Ascomycota,Dothideomycetes,c87	1	1.99489219785462e-08	Not classified or generalist
Fungi,Ascomycota,Dothideomycetes,c88	2	5.166672973789e-07	Not classified or generalist
Fungi,Ascomycota,Dothideomycetes,c89	3	2.65492101548172e-06	Not classified or generalist
Fungi,Ascomycota,Dothideomycetes,c9	10	8.79179815159862e-06	Natural-Air
Fungi,Ascomycota,Dothideomycetes,c90	3	6.54419081756648e-07	Not classified or generalist
Fungi,Ascomycota,Dothideomycetes,c91	3	1.7558615997044e-07	Not classified or generalist
Fungi,Ascomycota,Dothideomycetes,c92	2	1.19001489052908e-06	Not classified or generalist
Fungi,Ascomycota,Dothideomycetes,c93	2	2.9574624690028e-06	Not classified or generalist
Fungi,Ascomycota,Dothideomycetes,c94	3	7.3793742584506e-07	Not classified or generalist
Fungi,Ascomycota,Dothideomycetes,c95	2	1.09475424702104e-06	Not classified or generalist
Fungi,Ascomycota,Dothideomycetes,c96	2	7.59593192044673e-07	Not classified or generalist
Fungi,Ascomycota,Dothideomycetes,c97	3	1.77224038048631e-07	Not classified or generalist
Fungi,Ascomycota,Dothideomycetes,c98	2	7.49287085543953e-07	Not classified or generalist
Fungi,Ascomycota,Dothideomycetes,c99	2	2.41896353890597e-07	Not classified or generalist
Fungi,Ascomycota,Dothideomycetes,dummy_order_Cyclothyrium	16	9.83028307846882e-06	Urban
Fungi,Ascomycota,Dothideomycetes,dummy_order_Leptospora	40	0.000240515655930913	Air
Fungi,Ascomycota,Dothideomycetes,dummy_order_Perisporiopsidaceae	30	0.000143746909657816	Soil
Fungi,Ascomycota,Dothideomycetes,dummy_order_Phaeosclera	50	0.00011166460811602	Air
Fungi,Ascomycota,Dothideomycetes,dummy_order_Phaeothecoidiella	31	6.76902582812333e-05	Not classified or generalist
Fungi,Ascomycota,Dothideomycetes,dummy_order_Pseudoperisporiaceae	39	8.1322600733539e-05	Not classified or generalist
Fungi,Ascomycota,Dothideomycetes,dummy_order_Pyrenochaeta	51	0.000418940534985858	Not classified or generalist
Fungi,Ascomycota,Dothideomycetes,dummy_order_Schizothyriaceae	28	1.81173091538781e-05	Natural
Fungi,Ascomycota,Dothideomycetes,dummy_order_Scleroconidioma	9	8.09546542458155e-06	Soil
Fungi,Ascomycota,Dothideomycetes,dummy_order_Septoriella	56	0.000218405128306809	Not classified or generalist
Fungi,Ascomycota,Dothideomycetes,dummy_order_Zymoseptoria	24	3.99101735392378e-05	Air
Fungi,Ascomycota,Eurotiomycetes,Arachnomycetales	1	4.05663240953771e-06	Not classified or generalist
Fungi,Ascomycota,Eurotiomycetes,Chaetothyriales	150	0.0297285374202273	Soil
Fungi,Ascomycota,Eurotiomycetes,Coryneliales	10	3.03511455139802e-05	Natural-Soil
Fungi,Ascomycota,Eurotiomycetes,Eurotiales	119	0.0270639291668966	Natural
Fungi,Ascomycota,Eurotiomycetes,Onygenales	13	8.98332486469823e-06	Soil
Fungi,Ascomycota,Eurotiomycetes,Phaeomoniellales	18	3.46921646872536e-05	Not classified or generalist
Fungi,Ascomycota,Eurotiomycetes,Verrucariales	18	0.000147862564999499	Not classified or generalist
Fungi,Ascomycota,Eurotiomycetes,c1	20	3.19838107122274e-05	Air
Fungi,Ascomycota,Eurotiomycetes,c10	5	1.70003840484736e-06	Air
Fungi,Ascomycota,Eurotiomycetes,c100	1	5.82163394651767e-08	Not classified or generalist
Fungi,Ascomycota,Eurotiomycetes,c101	1	4.08015376571847e-09	Not classified or generalist
Fungi,Ascomycota,Eurotiomycetes,c102	1	5.99121053711723e-07	Not classified or generalist
Fungi,Ascomycota,Eurotiomycetes,c103	1	1.01411608208489e-06	Not classified or generalist
Fungi,Ascomycota,Eurotiomycetes,c104	1	1.03662540872111e-06	Not classified or generalist
Fungi,Ascomycota,Eurotiomycetes,c105	1	1.63867510346531e-08	Not classified or generalist
Fungi,Ascomycota,Eurotiomycetes,c106	1	1.61856628149993e-07	Not classified or generalist
Fungi,Ascomycota,Eurotiomycetes,c107	1	9.47235683990059e-08	Not classified or generalist
Fungi,Ascomycota,Eurotiomycetes,c108	1	7.70647842728711e-08	Not classified or generalist
Fungi,Ascomycota,Eurotiomycetes,c109	1	1.29120814394276e-07	Not classified or generalist
Fungi,Ascomycota,Eurotiomycetes,c11	8	1.03607738563961e-06	Air
Fungi,Ascomycota,Eurotiomycetes,c110	1	1.70995747046605e-06	Not classified or generalist
Fungi,Ascomycota,Eurotiomycetes,c111	1	2.56493620569907e-06	Not classified or generalist
Fungi,Ascomycota,Eurotiomycetes,c112	1	7.61740848431283e-08	Not classified or generalist
Fungi,Ascomycota,Eurotiomycetes,c113	1	7.3319953037692e-09	Not classified or generalist
Fungi,Ascomycota,Eurotiomycetes,c114	1	1.23123832851645e-07	Not classified or generalist
Fungi,Ascomycota,Eurotiomycetes,c115	1	9.32659582385084e-08	Not classified or generalist
Fungi,Ascomycota,Eurotiomycetes,c116	1	4.81639197150625e-08	Not classified or generalist
Fungi,Ascomycota,Eurotiomycetes,c117	1	1.70995747046605e-06	Not classified or generalist
Fungi,Ascomycota,Eurotiomycetes,c118	1	5.01387909427073e-07	Not classified or generalist
Fungi,Ascomycota,Eurotiomycetes,c119	1	1.2755301300351e-08	Not classified or generalist
Fungi,Ascomycota,Eurotiomycetes,c12	3	4.53972258384893e-07	Not classified or generalist
Fungi,Ascomycota,Eurotiomycetes,c120	1	1.07260969916021e-07	Not classified or generalist
Fungi,Ascomycota,Eurotiomycetes,c121	1	6.69684367290849e-08	Not classified or generalist
Fungi,Ascomycota,Eurotiomycetes,c122	1	1.64969894334807e-07	Not classified or generalist
Fungi,Ascomycota,Eurotiomycetes,c123	1	2.59304481145525e-08	Not classified or generalist
Fungi,Ascomycota,Eurotiomycetes,c124	1	1.70995747046605e-06	Not classified or generalist
Fungi,Ascomycota,Eurotiomycetes,c125	1	1.68565197437835e-08	Not classified or generalist
Fungi,Ascomycota,Eurotiomycetes,c126	1	5.49629887994046e-08	Not classified or generalist
Fungi,Ascomycota,Eurotiomycetes,c127	1	7.63337311287276e-07	Not classified or generalist
Fungi,Ascomycota,Eurotiomycetes,c128	1	9.59699719372338e-08	Not classified or generalist
Fungi,Ascomycota,Eurotiomycetes,c129	1	5.25255932041281e-07	Not classified or generalist
Fungi,Ascomycota,Eurotiomycetes,c13	8	3.33603187359237e-07	Air
Fungi,Ascomycota,Eurotiomycetes,c130	1	7.9882807161563e-08	Not classified or generalist
Fungi,Ascomycota,Eurotiomycetes,c131	1	1.38959506212851e-06	Not classified or generalist
Fungi,Ascomycota,Eurotiomycetes,c132	1	5.00635839778424e-09	Not classified or generalist
Fungi,Ascomycota,Eurotiomycetes,c133	1	3.4199149409321e-06	Not classified or generalist
Fungi,Ascomycota,Eurotiomycetes,c134	1	6.86786780114058e-08	Not classified or generalist
Fungi,Ascomycota,Eurotiomycetes,c135	1	1.77448321288775e-07	Not classified or generalist
Fungi,Ascomycota,Eurotiomycetes,c136	1	7.70647842728711e-08	Not classified or generalist
Fungi,Ascomycota,Eurotiomycetes,c137	1	1.07260969916021e-07	Not classified or generalist
Fungi,Ascomycota,Eurotiomycetes,c138	1	4.42094022964996e-08	Not classified or generalist
Fungi,Ascomycota,Eurotiomycetes,c139	1	4.42094022964996e-08	Not classified or generalist
Fungi,Ascomycota,Eurotiomycetes,c14	8	3.68797810848406e-07	Not classified or generalist
Fungi,Ascomycota,Eurotiomycetes,c140	1	5.16483257577105e-07	Not classified or generalist
Fungi,Ascomycota,Eurotiomycetes,c141	1	8.77713083514898e-08	Not classified or generalist
Fungi,Ascomycota,Eurotiomycetes,c142	1	7.52081864140609e-08	Not classified or generalist
Fungi,Ascomycota,Eurotiomycetes,c143	1	5.4943856539242e-08	Not classified or generalist
Fungi,Ascomycota,Eurotiomycetes,c144	1	6.90983639574797e-09	Not classified or generalist
Fungi,Ascomycota,Eurotiomycetes,c145	1	1.63867510346531e-08	Not classified or generalist
Fungi,Ascomycota,Eurotiomycetes,c146	1	4.25138956528277e-08	Not classified or generalist
Fungi,Ascomycota,Eurotiomycetes,c147	1	2.46247665703289e-07	Not classified or generalist
Fungi,Ascomycota,Eurotiomycetes,c148	1	9.14684515708972e-07	Not classified or generalist
Fungi,Ascomycota,Eurotiomycetes,c149	1	2.29265113165591e-08	Not classified or generalist
Fungi,Ascomycota,Eurotiomycetes,c15	1	3.13147616527252e-05	Not classified or generalist
Fungi,Ascomycota,Eurotiomycetes,c150	1	7.20979538203972e-07	Not classified or generalist
Fungi,Ascomycota,Eurotiomycetes,c151	1	5.36116853983085e-07	Not classified or generalist
Fungi,Ascomycota,Eurotiomycetes,c152	1	7.99732314836733e-08	Not classified or generalist
Fungi,Ascomycota,Eurotiomycetes,c153	1	7.61740848431283e-08	Not classified or generalist
Fungi,Ascomycota,Eurotiomycetes,c154	1	1.63867510346531e-08	Not classified or generalist
Fungi,Ascomycota,Eurotiomycetes,c155	1	7.61740848431283e-08	Not classified or generalist
Fungi,Ascomycota,Eurotiomycetes,c156	1	3.32578478958975e-08	Not classified or generalist
Fungi,Ascomycota,Eurotiomycetes,c157	1	1.63867510346531e-08	Not classified or generalist
Fungi,Ascomycota,Eurotiomycetes,c158	1	1.2755301300351e-08	Not classified or generalist
Fungi,Ascomycota,Eurotiomycetes,c159	1	3.57411235988723e-07	Not classified or generalist
Fungi,Ascomycota,Eurotiomycetes,c16	4	1.36670946854698e-06	Not classified or generalist
Fungi,Ascomycota,Eurotiomycetes,c160	1	6.90983639574797e-09	Not classified or generalist
Fungi,Ascomycota,Eurotiomycetes,c161	1	4.42094022964996e-08	Not classified or generalist
Fungi,Ascomycota,Eurotiomycetes,c17	6	1.141966184161e-06	Air
Fungi,Ascomycota,Eurotiomycetes,c18	2	2.32624074276739e-06	Not classified or generalist
Fungi,Ascomycota,Eurotiomycetes,c19	3	4.8713321866953e-07	Not classified or generalist
Fungi,Ascomycota,Eurotiomycetes,c2	21	4.44087356212185e-05	Air
Fungi,Ascomycota,Eurotiomycetes,c20	3	1.23124451938526e-06	Not classified or generalist
Fungi,Ascomycota,Eurotiomycetes,c21	4	2.54567116137155e-05	Not classified or generalist
Fungi,Ascomycota,Eurotiomycetes,c22	4	1.11405899018689e-06	Not classified or generalist
Fungi,Ascomycota,Eurotiomycetes,c23	4	2.72789344699552e-06	Not classified or generalist
Fungi,Ascomycota,Eurotiomycetes,c24	4	2.02296990788706e-06	Not classified or generalist
Fungi,Ascomycota,Eurotiomycetes,c25	1	1.4477715147664e-06	Not classified or generalist
Fungi,Ascomycota,Eurotiomycetes,c26	3	8.40310382508935e-08	Not classified or generalist
Fungi,Ascomycota,Eurotiomycetes,c27	1	7.12667387773262e-08	Not classified or generalist
Fungi,Ascomycota,Eurotiomycetes,c28	2	2.06370681610373e-06	Not classified or generalist
Fungi,Ascomycota,Eurotiomycetes,c29	4	1.0683471551649e-05	Not classified or generalist
Fungi,Ascomycota,Eurotiomycetes,c3	11	5.3103395989364e-05	Urban-Soil
Fungi,Ascomycota,Eurotiomycetes,c30	1	2.85066955109305e-07	Not classified or generalist
Fungi,Ascomycota,Eurotiomycetes,c31	4	3.9538404308554e-07	Not classified or generalist
Fungi,Ascomycota,Eurotiomycetes,c32	3	2.6291021506292e-07	Not classified or generalist
Fungi,Ascomycota,Eurotiomycetes,c33	1	2.21355578537853e-07	Not classified or generalist
Fungi,Ascomycota,Eurotiomycetes,c34	2	2.26299299713933e-07	Not classified or generalist
Fungi,Ascomycota,Eurotiomycetes,c35	2	9.46041420804234e-08	Not classified or generalist
Fungi,Ascomycota,Eurotiomycetes,c36	3	4.96251302604761e-07	Not classified or generalist
Fungi,Ascomycota,Eurotiomycetes,c37	2	1.36095464076281e-06	Not classified or generalist
Fungi,Ascomycota,Eurotiomycetes,c38	3	3.91275635682195e-06	Not classified or generalist
Fungi,Ascomycota,Eurotiomycetes,c39	2	1.92070687351586e-07	Not classified or generalist
Fungi,Ascomycota,Eurotiomycetes,c4	3	2.19730065315109e-05	Not classified or generalist
Fungi,Ascomycota,Eurotiomycetes,c40	3	2.36691880914729e-07	Not classified or generalist
Fungi,Ascomycota,Eurotiomycetes,c41	2	2.4199412828559e-07	Not classified or generalist
Fungi,Ascomycota,Eurotiomycetes,c42	1	4.3512366132862e-08	Not classified or generalist
Fungi,Ascomycota,Eurotiomycetes,c43	2	3.96073991300574e-07	Not classified or generalist
Fungi,Ascomycota,Eurotiomycetes,c44	3	3.17609835267643e-06	Not classified or generalist
Fungi,Ascomycota,Eurotiomycetes,c45	3	1.42125683954245e-06	Not classified or generalist
Fungi,Ascomycota,Eurotiomycetes,c46	2	1.65365818121643e-06	Not classified or generalist
Fungi,Ascomycota,Eurotiomycetes,c47	3	1.74590593740339e-07	Not classified or generalist
Fungi,Ascomycota,Eurotiomycetes,c48	3	4.87096097870843e-07	Not classified or generalist
Fungi,Ascomycota,Eurotiomycetes,c49	2	3.3149071746688e-07	Not classified or generalist
Fungi,Ascomycota,Eurotiomycetes,c5	5	2.00582996541409e-05	Natural-Soil
Fungi,Ascomycota,Eurotiomycetes,c50	3	6.61081793227331e-07	Not classified or generalist
Fungi,Ascomycota,Eurotiomycetes,c51	2	1.04060051562585e-06	Not classified or generalist
Fungi,Ascomycota,Eurotiomycetes,c52	2	2.30783173842854e-06	Not classified or generalist
Fungi,Ascomycota,Eurotiomycetes,c53	2	8.51243260809603e-09	Not classified or generalist
Fungi,Ascomycota,Eurotiomycetes,c54	1	7.01214842062358e-09	Not classified or generalist
Fungi,Ascomycota,Eurotiomycetes,c55	2	2.48036195073126e-07	Not classified or generalist
Fungi,Ascomycota,Eurotiomycetes,c56	1	3.80870424215641e-07	Not classified or generalist
Fungi,Ascomycota,Eurotiomycetes,c57	1	3.26430853834779e-07	Not classified or generalist
Fungi,Ascomycota,Eurotiomycetes,c58	1	1.60308717331597e-08	Not classified or generalist
Fungi,Ascomycota,Eurotiomycetes,c59	2	1.97871938680659e-06	Not classified or generalist
Fungi,Ascomycota,Eurotiomycetes,c6	14	1.08931350831991e-06	Air
Fungi,Ascomycota,Eurotiomycetes,c60	1	5.59179650130941e-07	Not classified or generalist
Fungi,Ascomycota,Eurotiomycetes,c61	2	9.8452694802151e-08	Not classified or generalist
Fungi,Ascomycota,Eurotiomycetes,c62	1	1.95065356862061e-07	Not classified or generalist
Fungi,Ascomycota,Eurotiomycetes,c63	1	4.72951993704074e-07	Not classified or generalist
Fungi,Ascomycota,Eurotiomycetes,c64	2	5.50073196670901e-07	Not classified or generalist
Fungi,Ascomycota,Eurotiomycetes,c65	1	2.00555163770829e-07	Not classified or generalist
Fungi,Ascomycota,Eurotiomycetes,c66	2	4.60464278177122e-07	Not classified or generalist
Fungi,Ascomycota,Eurotiomycetes,c67	1	1.2082263061691e-07	Not classified or generalist
Fungi,Ascomycota,Eurotiomycetes,c68	2	2.82802517815727e-07	Not classified or generalist
Fungi,Ascomycota,Eurotiomycetes,c69	2	1.29468463565389e-06	Not classified or generalist
Fungi,Ascomycota,Eurotiomycetes,c7	17	1.02267481356243e-06	Not classified or generalist
Fungi,Ascomycota,Eurotiomycetes,c70	1	4.12819065939048e-07	Not classified or generalist
Fungi,Ascomycota,Eurotiomycetes,c71	2	5.20819344699068e-08	Not classified or generalist
Fungi,Ascomycota,Eurotiomycetes,c72	1	3.18233766278216e-07	Not classified or generalist
Fungi,Ascomycota,Eurotiomycetes,c73	1	1.75485768299475e-07	Not classified or generalist
Fungi,Ascomycota,Eurotiomycetes,c74	1	2.33164895596271e-07	Not classified or generalist
Fungi,Ascomycota,Eurotiomycetes,c75	2	1.81244971693354e-06	Not classified or generalist
Fungi,Ascomycota,Eurotiomycetes,c76	1	1.00277581885415e-07	Not classified or generalist
Fungi,Ascomycota,Eurotiomycetes,c77	2	2.09384753502742e-05	Not classified or generalist
Fungi,Ascomycota,Eurotiomycetes,c78	2	3.41395548657093e-07	Not classified or generalist
Fungi,Ascomycota,Eurotiomycetes,c79	2	2.04818354813199e-07	Not classified or generalist
Fungi,Ascomycota,Eurotiomycetes,c8	6	1.78515192907241e-06	Natural
Fungi,Ascomycota,Eurotiomycetes,c80	2	7.86338564011647e-07	Not classified or generalist
Fungi,Ascomycota,Eurotiomycetes,c81	1	3.73063832954033e-07	Not classified or generalist
Fungi,Ascomycota,Eurotiomycetes,c82	2	3.31838881232231e-07	Not classified or generalist
Fungi,Ascomycota,Eurotiomycetes,c83	2	2.39777082367989e-07	Not classified or generalist
Fungi,Ascomycota,Eurotiomycetes,c84	1	1.91939943874467e-07	Not classified or generalist
Fungi,Ascomycota,Eurotiomycetes,c85	2	6.31179878496737e-07	Not classified or generalist
Fungi,Ascomycota,Eurotiomycetes,c86	2	4.55866663270971e-07	Not classified or generalist
Fungi,Ascomycota,Eurotiomycetes,c87	1	1.06313931904653e-07	Not classified or generalist
Fungi,Ascomycota,Eurotiomycetes,c88	1	7.92760645027321e-07	Not classified or generalist
Fungi,Ascomycota,Eurotiomycetes,c89	2	2.82575283536162e-08	Not classified or generalist
Fungi,Ascomycota,Eurotiomycetes,c9	8	2.81595612283857e-06	Air
Fungi,Ascomycota,Eurotiomycetes,c90	2	1.54107155177489e-07	Not classified or generalist
Fungi,Ascomycota,Eurotiomycetes,c91	1	3.16876748378841e-08	Not classified or generalist
Fungi,Ascomycota,Eurotiomycetes,c92	1	1.2755301300351e-08	Not classified or generalist
Fungi,Ascomycota,Eurotiomycetes,c93	1	4.59471285149319e-07	Not classified or generalist
Fungi,Ascomycota,Eurotiomycetes,c94	1	5.36116853983085e-07	Not classified or generalist
Fungi,Ascomycota,Eurotiomycetes,c95	1	5.03410926991502e-09	Not classified or generalist
Fungi,Ascomycota,Eurotiomycetes,c96	1	1.29120814394276e-07	Not classified or generalist
Fungi,Ascomycota,Eurotiomycetes,c97	1	5.83091499087214e-08	Not classified or generalist
Fungi,Ascomycota,Eurotiomycetes,c98	1	7.9882807161563e-08	Not classified or generalist
Fungi,Ascomycota,Eurotiomycetes,c99	1	6.42886126463208e-08	Not classified or generalist
Fungi,Ascomycota,Eurotiomycetes,dummy_order_Amorphothecaceae	46	9.64955565718479e-05	Not classified or generalist
Fungi,Ascomycota,Eurotiomycetes,dummy_order_Calyptrozyma	1	7.61740848431283e-08	Not classified or generalist
Fungi,Ascomycota,Geoglossomycetes,Geoglossales	23	0.000316106134368223	Soil
Fungi,Ascomycota,Geoglossomycetes,c1	4	7.41780147545494e-07	Not classified or generalist
Fungi,Ascomycota,Geoglossomycetes,c10	1	7.01541571519302e-08	Not classified or generalist
Fungi,Ascomycota,Geoglossomycetes,c11	1	2.00002330754258e-06	Not classified or generalist
Fungi,Ascomycota,Geoglossomycetes,c12	1	2.0793040185755e-06	Not classified or generalist
Fungi,Ascomycota,Geoglossomycetes,c13	1	3.5987954167653e-07	Not classified or generalist
Fungi,Ascomycota,Geoglossomycetes,c14	1	3.69371498554934e-07	Not classified or generalist
Fungi,Ascomycota,Geoglossomycetes,c15	1	1.71942447689898e-06	Not classified or generalist
Fungi,Ascomycota,Geoglossomycetes,c16	1	5.73288485783277e-06	Not classified or generalist
Fungi,Ascomycota,Geoglossomycetes,c17	1	5.10199916066008e-08	Not classified or generalist
Fungi,Ascomycota,Geoglossomycetes,c2	2	9.10405466155566e-08	Not classified or generalist
Fungi,Ascomycota,Geoglossomycetes,c3	1	3.75413394706073e-07	Not classified or generalist
Fungi,Ascomycota,Geoglossomycetes,c4	2	2.20119166589153e-08	Not classified or generalist
Fungi,Ascomycota,Geoglossomycetes,c5	1	1.32763195277588e-06	Not classified or generalist
Fungi,Ascomycota,Geoglossomycetes,c6	1	3.57411235988723e-07	Not classified or generalist
Fungi,Ascomycota,Geoglossomycetes,c7	1	4.43785816788733e-09	Not classified or generalist
Fungi,Ascomycota,Geoglossomycetes,c8	1	7.9882807161563e-08	Not classified or generalist
Fungi,Ascomycota,Geoglossomycetes,c9	1	1.00277581885415e-07	Not classified or generalist
Fungi,Ascomycota,Lecanoromycetes,Acarosporales	36	0.000929101412764271	Natural-Soil
Fungi,Ascomycota,Lecanoromycetes,Baeomycetales	21	7.06104217939328e-05	Natural
Fungi,Ascomycota,Lecanoromycetes,Lecanorales	97	0.004015777487159	Air
Fungi,Ascomycota,Lecanoromycetes,Lecideales	23	2.44498960516905e-05	Not classified or generalist
Fungi,Ascomycota,Lecanoromycetes,Ostropales	21	3.67767820317465e-05	Not classified or generalist
Fungi,Ascomycota,Lecanoromycetes,Teloschistales	23	2.37770648340095e-05	Not classified or generalist
Fungi,Ascomycota,Lecanoromycetes,Umbilicariales	41	0.000122437999376758	Natural
Fungi,Ascomycota,Lecanoromycetes,c1	4	2.38641614170395e-06	Not classified or generalist
Fungi,Ascomycota,Lecanoromycetes,c10	7	7.4830827063797e-05	Soil
Fungi,Ascomycota,Lecanoromycetes,c11	6	1.53984433848132e-06	Natural-Air
Fungi,Ascomycota,Lecanoromycetes,c12	4	4.01767936044428e-06	Not classified or generalist
Fungi,Ascomycota,Lecanoromycetes,c13	3	3.38170820319815e-06	Not classified or generalist
Fungi,Ascomycota,Lecanoromycetes,c14	6	9.18189669992372e-06	Natural-Soil
Fungi,Ascomycota,Lecanoromycetes,c15	4	6.27971402630483e-07	Not classified or generalist
Fungi,Ascomycota,Lecanoromycetes,c16	2	5.95800591642028e-07	Not classified or generalist
Fungi,Ascomycota,Lecanoromycetes,c17	3	3.83948829505913e-07	Not classified or generalist
Fungi,Ascomycota,Lecanoromycetes,c18	2	1.86238983232036e-07	Not classified or generalist
Fungi,Ascomycota,Lecanoromycetes,c19	2	1.30115869999602e-06	Not classified or generalist
Fungi,Ascomycota,Lecanoromycetes,c2	5	3.16044773642868e-06	Natural-Air
Fungi,Ascomycota,Lecanoromycetes,c20	5	7.40486896848937e-06	Natural-Air
Fungi,Ascomycota,Lecanoromycetes,c21	4	7.89413408620617e-07	Not classified or generalist
Fungi,Ascomycota,Lecanoromycetes,c22	1	2.83249099262487e-07	Not classified or generalist
Fungi,Ascomycota,Lecanoromycetes,c23	3	1.14268132523418e-06	Not classified or generalist
Fungi,Ascomycota,Lecanoromycetes,c24	1	1.93069745848837e-06	Not classified or generalist
Fungi,Ascomycota,Lecanoromycetes,c25	1	4.49139365723618e-08	Not classified or generalist
Fungi,Ascomycota,Lecanoromycetes,c26	3	6.03107864227971e-06	Not classified or generalist
Fungi,Ascomycota,Lecanoromycetes,c27	4	5.07007727924833e-07	Not classified or generalist
Fungi,Ascomycota,Lecanoromycetes,c28	2	3.44518099226924e-07	Not classified or generalist
Fungi,Ascomycota,Lecanoromycetes,c29	1	4.39355439388597e-07	Not classified or generalist
Fungi,Ascomycota,Lecanoromycetes,c3	6	2.43039314239759e-05	Natural-Soil
Fungi,Ascomycota,Lecanoromycetes,c30	1	7.58886668034849e-07	Not classified or generalist
Fungi,Ascomycota,Lecanoromycetes,c31	1	1.21392471112495e-07	Not classified or generalist
Fungi,Ascomycota,Lecanoromycetes,c32	3	2.58421124613425e-06	Not classified or generalist
Fungi,Ascomycota,Lecanoromycetes,c33	3	1.23385470335241e-07	Not classified or generalist
Fungi,Ascomycota,Lecanoromycetes,c34	3	1.75510674393791e-06	Not classified or generalist
Fungi,Ascomycota,Lecanoromycetes,c35	3	5.39320565223609e-07	Not classified or generalist
Fungi,Ascomycota,Lecanoromycetes,c36	3	9.48268744602183e-07	Not classified or generalist
Fungi,Ascomycota,Lecanoromycetes,c37	3	5.69959444984269e-07	Not classified or generalist
Fungi,Ascomycota,Lecanoromycetes,c38	2	9.7240956840167e-07	Not classified or generalist
Fungi,Ascomycota,Lecanoromycetes,c39	1	2.67445397213797e-07	Not classified or generalist
Fungi,Ascomycota,Lecanoromycetes,c4	10	3.09351746555651e-05	Natural-Soil
Fungi,Ascomycota,Lecanoromycetes,c40	2	8.49201256901126e-07	Not classified or generalist
Fungi,Ascomycota,Lecanoromycetes,c41	1	2.38873506629411e-06	Not classified or generalist
Fungi,Ascomycota,Lecanoromycetes,c42	2	1.38269048770095e-05	Not classified or generalist
Fungi,Ascomycota,Lecanoromycetes,c43	1	1.50416372828122e-07	Not classified or generalist
Fungi,Ascomycota,Lecanoromycetes,c44	2	7.14657169786076e-08	Not classified or generalist
Fungi,Ascomycota,Lecanoromycetes,c45	2	3.38451774226212e-07	Not classified or generalist
Fungi,Ascomycota,Lecanoromycetes,c46	1	6.94547128672055e-08	Not classified or generalist
Fungi,Ascomycota,Lecanoromycetes,c47	1	4.69068982414858e-08	Not classified or generalist
Fungi,Ascomycota,Lecanoromycetes,c48	1	1.94363833029071e-08	Not classified or generalist
Fungi,Ascomycota,Lecanoromycetes,c49	1	3.47273564336027e-08	Not classified or generalist
Fungi,Ascomycota,Lecanoromycetes,c5	15	0.000105528138240483	Natural-Soil
Fungi,Ascomycota,Lecanoromycetes,c50	1	1.94363833029071e-08	Not classified or generalist
Fungi,Ascomycota,Lecanoromycetes,c51	1	1.37663660182688e-08	Not classified or generalist
Fungi,Ascomycota,Lecanoromycetes,c52	1	2.29265113165591e-08	Not classified or generalist
Fungi,Ascomycota,Lecanoromycetes,c53	1	9.43924931342811e-08	Not classified or generalist
Fungi,Ascomycota,Lecanoromycetes,c54	1	1.25346977356768e-07	Not classified or generalist
Fungi,Ascomycota,Lecanoromycetes,c55	1	4.98723049463655e-09	Not classified or generalist
Fungi,Ascomycota,Lecanoromycetes,c56	1	3.08259137091484e-07	Not classified or generalist
Fungi,Ascomycota,Lecanoromycetes,c57	1	3.27735020693061e-08	Not classified or generalist
Fungi,Ascomycota,Lecanoromycetes,c58	1	7.36841922439601e-09	Not classified or generalist
Fungi,Ascomycota,Lecanoromycetes,c59	1	4.58878867275628e-09	Not classified or generalist
Fungi,Ascomycota,Lecanoromycetes,c6	4	2.9402856611915e-06	Not classified or generalist
Fungi,Ascomycota,Lecanoromycetes,c60	1	3.88727666058143e-08	Not classified or generalist
Fungi,Ascomycota,Lecanoromycetes,c61	1	6.06962355562473e-08	Not classified or generalist
Fungi,Ascomycota,Lecanoromycetes,c62	1	2.29265113165591e-08	Not classified or generalist
Fungi,Ascomycota,Lecanoromycetes,c63	1	4.81639197150625e-08	Not classified or generalist
Fungi,Ascomycota,Lecanoromycetes,c64	1	1.54652967189645e-06	Not classified or generalist
Fungi,Ascomycota,Lecanoromycetes,c65	1	1.07242334427141e-07	Not classified or generalist
Fungi,Ascomycota,Lecanoromycetes,c66	1	4.48723609869254e-09	Not classified or generalist
Fungi,Ascomycota,Lecanoromycetes,c67	1	7.50953759667636e-09	Not classified or generalist
Fungi,Ascomycota,Lecanoromycetes,c68	1	6.06962355562473e-08	Not classified or generalist
Fungi,Ascomycota,Lecanoromycetes,c69	1	1.70995747046605e-06	Not classified or generalist
Fungi,Ascomycota,Lecanoromycetes,c7	9	1.37026312491115e-06	Air
Fungi,Ascomycota,Lecanoromycetes,c70	1	2.55919925165957e-07	Not classified or generalist
Fungi,Ascomycota,Lecanoromycetes,c71	1	3.05334924514911e-06	Not classified or generalist
Fungi,Ascomycota,Lecanoromycetes,c72	1	5.36116853983085e-07	Not classified or generalist
Fungi,Ascomycota,Lecanoromycetes,c73	1	3.27735020693061e-08	Not classified or generalist
Fungi,Ascomycota,Lecanoromycetes,c74	1	1.72745909893699e-08	Not classified or generalist
Fungi,Ascomycota,Lecanoromycetes,c75	1	7.65299874099012e-07	Not classified or generalist
Fungi,Ascomycota,Lecanoromycetes,c76	1	2.74651985916436e-07	Not classified or generalist
Fungi,Ascomycota,Lecanoromycetes,c77	1	1.1237679829189e-08	Not classified or generalist
Fungi,Ascomycota,Lecanoromycetes,c78	1	1.05182226309354e-08	Not classified or generalist
Fungi,Ascomycota,Lecanoromycetes,c79	1	1.63795857736474e-07	Not classified or generalist
Fungi,Ascomycota,Lecanoromycetes,c8	9	9.86312660457333e-07	Air
Fungi,Ascomycota,Lecanoromycetes,c80	1	5.82163394651767e-08	Not classified or generalist
Fungi,Ascomycota,Lecanoromycetes,c81	1	4.84412383444347e-08	Not classified or generalist
Fungi,Ascomycota,Lecanoromycetes,c82	1	1.18449356378767e-08	Not classified or generalist
Fungi,Ascomycota,Lecanoromycetes,c83	1	1.41588739701422e-07	Not classified or generalist
Fungi,Ascomycota,Lecanoromycetes,c84	1	4.03790109518869e-07	Not classified or generalist
Fungi,Ascomycota,Lecanoromycetes,c85	1	4.04641570374982e-08	Not classified or generalist
Fungi,Ascomycota,Lecanoromycetes,c86	1	3.21808133739863e-07	Not classified or generalist
Fungi,Ascomycota,Lecanoromycetes,c87	1	1.29652240572762e-08	Not classified or generalist
Fungi,Ascomycota,Lecanoromycetes,c88	1	1.44195907640794e-06	Not classified or generalist
Fungi,Ascomycota,Lecanoromycetes,c89	1	5.36116853983085e-07	Not classified or generalist
Fungi,Ascomycota,Lecanoromycetes,c9	2	6.14848497444749e-05	Not classified or generalist
Fungi,Ascomycota,Lecanoromycetes,c90	1	5.61883991459449e-08	Not classified or generalist
Fungi,Ascomycota,Lecanoromycetes,c91	1	5.18303554744191e-08	Not classified or generalist
Fungi,Ascomycota,Lecanoromycetes,c92	1	8.60735603228644e-08	Not classified or generalist
Fungi,Ascomycota,Lecanoromycetes,c93	1	4.53515610401167e-08	Not classified or generalist
Fungi,Ascomycota,Lecanoromycetes,dummy_order_Carbonicolaceae	11	4.2480524064465e-06	Not classified or generalist
Fungi,Ascomycota,Leotiomycetes,Erysiphales	66	0.00238581424107723	Air
Fungi,Ascomycota,Leotiomycetes,Helotiales	161	0.0523035397885892	Not classified or generalist
Fungi,Ascomycota,Leotiomycetes,Leotiales	77	0.00251706645256285	Natural-Soil
Fungi,Ascomycota,Leotiomycetes,Rhytismatales	83	0.00134227875541215	Not classified or generalist
Fungi,Ascomycota,Leotiomycetes,Thelebolales	25	4.08756219426116e-05	Not classified or generalist
Fungi,Ascomycota,Leotiomycetes,c1	30	5.72951326449589e-05	Natural
Fungi,Ascomycota,Leotiomycetes,c10	17	1.02571494838685e-05	Natural-Soil
Fungi,Ascomycota,Leotiomycetes,c100	1	2.2255286370624e-07	Not classified or generalist
Fungi,Ascomycota,Leotiomycetes,c101	3	2.03197960802521e-07	Not classified or generalist
Fungi,Ascomycota,Leotiomycetes,c102	2	8.09289412215062e-08	Not classified or generalist
Fungi,Ascomycota,Leotiomycetes,c103	2	1.26613141075048e-06	Not classified or generalist
Fungi,Ascomycota,Leotiomycetes,c104	4	9.43775339700666e-08	Not classified or generalist
Fungi,Ascomycota,Leotiomycetes,c105	1	3.04503338412212e-07	Not classified or generalist
Fungi,Ascomycota,Leotiomycetes,c106	3	1.97996634285607e-06	Not classified or generalist
Fungi,Ascomycota,Leotiomycetes,c107	3	1.19310610534145e-05	Not classified or generalist
Fungi,Ascomycota,Leotiomycetes,c108	2	2.08293328130624e-07	Not classified or generalist
Fungi,Ascomycota,Leotiomycetes,c109	2	2.63936623846769e-07	Not classified or generalist
Fungi,Ascomycota,Leotiomycetes,c11	8	1.88889789230773e-05	Urban-Soil
Fungi,Ascomycota,Leotiomycetes,c110	3	1.20983713606507e-07	Not classified or generalist
Fungi,Ascomycota,Leotiomycetes,c111	2	4.40090606131161e-06	Not classified or generalist
Fungi,Ascomycota,Leotiomycetes,c112	3	9.45731145525631e-07	Not classified or generalist
Fungi,Ascomycota,Leotiomycetes,c113	3	1.30161458367895e-06	Not classified or generalist
Fungi,Ascomycota,Leotiomycetes,c114	3	2.68502748084266e-07	Not classified or generalist
Fungi,Ascomycota,Leotiomycetes,c115	2	3.00806606883468e-07	Not classified or generalist
Fungi,Ascomycota,Leotiomycetes,c116	3	2.95423569493867e-06	Not classified or generalist
Fungi,Ascomycota,Leotiomycetes,c117	2	1.02575386873573e-07	Not classified or generalist
Fungi,Ascomycota,Leotiomycetes,c118	2	2.25744052977204e-07	Not classified or generalist
Fungi,Ascomycota,Leotiomycetes,c119	1	1.19167552995987e-07	Not classified or generalist
Fungi,Ascomycota,Leotiomycetes,c12	17	5.69600820441496e-06	Air
Fungi,Ascomycota,Leotiomycetes,c120	1	2.80609953836305e-07	Not classified or generalist
Fungi,Ascomycota,Leotiomycetes,c121	2	3.6026560022632e-08	Not classified or generalist
Fungi,Ascomycota,Leotiomycetes,c122	1	1.46645590593365e-06	Not classified or generalist
Fungi,Ascomycota,Leotiomycetes,c123	3	2.76005370213812e-08	Not classified or generalist
Fungi,Ascomycota,Leotiomycetes,c124	2	4.59238490602244e-07	Not classified or generalist
Fungi,Ascomycota,Leotiomycetes,c125	2	2.4247799424435e-06	Not classified or generalist
Fungi,Ascomycota,Leotiomycetes,c126	2	6.95857710785995e-06	Not classified or generalist
Fungi,Ascomycota,Leotiomycetes,c127	1	1.23097094251745e-07	Not classified or generalist
Fungi,Ascomycota,Leotiomycetes,c128	3	1.36193885238699e-06	Not classified or generalist
Fungi,Ascomycota,Leotiomycetes,c129	2	9.78136397031915e-07	Not classified or generalist
Fungi,Ascomycota,Leotiomycetes,c13	20	7.26930842313284e-05	Not classified or generalist
Fungi,Ascomycota,Leotiomycetes,c130	3	2.29553317935088e-07	Not classified or generalist
Fungi,Ascomycota,Leotiomycetes,c131	2	7.56043860812445e-07	Not classified or generalist
Fungi,Ascomycota,Leotiomycetes,c132	3	1.87871719183815e-06	Not classified or generalist
Fungi,Ascomycota,Leotiomycetes,c133	1	1.0189792142022e-06	Not classified or generalist
Fungi,Ascomycota,Leotiomycetes,c134	2	3.15652730871293e-07	Not classified or generalist
Fungi,Ascomycota,Leotiomycetes,c135	3	1.04283378650211e-06	Not classified or generalist
Fungi,Ascomycota,Leotiomycetes,c136	2	8.64990868813119e-06	Not classified or generalist
Fungi,Ascomycota,Leotiomycetes,c137	1	4.58002386772366e-06	Not classified or generalist
Fungi,Ascomycota,Leotiomycetes,c138	2	2.09294767165926e-06	Not classified or generalist
Fungi,Ascomycota,Leotiomycetes,c139	1	1.40847644164687e-07	Not classified or generalist
Fungi,Ascomycota,Leotiomycetes,c14	8	1.48143309888952e-05	Urban-Soil
Fungi,Ascomycota,Leotiomycetes,c140	3	3.08854853756037e-06	Not classified or generalist
Fungi,Ascomycota,Leotiomycetes,c141	3	6.9208123176998e-06	Not classified or generalist
Fungi,Ascomycota,Leotiomycetes,c142	2	8.30158663070517e-07	Not classified or generalist
Fungi,Ascomycota,Leotiomycetes,c143	2	5.4652654935706e-08	Not classified or generalist
Fungi,Ascomycota,Leotiomycetes,c144	3	7.27773029302024e-07	Not classified or generalist
Fungi,Ascomycota,Leotiomycetes,c145	2	4.17969391327397e-07	Not classified or generalist
Fungi,Ascomycota,Leotiomycetes,c146	3	2.75178559122944e-06	Not classified or generalist
Fungi,Ascomycota,Leotiomycetes,c147	2	5.35087475406474e-07	Not classified or generalist
Fungi,Ascomycota,Leotiomycetes,c148	1	1.86639842573373e-07	Not classified or generalist
Fungi,Ascomycota,Leotiomycetes,c149	2	2.38817347598209e-07	Not classified or generalist
Fungi,Ascomycota,Leotiomycetes,c15	14	1.27143825282355e-05	Not classified or generalist
Fungi,Ascomycota,Leotiomycetes,c150	2	3.6545659955446e-07	Not classified or generalist
Fungi,Ascomycota,Leotiomycetes,c151	1	4.64530730651715e-07	Not classified or generalist
Fungi,Ascomycota,Leotiomycetes,c152	1	8.94145501578974e-09	Not classified or generalist
Fungi,Ascomycota,Leotiomycetes,c153	2	7.37051991131692e-07	Not classified or generalist
Fungi,Ascomycota,Leotiomycetes,c154	2	5.5641250172972e-08	Not classified or generalist
Fungi,Ascomycota,Leotiomycetes,c155	2	6.43761491247426e-08	Not classified or generalist
Fungi,Ascomycota,Leotiomycetes,c156	1	2.38877188581916e-07	Not classified or generalist
Fungi,Ascomycota,Leotiomycetes,c157	2	8.66146390212352e-07	Not classified or generalist
Fungi,Ascomycota,Leotiomycetes,c158	2	1.58621398354754e-07	Not classified or generalist
Fungi,Ascomycota,Leotiomycetes,c159	2	1.52807357431295e-07	Not classified or generalist
Fungi,Ascomycota,Leotiomycetes,c16	9	1.83958857475305e-06	Air
Fungi,Ascomycota,Leotiomycetes,c160	2	3.43374747384106e-07	Not classified or generalist
Fungi,Ascomycota,Leotiomycetes,c161	2	4.24415539958555e-07	Not classified or generalist
Fungi,Ascomycota,Leotiomycetes,c162	1	1.59977007920034e-07	Not classified or generalist
Fungi,Ascomycota,Leotiomycetes,c163	1	1.60485579215913e-07	Not classified or generalist
Fungi,Ascomycota,Leotiomycetes,c164	1	1.08580540264507e-07	Not classified or generalist
Fungi,Ascomycota,Leotiomycetes,c165	2	3.47794059064617e-06	Not classified or generalist
Fungi,Ascomycota,Leotiomycetes,c166	1	1.31105136374227e-08	Not classified or generalist
Fungi,Ascomycota,Leotiomycetes,c167	2	4.74359003820344e-07	Not classified or generalist
Fungi,Ascomycota,Leotiomycetes,c168	1	2.59151777372096e-08	Not classified or generalist
Fungi,Ascomycota,Leotiomycetes,c169	2	2.06736870645477e-06	Not classified or generalist
Fungi,Ascomycota,Leotiomycetes,c17	19	1.1817537968338e-05	Air
Fungi,Ascomycota,Leotiomycetes,c170	2	2.7631609736025e-08	Not classified or generalist
Fungi,Ascomycota,Leotiomycetes,c171	1	3.30880988776438e-06	Not classified or generalist
Fungi,Ascomycota,Leotiomycetes,c172	2	8.13476102229983e-07	Not classified or generalist
Fungi,Ascomycota,Leotiomycetes,c173	1	5.49303971832872e-07	Not classified or generalist
Fungi,Ascomycota,Leotiomycetes,c174	1	6.86629964791089e-07	Not classified or generalist
Fungi,Ascomycota,Leotiomycetes,c175	1	7.18945264454067e-07	Not classified or generalist
Fungi,Ascomycota,Leotiomycetes,c176	1	1.95065356862061e-07	Not classified or generalist
Fungi,Ascomycota,Leotiomycetes,c177	1	1.26943066253959e-07	Not classified or generalist
Fungi,Ascomycota,Leotiomycetes,c178	2	1.84112902608056e-06	Not classified or generalist
Fungi,Ascomycota,Leotiomycetes,c179	2	1.22663705330583e-08	Not classified or generalist
Fungi,Ascomycota,Leotiomycetes,c18	17	8.82527670425804e-06	Air
Fungi,Ascomycota,Leotiomycetes,c180	1	1.59765614323126e-07	Not classified or generalist
Fungi,Ascomycota,Leotiomycetes,c181	1	9.38137964829715e-08	Not classified or generalist
Fungi,Ascomycota,Leotiomycetes,c182	2	1.03318633313929e-07	Not classified or generalist
Fungi,Ascomycota,Leotiomycetes,c183	2	2.9889239602838e-07	Not classified or generalist
Fungi,Ascomycota,Leotiomycetes,c184	1	4.58530226331182e-08	Not classified or generalist
Fungi,Ascomycota,Leotiomycetes,c185	1	5.57436876782058e-07	Not classified or generalist
Fungi,Ascomycota,Leotiomycetes,c186	2	4.1491047570484e-07	Not classified or generalist
Fungi,Ascomycota,Leotiomycetes,c187	1	1.6601668390339e-07	Not classified or generalist
Fungi,Ascomycota,Leotiomycetes,c188	1	3.55113794301691e-07	Not classified or generalist
Fungi,Ascomycota,Leotiomycetes,c189	1	2.59151777372095e-08	Not classified or generalist
Fungi,Ascomycota,Leotiomycetes,c19	11	2.9256664390081e-06	Air
Fungi,Ascomycota,Leotiomycetes,c190	2	1.76826662037477e-06	Not classified or generalist
Fungi,Ascomycota,Leotiomycetes,c191	1	1.27959962582978e-07	Not classified or generalist
Fungi,Ascomycota,Leotiomycetes,c192	1	9.50630245136523e-08	Not classified or generalist
Fungi,Ascomycota,Leotiomycetes,c193	2	8.24976265012703e-07	Not classified or generalist
Fungi,Ascomycota,Leotiomycetes,c194	1	5.73988558515793e-08	Not classified or generalist
Fungi,Ascomycota,Leotiomycetes,c195	2	4.28767428352124e-07	Not classified or generalist
Fungi,Ascomycota,Leotiomycetes,c196	1	3.04696339372513e-07	Not classified or generalist
Fungi,Ascomycota,Leotiomycetes,c197	1	4.18317782672481e-06	Not classified or generalist
Fungi,Ascomycota,Leotiomycetes,c198	2	5.72553338299655e-07	Not classified or generalist
Fungi,Ascomycota,Leotiomycetes,c199	1	2.13302677226712e-07	Not classified or generalist
Fungi,Ascomycota,Leotiomycetes,c2	6	0.000122499051160055	Natural-Soil
Fungi,Ascomycota,Leotiomycetes,c20	2	3.03924885728037e-06	Not classified or generalist
Fungi,Ascomycota,Leotiomycetes,c200	1	1.52348169686257e-07	Not classified or generalist
Fungi,Ascomycota,Leotiomycetes,c201	2	4.33167216312181e-06	Not classified or generalist
Fungi,Ascomycota,Leotiomycetes,c202	1	5.73746489185204e-06	Not classified or generalist
Fungi,Ascomycota,Leotiomycetes,c203	2	1.18021830624132e-07	Not classified or generalist
Fungi,Ascomycota,Leotiomycetes,c204	1	3.71624584521372e-07	Not classified or generalist
Fungi,Ascomycota,Leotiomycetes,c205	1	5.78841836563729e-07	Not classified or generalist
Fungi,Ascomycota,Leotiomycetes,c206	1	3.88956721718287e-08	Not classified or generalist
Fungi,Ascomycota,Leotiomycetes,c207	1	2.99527108084238e-07	Not classified or generalist
Fungi,Ascomycota,Leotiomycetes,c208	1	1.86639842573373e-07	Not classified or generalist
Fungi,Ascomycota,Leotiomycetes,c209	1	4.47072750789487e-08	Not classified or generalist
Fungi,Ascomycota,Leotiomycetes,c21	13	8.5656256278861e-06	Air
Fungi,Ascomycota,Leotiomycetes,c210	1	4.69068982414858e-08	Not classified or generalist
Fungi,Ascomycota,Leotiomycetes,c211	1	8.98581324252715e-08	Not classified or generalist
Fungi,Ascomycota,Leotiomycetes,c212	1	6.01665491312487e-07	Not classified or generalist
Fungi,Ascomycota,Leotiomycetes,c213	1	1.29575888686048e-08	Not classified or generalist
Fungi,Ascomycota,Leotiomycetes,c214	1	3.16876748378841e-08	Not classified or generalist
Fungi,Ascomycota,Leotiomycetes,c215	1	3.16876748378841e-08	Not classified or generalist
Fungi,Ascomycota,Leotiomycetes,c216	1	2.31536734625492e-06	Not classified or generalist
Fungi,Ascomycota,Leotiomycetes,c217	1	1.06651338613356e-07	Not classified or generalist
Fungi,Ascomycota,Leotiomycetes,c218	1	6.90983639574797e-09	Not classified or generalist
Fungi,Ascomycota,Leotiomycetes,c219	1	1.1995984722551e-06	Not classified or generalist
Fungi,Ascomycota,Leotiomycetes,c22	23	2.00719417202235e-05	Not classified or generalist
Fungi,Ascomycota,Leotiomycetes,c220	1	2.07295091872439e-08	Not classified or generalist
Fungi,Ascomycota,Leotiomycetes,c221	1	1.00277581885415e-07	Not classified or generalist
Fungi,Ascomycota,Leotiomycetes,c222	1	4.81639197150625e-08	Not classified or generalist
Fungi,Ascomycota,Leotiomycetes,c223	1	4.38164628656419e-06	Not classified or generalist
Fungi,Ascomycota,Leotiomycetes,c224	1	3.40111165222622e-08	Not classified or generalist
Fungi,Ascomycota,Leotiomycetes,c225	1	1.70995747046605e-06	Not classified or generalist
Fungi,Ascomycota,Leotiomycetes,c226	1	7.63337311287276e-07	Not classified or generalist
Fungi,Ascomycota,Leotiomycetes,c227	1	2.65349289533088e-06	Not classified or generalist
Fungi,Ascomycota,Leotiomycetes,c228	1	6.99130518665736e-07	Not classified or generalist
Fungi,Ascomycota,Leotiomycetes,c229	1	1.02409312352582e-06	Not classified or generalist
Fungi,Ascomycota,Leotiomycetes,c23	14	6.6646252227948e-05	Urban-Soil
Fungi,Ascomycota,Leotiomycetes,c230	1	6.55183430945895e-08	Not classified or generalist
Fungi,Ascomycota,Leotiomycetes,c231	1	3.16876748378841e-08	Not classified or generalist
Fungi,Ascomycota,Leotiomycetes,c232	1	1.64523029145502e-07	Not classified or generalist
Fungi,Ascomycota,Leotiomycetes,c233	1	1.15597176409307e-07	Not classified or generalist
Fungi,Ascomycota,Leotiomycetes,c234	1	1.29120814394276e-07	Not classified or generalist
Fungi,Ascomycota,Leotiomycetes,c235	1	3.16876748378841e-08	Not classified or generalist
Fungi,Ascomycota,Leotiomycetes,c236	1	1.52667462257455e-06	Not classified or generalist
Fungi,Ascomycota,Leotiomycetes,c237	1	7.9882807161563e-08	Not classified or generalist
Fungi,Ascomycota,Leotiomycetes,c238	1	4.49290662126358e-07	Not classified or generalist
Fungi,Ascomycota,Leotiomycetes,c239	1	5.15723546355992e-08	Not classified or generalist
Fungi,Ascomycota,Leotiomycetes,c24	8	0.000331788728381097	Natural-Soil
Fungi,Ascomycota,Leotiomycetes,c240	1	1.55617964274718e-07	Not classified or generalist
Fungi,Ascomycota,Leotiomycetes,c241	1	6.51483241587042e-08	Not classified or generalist
Fungi,Ascomycota,Leotiomycetes,c242	1	1.75485768299475e-07	Not classified or generalist
Fungi,Ascomycota,Leotiomycetes,c243	1	9.66581044935279e-08	Not classified or generalist
Fungi,Ascomycota,Leotiomycetes,c244	1	5.01387909427073e-08	Not classified or generalist
Fungi,Ascomycota,Leotiomycetes,c245	1	1.02039983213202e-07	Not classified or generalist
Fungi,Ascomycota,Leotiomycetes,c246	1	6.90983639574797e-09	Not classified or generalist
Fungi,Ascomycota,Leotiomycetes,c247	1	3.16876748378841e-08	Not classified or generalist
Fungi,Ascomycota,Leotiomycetes,c248	1	4.98723049463655e-09	Not classified or generalist
Fungi,Ascomycota,Leotiomycetes,c249	1	1.29575888686048e-08	Not classified or generalist
Fungi,Ascomycota,Leotiomycetes,c25	18	2.74238896688294e-05	Natural
Fungi,Ascomycota,Leotiomycetes,c250	1	8.29891388536856e-08	Not classified or generalist
Fungi,Ascomycota,Leotiomycetes,c251	1	8.71506008041702e-08	Not classified or generalist
Fungi,Ascomycota,Leotiomycetes,c252	1	1.53063615604211e-07	Not classified or generalist
Fungi,Ascomycota,Leotiomycetes,c253	1	1.75085310680427e-07	Not classified or generalist
Fungi,Ascomycota,Leotiomycetes,c254	1	1.95193153417652e-06	Not classified or generalist
Fungi,Ascomycota,Leotiomycetes,c255	1	1.60891454874031e-07	Not classified or generalist
Fungi,Ascomycota,Leotiomycetes,c256	1	8.09283140749964e-08	Not classified or generalist
Fungi,Ascomycota,Leotiomycetes,c257	1	7.30274381094032e-07	Not classified or generalist
Fungi,Ascomycota,Leotiomycetes,c258	1	4.47072750789487e-09	Not classified or generalist
Fungi,Ascomycota,Leotiomycetes,c259	1	5.33256693066781e-08	Not classified or generalist
Fungi,Ascomycota,Leotiomycetes,c26	12	1.39876299698575e-06	Air
Fungi,Ascomycota,Leotiomycetes,c260	1	5.67688038570659e-08	Not classified or generalist
Fungi,Ascomycota,Leotiomycetes,c261	1	1.31449388596926e-06	Not classified or generalist
Fungi,Ascomycota,Leotiomycetes,c262	1	5.49303971832871e-07	Not classified or generalist
Fungi,Ascomycota,Leotiomycetes,c263	1	6.39799812914892e-08	Not classified or generalist
Fungi,Ascomycota,Leotiomycetes,c264	1	8.77794105879276e-07	Not classified or generalist
Fungi,Ascomycota,Leotiomycetes,c265	1	7.70647842728711e-08	Not classified or generalist
Fungi,Ascomycota,Leotiomycetes,c266	1	5.33256693066781e-08	Not classified or generalist
Fungi,Ascomycota,Leotiomycetes,c267	1	7.12667387773262e-08	Not classified or generalist
Fungi,Ascomycota,Leotiomycetes,c268	1	2.92109752437613e-07	Not classified or generalist
Fungi,Ascomycota,Leotiomycetes,c269	1	1.06651338613356e-07	Not classified or generalist
Fungi,Ascomycota,Leotiomycetes,c27	4	4.33284246365815e-05	Not classified or generalist
Fungi,Ascomycota,Leotiomycetes,c270	1	1.37606355313016e-07	Not classified or generalist
Fungi,Ascomycota,Leotiomycetes,c271	1	7.9882807161563e-08	Not classified or generalist
Fungi,Ascomycota,Leotiomycetes,c272	1	1.26769762798053e-07	Not classified or generalist
Fungi,Ascomycota,Leotiomycetes,c273	1	6.77077567492056e-07	Not classified or generalist
Fungi,Ascomycota,Leotiomycetes,c274	1	5.00635839778424e-09	Not classified or generalist
Fungi,Ascomycota,Leotiomycetes,c275	1	1.44661372376454e-07	Not classified or generalist
Fungi,Ascomycota,Leotiomycetes,c276	1	1.70995747046605e-06	Not classified or generalist
Fungi,Ascomycota,Leotiomycetes,c277	1	4.75315122568261e-08	Not classified or generalist
Fungi,Ascomycota,Leotiomycetes,c278	1	2.91081697325884e-07	Not classified or generalist
Fungi,Ascomycota,Leotiomycetes,c279	1	2.89420918281865e-07	Not classified or generalist
Fungi,Ascomycota,Leotiomycetes,c28	1	9.06197725909341e-06	Not classified or generalist
Fungi,Ascomycota,Leotiomycetes,c280	1	1.56497382405208e-08	Not classified or generalist
Fungi,Ascomycota,Leotiomycetes,c281	1	6.55183430945895e-08	Not classified or generalist
Fungi,Ascomycota,Leotiomycetes,c282	1	5.07772265015834e-08	Not classified or generalist
Fungi,Ascomycota,Leotiomycetes,c283	1	7.82663695369765e-06	Not classified or generalist
Fungi,Ascomycota,Leotiomycetes,c284	1	6.51483241587042e-08	Not classified or generalist
Fungi,Ascomycota,Leotiomycetes,c285	1	5.10199916066008e-08	Not classified or generalist
Fungi,Ascomycota,Leotiomycetes,c286	1	9.20572885808075e-08	Not classified or generalist
Fungi,Ascomycota,Leotiomycetes,c287	1	2.59677451610547e-08	Not classified or generalist
Fungi,Ascomycota,Leotiomycetes,c288	1	3.9722517665329e-08	Not classified or generalist
Fungi,Ascomycota,Leotiomycetes,c289	1	9.93062941633224e-08	Not classified or generalist
Fungi,Ascomycota,Leotiomycetes,c29	8	0.000174758078260347	Natural-Soil
Fungi,Ascomycota,Leotiomycetes,c290	1	1.61286040715364e-07	Not classified or generalist
Fungi,Ascomycota,Leotiomycetes,c291	1	1.33314173266695e-07	Not classified or generalist
Fungi,Ascomycota,Leotiomycetes,c292	1	4.4444962389835e-08	Not classified or generalist
Fungi,Ascomycota,Leotiomycetes,c293	1	7.37403796559388e-08	Not classified or generalist
Fungi,Ascomycota,Leotiomycetes,c294	1	1.0364754593622e-08	Not classified or generalist
Fungi,Ascomycota,Leotiomycetes,c295	1	3.04696339372513e-07	Not classified or generalist
Fungi,Ascomycota,Leotiomycetes,c296	1	5.30734899903506e-08	Not classified or generalist
Fungi,Ascomycota,Leotiomycetes,c297	1	8.77713083514898e-08	Not classified or generalist
Fungi,Ascomycota,Leotiomycetes,c298	1	4.8329052246764e-08	Not classified or generalist
Fungi,Ascomycota,Leotiomycetes,c299	1	2.27610903884555e-06	Not classified or generalist
Fungi,Ascomycota,Leotiomycetes,c3	9	0.000352207400252167	Natural-Soil
Fungi,Ascomycota,Leotiomycetes,c30	12	5.70384878100241e-06	Natural
Fungi,Ascomycota,Leotiomycetes,c300	1	7.9882807161563e-08	Not classified or generalist
Fungi,Ascomycota,Leotiomycetes,c301	1	7.23306861882272e-08	Not classified or generalist
Fungi,Ascomycota,Leotiomycetes,c302	1	1.03660710948838e-07	Not classified or generalist
Fungi,Ascomycota,Leotiomycetes,c303	1	2.07762470633219e-07	Not classified or generalist
Fungi,Ascomycota,Leotiomycetes,c304	1	5.53260925691238e-08	Not classified or generalist
Fungi,Ascomycota,Leotiomycetes,c305	1	8.0150417685164e-06	Not classified or generalist
Fungi,Ascomycota,Leotiomycetes,c306	1	1.01849018242447e-07	Not classified or generalist
Fungi,Ascomycota,Leotiomycetes,c307	1	6.39799812914892e-08	Not classified or generalist
Fungi,Ascomycota,Leotiomycetes,c308	1	6.1681267528818e-09	Not classified or generalist
Fungi,Ascomycota,Leotiomycetes,c309	1	3.05334924514911e-06	Not classified or generalist
Fungi,Ascomycota,Leotiomycetes,c31	6	2.40494041740897e-05	Natural-Soil
Fungi,Ascomycota,Leotiomycetes,c310	1	8.94145501578974e-09	Not classified or generalist
Fungi,Ascomycota,Leotiomycetes,c311	1	9.61281950707525e-07	Not classified or generalist
Fungi,Ascomycota,Leotiomycetes,c312	1	4.66329791192542e-07	Not classified or generalist
Fungi,Ascomycota,Leotiomycetes,c313	1	4.75315122568261e-08	Not classified or generalist
Fungi,Ascomycota,Leotiomycetes,c314	1	1.84804486057902e-07	Not classified or generalist
Fungi,Ascomycota,Leotiomycetes,c315	1	1.06651338613356e-07	Not classified or generalist
Fungi,Ascomycota,Leotiomycetes,c316	1	7.94450353306579e-08	Not classified or generalist
Fungi,Ascomycota,Leotiomycetes,c317	1	7.36841922439601e-09	Not classified or generalist
Fungi,Ascomycota,Leotiomycetes,c318	1	4.34322161058028e-08	Not classified or generalist
Fungi,Ascomycota,Leotiomycetes,c319	1	3.50170621360854e-07	Not classified or generalist
Fungi,Ascomycota,Leotiomycetes,c32	10	5.66110702278559e-06	Not classified or generalist
Fungi,Ascomycota,Leotiomycetes,c320	1	9.67569238556802e-09	Not classified or generalist
Fungi,Ascomycota,Leotiomycetes,c321	1	8.03810458073381e-09	Not classified or generalist
Fungi,Ascomycota,Leotiomycetes,c322	1	1.25346977356768e-07	Not classified or generalist
Fungi,Ascomycota,Leotiomycetes,c323	1	5.03410926991502e-09	Not classified or generalist
Fungi,Ascomycota,Leotiomycetes,c324	1	2.02320785187491e-07	Not classified or generalist
Fungi,Ascomycota,Leotiomycetes,c325	1	7.70647842728711e-08	Not classified or generalist
Fungi,Ascomycota,Leotiomycetes,c326	1	1.41922009642665e-07	Not classified or generalist
Fungi,Ascomycota,Leotiomycetes,c327	1	4.38164628656419e-07	Not classified or generalist
Fungi,Ascomycota,Leotiomycetes,c328	1	7.36841922439601e-09	Not classified or generalist
Fungi,Ascomycota,Leotiomycetes,c329	1	1.10326376273426e-07	Not classified or generalist
Fungi,Ascomycota,Leotiomycetes,c33	12	1.69388077993226e-05	Not classified or generalist
Fungi,Ascomycota,Leotiomycetes,c330	1	1.07242334427141e-07	Not classified or generalist
Fungi,Ascomycota,Leotiomycetes,c331	1	6.55183430945895e-08	Not classified or generalist
Fungi,Ascomycota,Leotiomycetes,c332	1	7.70647842728711e-08	Not classified or generalist
Fungi,Ascomycota,Leotiomycetes,c333	1	2.54622545606116e-07	Not classified or generalist
Fungi,Ascomycota,Leotiomycetes,c334	1	4.38164628656419e-07	Not classified or generalist
Fungi,Ascomycota,Leotiomycetes,c335	1	2.34746073607812e-08	Not classified or generalist
Fungi,Ascomycota,Leotiomycetes,c336	1	1.58890070661316e-07	Not classified or generalist
Fungi,Ascomycota,Leotiomycetes,c337	1	1.19824210742345e-07	Not classified or generalist
Fungi,Ascomycota,Leotiomycetes,c338	1	4.08015376571847e-09	Not classified or generalist
Fungi,Ascomycota,Leotiomycetes,c339	1	7.63337311287276e-07	Not classified or generalist
Fungi,Ascomycota,Leotiomycetes,c34	13	6.70303027016674e-05	Soil
Fungi,Ascomycota,Leotiomycetes,c340	1	2.69574397275815e-07	Not classified or generalist
Fungi,Ascomycota,Leotiomycetes,c341	1	1.70995747046605e-06	Not classified or generalist
Fungi,Ascomycota,Leotiomycetes,c342	1	1.00277581885415e-07	Not classified or generalist
Fungi,Ascomycota,Leotiomycetes,c343	1	1.91329519505264e-08	Not classified or generalist
Fungi,Ascomycota,Leotiomycetes,c344	1	1.57320821890469e-08	Not classified or generalist
Fungi,Ascomycota,Leotiomycetes,c345	1	6.39799812914892e-08	Not classified or generalist
Fungi,Ascomycota,Leotiomycetes,c346	1	1.44195907640794e-07	Not classified or generalist
Fungi,Ascomycota,Leotiomycetes,c347	1	5.56336842908537e-08	Not classified or generalist
Fungi,Ascomycota,Leotiomycetes,c348	1	2.56619835631922e-08	Not classified or generalist
Fungi,Ascomycota,Leotiomycetes,c349	1	1.60863501640712e-07	Not classified or generalist
Fungi,Ascomycota,Leotiomycetes,c35	7	6.95187161337437e-07	Air
Fungi,Ascomycota,Leotiomycetes,c350	1	1.83475140417354e-07	Not classified or generalist
Fungi,Ascomycota,Leotiomycetes,c351	1	4.98723049463655e-09	Not classified or generalist
Fungi,Ascomycota,Leotiomycetes,c352	1	4.75315122568261e-08	Not classified or generalist
Fungi,Ascomycota,Leotiomycetes,c353	1	3.23939721715119e-08	Not classified or generalist
Fungi,Ascomycota,Leotiomycetes,c354	1	7.65299874099012e-08	Not classified or generalist
Fungi,Ascomycota,Leotiomycetes,c355	1	1.0061617206266e-08	Not classified or generalist
Fungi,Ascomycota,Leotiomycetes,c356	1	2.67168058950547e-06	Not classified or generalist
Fungi,Ascomycota,Leotiomycetes,c357	1	4.06569869327384e-07	Not classified or generalist
Fungi,Ascomycota,Leotiomycetes,c358	1	7.92191870947102e-08	Not classified or generalist
Fungi,Ascomycota,Leotiomycetes,c359	1	4.11977978874653e-07	Not classified or generalist
Fungi,Ascomycota,Leotiomycetes,c36	4	1.03929244173483e-05	Not classified or generalist
Fungi,Ascomycota,Leotiomycetes,c360	1	2.00555163770829e-07	Not classified or generalist
Fungi,Ascomycota,Leotiomycetes,c361	1	1.18298880859183e-07	Not classified or generalist
Fungi,Ascomycota,Leotiomycetes,c362	1	1.95426969728723e-07	Not classified or generalist
Fungi,Ascomycota,Leotiomycetes,c363	1	1.82088706668742e-07	Not classified or generalist
Fungi,Ascomycota,Leotiomycetes,c364	1	1.82088706668742e-07	Not classified or generalist
Fungi,Ascomycota,Leotiomycetes,c365	1	9.39632952598172e-09	Not classified or generalist
Fungi,Ascomycota,Leotiomycetes,c366	1	5.2012107317344e-09	Not classified or generalist
Fungi,Ascomycota,Leotiomycetes,c367	1	4.04641570374982e-08	Not classified or generalist
Fungi,Ascomycota,Leotiomycetes,c368	1	1.70055582611311e-08	Not classified or generalist
Fungi,Ascomycota,Leotiomycetes,c369	1	1.1237679829189e-08	Not classified or generalist
Fungi,Ascomycota,Leotiomycetes,c37	6	5.39914062959427e-06	Natural
Fungi,Ascomycota,Leotiomycetes,c370	1	1.07242334427141e-07	Not classified or generalist
Fungi,Ascomycota,Leotiomycetes,c371	1	1.0372179245821e-08	Not classified or generalist
Fungi,Ascomycota,Leotiomycetes,c372	1	1.69269391873014e-07	Not classified or generalist
Fungi,Ascomycota,Leotiomycetes,c373	1	6.47879443430238e-08	Not classified or generalist
Fungi,Ascomycota,Leotiomycetes,c374	1	6.6325989088581e-07	Not classified or generalist
Fungi,Ascomycota,Leotiomycetes,c375	1	2.48967416561057e-07	Not classified or generalist
Fungi,Ascomycota,Leotiomycetes,c376	1	6.39799812914892e-08	Not classified or generalist
Fungi,Ascomycota,Leotiomycetes,c377	1	4.04641570374982e-08	Not classified or generalist
Fungi,Ascomycota,Leotiomycetes,c378	1	2.04079966426403e-07	Not classified or generalist
Fungi,Ascomycota,Leotiomycetes,c379	1	9.75326784310307e-08	Not classified or generalist
Fungi,Ascomycota,Leotiomycetes,c38	5	1.01860989084458e-06	Air
Fungi,Ascomycota,Leotiomycetes,c380	1	5.56336842908537e-08	Not classified or generalist
Fungi,Ascomycota,Leotiomycetes,c381	1	3.57411235988723e-07	Not classified or generalist
Fungi,Ascomycota,Leotiomycetes,c382	1	1.70995747046605e-06	Not classified or generalist
Fungi,Ascomycota,Leotiomycetes,c383	1	6.39799812914892e-08	Not classified or generalist
Fungi,Ascomycota,Leotiomycetes,c384	1	1.52667462257455e-06	Not classified or generalist
Fungi,Ascomycota,Leotiomycetes,c385	1	6.40379734116944e-07	Not classified or generalist
Fungi,Ascomycota,Leotiomycetes,c386	1	1.10906861932594e-07	Not classified or generalist
Fungi,Ascomycota,Leotiomycetes,c387	1	7.9882807161563e-08	Not classified or generalist
Fungi,Ascomycota,Leotiomycetes,c388	1	3.22802035985691e-07	Not classified or generalist
Fungi,Ascomycota,Leotiomycetes,c389	1	5.10199916066008e-08	Not classified or generalist
Fungi,Ascomycota,Leotiomycetes,c39	9	2.87877230800426e-06	Natural-Soil
Fungi,Ascomycota,Leotiomycetes,c390	1	7.39217944231607e-08	Not classified or generalist
Fungi,Ascomycota,Leotiomycetes,c391	1	8.29891388536856e-08	Not classified or generalist
Fungi,Ascomycota,Leotiomycetes,c392	1	7.9882807161563e-08	Not classified or generalist
Fungi,Ascomycota,Leotiomycetes,c393	1	1.93681221591414e-07	Not classified or generalist
Fungi,Ascomycota,Leotiomycetes,c394	1	3.9124345601302e-08	Not classified or generalist
Fungi,Ascomycota,Leotiomycetes,c395	1	3.4679152922792e-07	Not classified or generalist
Fungi,Ascomycota,Leotiomycetes,c396	1	7.30274381094032e-07	Not classified or generalist
Fungi,Ascomycota,Leotiomycetes,c397	1	1.54593338658077e-07	Not classified or generalist
Fungi,Ascomycota,Leotiomycetes,c398	1	4.82775255554867e-08	Not classified or generalist
Fungi,Ascomycota,Leotiomycetes,c399	1	9.50630245136523e-08	Not classified or generalist
Fungi,Ascomycota,Leotiomycetes,c4	23	1.76206411723313e-05	Air
Fungi,Ascomycota,Leotiomycetes,c40	4	3.88536741445678e-06	Not classified or generalist
Fungi,Ascomycota,Leotiomycetes,c400	1	1.38196727914959e-08	Not classified or generalist
Fungi,Ascomycota,Leotiomycetes,c401	1	1.56497382405208e-08	Not classified or generalist
Fungi,Ascomycota,Leotiomycetes,c402	1	1.92318282790092e-06	Not classified or generalist
Fungi,Ascomycota,Leotiomycetes,c403	1	2.46247665703289e-07	Not classified or generalist
Fungi,Ascomycota,Leotiomycetes,c404	1	8.47348930735656e-07	Not classified or generalist
Fungi,Ascomycota,Leotiomycetes,c405	1	2.76630462845619e-07	Not classified or generalist
Fungi,Ascomycota,Leotiomycetes,c406	1	5.18608962291049e-09	Not classified or generalist
Fungi,Ascomycota,Leotiomycetes,c407	1	9.32659582385084e-08	Not classified or generalist
Fungi,Ascomycota,Leotiomycetes,c408	1	1.10906861932594e-07	Not classified or generalist
Fungi,Ascomycota,Leotiomycetes,c409	1	5.81004005361134e-08	Not classified or generalist
Fungi,Ascomycota,Leotiomycetes,c41	6	3.19700368916765e-06	Air
Fungi,Ascomycota,Leotiomycetes,c410	1	1.56497382405208e-08	Not classified or generalist
Fungi,Ascomycota,Leotiomycetes,c411	1	1.70055582611311e-08	Not classified or generalist
Fungi,Ascomycota,Leotiomycetes,c412	1	6.34668617584352e-08	Not classified or generalist
Fungi,Ascomycota,Leotiomycetes,c413	1	6.15279159316665e-09	Not classified or generalist
Fungi,Ascomycota,Leotiomycetes,c414	1	1.61286040715364e-07	Not classified or generalist
Fungi,Ascomycota,Leotiomycetes,c415	1	1.29120814394276e-07	Not classified or generalist
Fungi,Ascomycota,Leotiomycetes,c416	1	7.39217944231607e-08	Not classified or generalist
Fungi,Ascomycota,Leotiomycetes,c417	1	1.34121825236846e-08	Not classified or generalist
Fungi,Ascomycota,Leotiomycetes,c418	1	9.43869844722115e-07	Not classified or generalist
Fungi,Ascomycota,Leotiomycetes,c419	1	8.93528089971808e-07	Not classified or generalist
Fungi,Ascomycota,Leotiomycetes,c42	6	7.56960257790211e-07	Air
Fungi,Ascomycota,Leotiomycetes,c420	1	1.02238413353164e-06	Not classified or generalist
Fungi,Ascomycota,Leotiomycetes,c421	1	6.37765065017548e-08	Not classified or generalist
Fungi,Ascomycota,Leotiomycetes,c422	1	4.8329052246764e-08	Not classified or generalist
Fungi,Ascomycota,Leotiomycetes,c423	1	1.61286040715364e-07	Not classified or generalist
Fungi,Ascomycota,Leotiomycetes,c43	6	5.26760008275459e-06	Natural-Air
Fungi,Ascomycota,Leotiomycetes,c44	1	4.61000411156233e-05	Not classified or generalist
Fungi,Ascomycota,Leotiomycetes,c45	11	2.39109533469172e-06	Air
Fungi,Ascomycota,Leotiomycetes,c46	12	4.7456723322143e-06	Air
Fungi,Ascomycota,Leotiomycetes,c47	2	7.64055920808403e-06	Not classified or generalist
Fungi,Ascomycota,Leotiomycetes,c48	5	2.09098486409294e-05	Natural-Soil
Fungi,Ascomycota,Leotiomycetes,c49	4	9.57265416226089e-06	Not classified or generalist
Fungi,Ascomycota,Leotiomycetes,c5	23	1.35969618861817e-05	Natural
Fungi,Ascomycota,Leotiomycetes,c50	2	7.28879829479475e-06	Not classified or generalist
Fungi,Ascomycota,Leotiomycetes,c51	8	5.75394754325977e-06	Natural-Soil
Fungi,Ascomycota,Leotiomycetes,c52	1	2.06896470548448e-05	Not classified or generalist
Fungi,Ascomycota,Leotiomycetes,c53	7	4.76327905923891e-07	Air
Fungi,Ascomycota,Leotiomycetes,c54	7	7.56290893991783e-06	Not classified or generalist
Fungi,Ascomycota,Leotiomycetes,c55	3	7.03159115048852e-08	Not classified or generalist
Fungi,Ascomycota,Leotiomycetes,c56	4	1.54641392183679e-06	Not classified or generalist
Fungi,Ascomycota,Leotiomycetes,c57	2	3.28151007989451e-07	Not classified or generalist
Fungi,Ascomycota,Leotiomycetes,c58	2	2.78571597246356e-06	Not classified or generalist
Fungi,Ascomycota,Leotiomycetes,c59	3	2.17409967614699e-07	Not classified or generalist
Fungi,Ascomycota,Leotiomycetes,c6	29	6.22085559068455e-05	Not classified or generalist
Fungi,Ascomycota,Leotiomycetes,c60	2	7.08208521942835e-07	Not classified or generalist
Fungi,Ascomycota,Leotiomycetes,c61	6	7.48832108818818e-07	Natural-Soil
Fungi,Ascomycota,Leotiomycetes,c62	5	1.38160936239812e-06	Air
Fungi,Ascomycota,Leotiomycetes,c63	2	1.43137706719759e-06	Not classified or generalist
Fungi,Ascomycota,Leotiomycetes,c64	3	6.12700618983823e-07	Not classified or generalist
Fungi,Ascomycota,Leotiomycetes,c65	2	4.44526829070622e-06	Not classified or generalist
Fungi,Ascomycota,Leotiomycetes,c66	6	2.53242538995336e-06	Natural-Soil
Fungi,Ascomycota,Leotiomycetes,c67	1	3.89003978581651e-07	Not classified or generalist
Fungi,Ascomycota,Leotiomycetes,c68	6	1.44648873792103e-05	Natural-Soil
Fungi,Ascomycota,Leotiomycetes,c69	5	1.23153736771472e-05	Natural
Fungi,Ascomycota,Leotiomycetes,c7	24	0.000204951786681235	Not classified or generalist
Fungi,Ascomycota,Leotiomycetes,c70	2	1.79688446034819e-06	Not classified or generalist
Fungi,Ascomycota,Leotiomycetes,c71	2	2.05103209816947e-06	Not classified or generalist
Fungi,Ascomycota,Leotiomycetes,c72	3	4.66313942845162e-07	Not classified or generalist
Fungi,Ascomycota,Leotiomycetes,c73	2	3.98794096603533e-05	Not classified or generalist
Fungi,Ascomycota,Leotiomycetes,c74	3	5.07365004308138e-08	Not classified or generalist
Fungi,Ascomycota,Leotiomycetes,c75	1	3.1164370594983e-06	Not classified or generalist
Fungi,Ascomycota,Leotiomycetes,c76	5	1.76250822813863e-07	Not classified or generalist
Fungi,Ascomycota,Leotiomycetes,c77	1	9.58861576276753e-07	Not classified or generalist
Fungi,Ascomycota,Leotiomycetes,c78	5	3.23237258759325e-07	Air
Fungi,Ascomycota,Leotiomycetes,c79	4	1.12330339415514e-06	Not classified or generalist
Fungi,Ascomycota,Leotiomycetes,c8	4	5.75801372789874e-06	Not classified or generalist
Fungi,Ascomycota,Leotiomycetes,c80	1	9.43924931342812e-08	Not classified or generalist
Fungi,Ascomycota,Leotiomycetes,c81	5	1.25281512287135e-05	Natural
Fungi,Ascomycota,Leotiomycetes,c82	5	3.73931261284299e-06	Not classified or generalist
Fungi,Ascomycota,Leotiomycetes,c83	3	1.95397783142816e-06	Not classified or generalist
Fungi,Ascomycota,Leotiomycetes,c84	5	3.21928926630739e-06	Not classified or generalist
Fungi,Ascomycota,Leotiomycetes,c85	1	3.38093209564496e-06	Not classified or generalist
Fungi,Ascomycota,Leotiomycetes,c86	1	9.59862047520205e-07	Not classified or generalist
Fungi,Ascomycota,Leotiomycetes,c87	2	1.53558208539753e-07	Not classified or generalist
Fungi,Ascomycota,Leotiomycetes,c88	1	1.03660710948838e-06	Not classified or generalist
Fungi,Ascomycota,Leotiomycetes,c89	2	3.17514404480616e-07	Not classified or generalist
Fungi,Ascomycota,Leotiomycetes,c9	13	3.78546951251432e-06	Air
Fungi,Ascomycota,Leotiomycetes,c90	3	1.03881683377774e-05	Not classified or generalist
Fungi,Ascomycota,Leotiomycetes,c91	1	2.88709882363755e-06	Not classified or generalist
Fungi,Ascomycota,Leotiomycetes,c92	3	1.12686891189303e-06	Not classified or generalist
Fungi,Ascomycota,Leotiomycetes,c93	1	2.09430331521337e-06	Not classified or generalist
Fungi,Ascomycota,Leotiomycetes,c94	3	2.35324666297644e-07	Not classified or generalist
Fungi,Ascomycota,Leotiomycetes,c95	3	3.11354604691252e-06	Not classified or generalist
Fungi,Ascomycota,Leotiomycetes,c96	4	4.80343754616672e-06	Not classified or generalist
Fungi,Ascomycota,Leotiomycetes,c97	3	2.34252304079319e-07	Not classified or generalist
Fungi,Ascomycota,Leotiomycetes,c98	2	5.51643373446642e-07	Not classified or generalist
Fungi,Ascomycota,Leotiomycetes,c99	2	5.12643188442831e-08	Not classified or generalist
Fungi,Ascomycota,Leotiomycetes,dummy_order_Geomyces	58	0.00011292140121355	Not classified or generalist
Fungi,Ascomycota,Leotiomycetes,dummy_order_Leohumicola	88	0.000916264858325029	Soil
Fungi,Ascomycota,Leotiomycetes,dummy_order_Meliniomyces	110	0.018330686317249	Natural-Soil
Fungi,Ascomycota,Leotiomycetes,dummy_order_Myxotrichaceae	100	0.00996413419414102	Natural-Soil
Fungi,Ascomycota,Leotiomycetes,dummy_order_Pachycudonia	28	0.000111944634546398	Natural
Fungi,Ascomycota,Orbiliomycetes,Orbiliales	52	0.00016064155759262	Not classified or generalist
Fungi,Ascomycota,Orbiliomycetes,c1	8	8.35807791724101e-06	Urban-Soil
Fungi,Ascomycota,Orbiliomycetes,c2	2	8.47801265066436e-07	Not classified or generalist
Fungi,Ascomycota,Orbiliomycetes,c3	4	5.38660866507728e-06	Not classified or generalist
Fungi,Ascomycota,Orbiliomycetes,c4	2	4.85639957824712e-07	Not classified or generalist
Fungi,Ascomycota,Orbiliomycetes,c5	1	6.45604071971381e-07	Not classified or generalist
Fungi,Ascomycota,Orbiliomycetes,c6	1	3.17227872616114e-07	Not classified or generalist
Fungi,Ascomycota,Pezizomycetes,Pezizales	110	0.00611784081034888	Not classified or generalist
Fungi,Ascomycota,Pezizomycetes,c1	15	2.50640378942933e-05	Soil
Fungi,Ascomycota,Pezizomycetes,c10	1	5.43829840977658e-07	Not classified or generalist
Fungi,Ascomycota,Pezizomycetes,c11	2	2.76421780682087e-06	Not classified or generalist
Fungi,Ascomycota,Pezizomycetes,c12	2	3.54828983272993e-06	Not classified or generalist
Fungi,Ascomycota,Pezizomycetes,c13	1	3.23324871511292e-08	Not classified or generalist
Fungi,Ascomycota,Pezizomycetes,c14	1	1.11112405974588e-07	Not classified or generalist
Fungi,Ascomycota,Pezizomycetes,c15	1	1.18001603301903e-06	Not classified or generalist
Fungi,Ascomycota,Pezizomycetes,c16	1	2.09513050760522e-06	Not classified or generalist
Fungi,Ascomycota,Pezizomycetes,c17	1	8.9013894865366e-07	Not classified or generalist
Fungi,Ascomycota,Pezizomycetes,c18	1	3.9722517665329e-08	Not classified or generalist
Fungi,Ascomycota,Pezizomycetes,c19	1	8.02427896079568e-08	Not classified or generalist
Fungi,Ascomycota,Pezizomycetes,c2	9	4.28718107704619e-06	Soil
Fungi,Ascomycota,Pezizomycetes,c20	1	6.66674435847525e-08	Not classified or generalist
Fungi,Ascomycota,Pezizomycetes,c21	1	9.33707785648308e-07	Not classified or generalist
Fungi,Ascomycota,Pezizomycetes,c22	1	5.48410097151675e-08	Not classified or generalist
Fungi,Ascomycota,Pezizomycetes,c23	1	1.01849018242447e-06	Not classified or generalist
Fungi,Ascomycota,Pezizomycetes,c24	1	2.07762470633219e-07	Not classified or generalist
Fungi,Ascomycota,Pezizomycetes,c25	1	7.61740848431283e-08	Not classified or generalist
Fungi,Ascomycota,Pezizomycetes,c26	1	5.98143256080303e-08	Not classified or generalist
Fungi,Ascomycota,Pezizomycetes,c27	1	1.8779685888625e-07	Not classified or generalist
Fungi,Ascomycota,Pezizomycetes,c28	1	7.7808982137359e-08	Not classified or generalist
Fungi,Ascomycota,Pezizomycetes,c29	1	3.43252599628839e-05	Not classified or generalist
Fungi,Ascomycota,Pezizomycetes,c3	2	3.00821997251129e-06	Not classified or generalist
Fungi,Ascomycota,Pezizomycetes,c30	1	2.80112335694493e-06	Not classified or generalist
Fungi,Ascomycota,Pezizomycetes,c31	1	6.15462651916226e-09	Not classified or generalist
Fungi,Ascomycota,Pezizomycetes,c32	1	3.40111165222622e-08	Not classified or generalist
Fungi,Ascomycota,Pezizomycetes,c4	1	4.63756424348913e-06	Not classified or generalist
Fungi,Ascomycota,Pezizomycetes,c5	2	7.59850025938613e-07	Not classified or generalist
Fungi,Ascomycota,Pezizomycetes,c6	1	2.56769641053285e-06	Not classified or generalist
Fungi,Ascomycota,Pezizomycetes,c7	1	3.34842183645425e-07	Not classified or generalist
Fungi,Ascomycota,Pezizomycetes,c8	1	8.06688422217379e-07	Not classified or generalist
Fungi,Ascomycota,Pezizomycetes,c9	1	2.18473847159309e-07	Not classified or generalist
Fungi,Ascomycota,Saccharomycetes,Saccharomycetales	67	0.000583189494855086	Soil
Fungi,Ascomycota,Saccharomycetes,c1	3	6.85483149129131e-07	Not classified or generalist
Fungi,Ascomycota,Saccharomycetes,c2	1	2.79589825065471e-07	Not classified or generalist
Fungi,Ascomycota,Sordariomycetes,Amphisphaeriales	58	0.000487622181745497	Not classified or generalist
Fungi,Ascomycota,Sordariomycetes,Calosphaeriales	14	1.74237888263445e-05	Urban
Fungi,Ascomycota,Sordariomycetes,Chaetosphaeriales	62	0.00331029631423534	Soil
Fungi,Ascomycota,Sordariomycetes,Coniochaetales	65	0.000277754487152907	Soil
Fungi,Ascomycota,Sordariomycetes,Diaporthales	64	0.000487821087771478	Not classified or generalist
Fungi,Ascomycota,Sordariomycetes,Hypocreales	138	0.0151941163187443	Soil
Fungi,Ascomycota,Sordariomycetes,Magnaporthales	18	0.000137568363424019	Urban-Soil
Fungi,Ascomycota,Sordariomycetes,Microascales	125	0.00703278693413858	Natural-Soil
Fungi,Ascomycota,Sordariomycetes,Ophiostomatales	3	4.65927155029123e-07	Not classified or generalist
Fungi,Ascomycota,Sordariomycetes,Sordariales	90	0.00208384120469297	Soil
Fungi,Ascomycota,Sordariomycetes,Xylariales	55	0.000606047610977214	Not classified or generalist
Fungi,Ascomycota,Sordariomycetes,c1	45	0.000329444617460942	Natural-Air
Fungi,Ascomycota,Sordariomycetes,c10	21	3.09952532513931e-05	Not classified or generalist
Fungi,Ascomycota,Sordariomycetes,c100	4	3.95282961477788e-07	Not classified or generalist
Fungi,Ascomycota,Sordariomycetes,c101	1	2.85610763600293e-08	Not classified or generalist
Fungi,Ascomycota,Sordariomycetes,c102	2	3.04296666846354e-07	Not classified or generalist
Fungi,Ascomycota,Sordariomycetes,c103	2	1.10889907086996e-07	Not classified or generalist
Fungi,Ascomycota,Sordariomycetes,c104	4	9.43525611366821e-07	Not classified or generalist
Fungi,Ascomycota,Sordariomycetes,c105	3	3.50822458390634e-06	Not classified or generalist
Fungi,Ascomycota,Sordariomycetes,c106	2	4.67429835887158e-06	Not classified or generalist
Fungi,Ascomycota,Sordariomycetes,c107	2	4.49025973979242e-07	Not classified or generalist
Fungi,Ascomycota,Sordariomycetes,c108	1	1.975568883508e-06	Not classified or generalist
Fungi,Ascomycota,Sordariomycetes,c109	3	1.83786989065977e-06	Not classified or generalist
Fungi,Ascomycota,Sordariomycetes,c11	27	4.84051764167721e-05	Natural-Air
Fungi,Ascomycota,Sordariomycetes,c110	3	2.26634568784387e-06	Not classified or generalist
Fungi,Ascomycota,Sordariomycetes,c111	2	7.20782692166984e-07	Not classified or generalist
Fungi,Ascomycota,Sordariomycetes,c112	1	4.84689920262707e-07	Not classified or generalist
Fungi,Ascomycota,Sordariomycetes,c113	2	1.31859568796357e-06	Not classified or generalist
Fungi,Ascomycota,Sordariomycetes,c114	1	8.57492815308664e-06	Not classified or generalist
Fungi,Ascomycota,Sordariomycetes,c115	3	3.82264403588604e-07	Not classified or generalist
Fungi,Ascomycota,Sordariomycetes,c116	2	1.65902219081939e-07	Not classified or generalist
Fungi,Ascomycota,Sordariomycetes,c117	1	1.42533477554652e-07	Not classified or generalist
Fungi,Ascomycota,Sordariomycetes,c118	2	3.47243192795365e-07	Not classified or generalist
Fungi,Ascomycota,Sordariomycetes,c119	2	8.17622757424182e-08	Not classified or generalist
Fungi,Ascomycota,Sordariomycetes,c12	6	9.00618529787797e-05	Soil
Fungi,Ascomycota,Sordariomycetes,c120	3	1.35161634026186e-06	Not classified or generalist
Fungi,Ascomycota,Sordariomycetes,c121	2	7.03627633755298e-07	Not classified or generalist
Fungi,Ascomycota,Sordariomycetes,c122	3	2.08825858961497e-07	Not classified or generalist
Fungi,Ascomycota,Sordariomycetes,c123	3	5.36082320183442e-06	Not classified or generalist
Fungi,Ascomycota,Sordariomycetes,c124	1	1.54570686477991e-06	Not classified or generalist
Fungi,Ascomycota,Sordariomycetes,c125	2	1.11528845721555e-05	Not classified or generalist
Fungi,Ascomycota,Sordariomycetes,c126	3	2.34080501836255e-07	Not classified or generalist
Fungi,Ascomycota,Sordariomycetes,c127	1	1.03050537023782e-05	Not classified or generalist
Fungi,Ascomycota,Sordariomycetes,c128	2	5.3111796848752e-07	Not classified or generalist
Fungi,Ascomycota,Sordariomycetes,c129	2	1.68218684337826e-06	Not classified or generalist
Fungi,Ascomycota,Sordariomycetes,c13	26	7.9775160372831e-06	Not classified or generalist
Fungi,Ascomycota,Sordariomycetes,c130	3	4.57681240384929e-07	Not classified or generalist
Fungi,Ascomycota,Sordariomycetes,c131	1	8.69922940441751e-07	Not classified or generalist
Fungi,Ascomycota,Sordariomycetes,c132	2	1.01710164805086e-06	Not classified or generalist
Fungi,Ascomycota,Sordariomycetes,c133	3	5.33033683752246e-07	Not classified or generalist
Fungi,Ascomycota,Sordariomycetes,c134	3	2.55426170157848e-07	Not classified or generalist
Fungi,Ascomycota,Sordariomycetes,c135	1	1.49574245351056e-06	Not classified or generalist
Fungi,Ascomycota,Sordariomycetes,c136	2	7.68679139078027e-07	Not classified or generalist
Fungi,Ascomycota,Sordariomycetes,c137	1	2.09310515847796e-06	Not classified or generalist
Fungi,Ascomycota,Sordariomycetes,c138	2	1.89635590003089e-07	Not classified or generalist
Fungi,Ascomycota,Sordariomycetes,c139	2	1.26390455001781e-06	Not classified or generalist
Fungi,Ascomycota,Sordariomycetes,c14	27	2.40547157702042e-05	Not classified or generalist
Fungi,Ascomycota,Sordariomycetes,c140	1	1.47875997991806e-06	Not classified or generalist
Fungi,Ascomycota,Sordariomycetes,c141	2	1.22872359790308e-06	Not classified or generalist
Fungi,Ascomycota,Sordariomycetes,c142	2	3.54300356561985e-07	Not classified or generalist
Fungi,Ascomycota,Sordariomycetes,c143	3	1.67858234820715e-06	Not classified or generalist
Fungi,Ascomycota,Sordariomycetes,c144	3	1.21346250363084e-06	Not classified or generalist
Fungi,Ascomycota,Sordariomycetes,c145	3	4.43543411256011e-06	Not classified or generalist
Fungi,Ascomycota,Sordariomycetes,c146	3	3.85311217484145e-08	Not classified or generalist
Fungi,Ascomycota,Sordariomycetes,c147	3	9.16341881245783e-07	Not classified or generalist
Fungi,Ascomycota,Sordariomycetes,c148	1	1.02042410402808e-07	Not classified or generalist
Fungi,Ascomycota,Sordariomycetes,c149	1	4.32352022646668e-07	Not classified or generalist
Fungi,Ascomycota,Sordariomycetes,c15	11	1.88914596810367e-05	Not classified or generalist
Fungi,Ascomycota,Sordariomycetes,c150	2	2.67730532243977e-06	Not classified or generalist
Fungi,Ascomycota,Sordariomycetes,c151	3	4.05419721059878e-07	Not classified or generalist
Fungi,Ascomycota,Sordariomycetes,c152	1	8.69922940441751e-07	Not classified or generalist
Fungi,Ascomycota,Sordariomycetes,c153	2	2.93784649158658e-07	Not classified or generalist
Fungi,Ascomycota,Sordariomycetes,c154	1	7.9445035330658e-08	Not classified or generalist
Fungi,Ascomycota,Sordariomycetes,c155	1	1.86639842573373e-07	Not classified or generalist
Fungi,Ascomycota,Sordariomycetes,c156	1	1.10652185138248e-07	Not classified or generalist
Fungi,Ascomycota,Sordariomycetes,c157	1	8.94133941345805e-07	Not classified or generalist
Fungi,Ascomycota,Sordariomycetes,c158	2	1.7254582504366e-06	Not classified or generalist
Fungi,Ascomycota,Sordariomycetes,c159	2	6.58524746952754e-06	Not classified or generalist
Fungi,Ascomycota,Sordariomycetes,c16	27	1.01168968490627e-05	Natural-Air
Fungi,Ascomycota,Sordariomycetes,c160	2	2.74633120329088e-07	Not classified or generalist
Fungi,Ascomycota,Sordariomycetes,c161	2	1.27927425067793e-06	Not classified or generalist
Fungi,Ascomycota,Sordariomycetes,c162	2	3.63716991366524e-06	Not classified or generalist
Fungi,Ascomycota,Sordariomycetes,c163	1	1.47964080959038e-07	Not classified or generalist
Fungi,Ascomycota,Sordariomycetes,c164	1	5.17452560962125e-07	Not classified or generalist
Fungi,Ascomycota,Sordariomycetes,c165	1	1.51052594100118e-07	Not classified or generalist
Fungi,Ascomycota,Sordariomycetes,c166	2	1.69010137043748e-07	Not classified or generalist
Fungi,Ascomycota,Sordariomycetes,c167	1	3.23939721715119e-08	Not classified or generalist
Fungi,Ascomycota,Sordariomycetes,c168	1	1.2082263061691e-07	Not classified or generalist
Fungi,Ascomycota,Sordariomycetes,c169	1	1.25346977356768e-07	Not classified or generalist
Fungi,Ascomycota,Sordariomycetes,c17	15	4.08468637085556e-06	Air
Fungi,Ascomycota,Sordariomycetes,c170	1	3.00832745656243e-07	Not classified or generalist
Fungi,Ascomycota,Sordariomycetes,c171	1	2.05969886446247e-07	Not classified or generalist
Fungi,Ascomycota,Sordariomycetes,c172	1	1.49022323557634e-07	Not classified or generalist
Fungi,Ascomycota,Sordariomycetes,c173	2	4.34476020261594e-07	Not classified or generalist
Fungi,Ascomycota,Sordariomycetes,c174	2	9.06040064605644e-08	Not classified or generalist
Fungi,Ascomycota,Sordariomycetes,c175	2	1.24695727517168e-07	Not classified or generalist
Fungi,Ascomycota,Sordariomycetes,c176	1	1.22133969805964e-05	Not classified or generalist
Fungi,Ascomycota,Sordariomycetes,c177	2	1.34508521369396e-06	Not classified or generalist
Fungi,Ascomycota,Sordariomycetes,c178	2	2.92686248150287e-07	Not classified or generalist
Fungi,Ascomycota,Sordariomycetes,c179	2	3.66353760815059e-06	Not classified or generalist
Fungi,Ascomycota,Sordariomycetes,c18	1	2.68869969023549e-06	Not classified or generalist
Fungi,Ascomycota,Sordariomycetes,c180	2	3.40440909888466e-07	Not classified or generalist
Fungi,Ascomycota,Sordariomycetes,c181	2	1.40153637212416e-07	Not classified or generalist
Fungi,Ascomycota,Sordariomycetes,c182	1	4.43530766538964e-07	Not classified or generalist
Fungi,Ascomycota,Sordariomycetes,c183	2	1.48570795348578e-07	Not classified or generalist
Fungi,Ascomycota,Sordariomycetes,c184	2	3.53129975075427e-07	Not classified or generalist
Fungi,Ascomycota,Sordariomycetes,c185	1	1.47843588846321e-07	Not classified or generalist
Fungi,Ascomycota,Sordariomycetes,c186	1	5.84219504875226e-07	Not classified or generalist
Fungi,Ascomycota,Sordariomycetes,c187	1	3.23939721715119e-08	Not classified or generalist
Fungi,Ascomycota,Sordariomycetes,c188	1	6.47879443430238e-08	Not classified or generalist
Fungi,Ascomycota,Sordariomycetes,c189	2	6.28576753126829e-07	Not classified or generalist
Fungi,Ascomycota,Sordariomycetes,c19	19	4.38222392093883e-06	Not classified or generalist
Fungi,Ascomycota,Sordariomycetes,c190	2	3.54970069743078e-06	Not classified or generalist
Fungi,Ascomycota,Sordariomycetes,c191	1	3.39722914391337e-07	Not classified or generalist
Fungi,Ascomycota,Sordariomycetes,c192	2	9.56676561293733e-08	Not classified or generalist
Fungi,Ascomycota,Sordariomycetes,c193	1	2.24425372258644e-08	Not classified or generalist
Fungi,Ascomycota,Sordariomycetes,c194	1	5.6420907944254e-06	Not classified or generalist
Fungi,Ascomycota,Sordariomycetes,c195	1	5.5591022354946e-07	Not classified or generalist
Fungi,Ascomycota,Sordariomycetes,c196	1	1.75884272755851e-06	Not classified or generalist
Fungi,Ascomycota,Sordariomycetes,c197	2	1.41103066883363e-07	Not classified or generalist
Fungi,Ascomycota,Sordariomycetes,c198	2	1.17528941310369e-07	Not classified or generalist
Fungi,Ascomycota,Sordariomycetes,c199	2	5.43448849286854e-07	Not classified or generalist
Fungi,Ascomycota,Sordariomycetes,c2	47	0.000101957735082354	Not classified or generalist
Fungi,Ascomycota,Sordariomycetes,c20	18	2.29015344393791e-05	Air
Fungi,Ascomycota,Sordariomycetes,c200	1	9.08871080636913e-08	Not classified or generalist
Fungi,Ascomycota,Sordariomycetes,c201	2	4.284615296767e-08	Not classified or generalist
Fungi,Ascomycota,Sordariomycetes,c202	1	6.37765065017548e-08	Not classified or generalist
Fungi,Ascomycota,Sordariomycetes,c203	1	6.71789803560636e-07	Not classified or generalist
Fungi,Ascomycota,Sordariomycetes,c204	1	1.58890070661316e-07	Not classified or generalist
Fungi,Ascomycota,Sordariomycetes,c205	2	2.57232712690859e-07	Not classified or generalist
Fungi,Ascomycota,Sordariomycetes,c206	2	1.98692208176305e-07	Not classified or generalist
Fungi,Ascomycota,Sordariomycetes,c207	2	2.17844701272527e-05	Not classified or generalist
Fungi,Ascomycota,Sordariomycetes,c208	1	2.79589825065471e-07	Not classified or generalist
Fungi,Ascomycota,Sordariomycetes,c209	2	3.61977216795428e-05	Not classified or generalist
Fungi,Ascomycota,Sordariomycetes,c21	16	1.16233407689143e-05	Not classified or generalist
Fungi,Ascomycota,Sordariomycetes,c210	1	6.48255488644757e-08	Not classified or generalist
Fungi,Ascomycota,Sordariomycetes,c211	2	1.04729789695412e-07	Not classified or generalist
Fungi,Ascomycota,Sordariomycetes,c212	1	3.88727666058143e-08	Not classified or generalist
Fungi,Ascomycota,Sordariomycetes,c213	2	3.89915208415518e-07	Not classified or generalist
Fungi,Ascomycota,Sordariomycetes,c214	1	4.65098687041894e-07	Not classified or generalist
Fungi,Ascomycota,Sordariomycetes,c215	1	1.84804486057902e-07	Not classified or generalist
Fungi,Ascomycota,Sordariomycetes,c216	1	2.85645196771601e-07	Not classified or generalist
Fungi,Ascomycota,Sordariomycetes,c217	1	5.84219504875226e-07	Not classified or generalist
Fungi,Ascomycota,Sordariomycetes,c218	1	4.97934833122114e-07	Not classified or generalist
Fungi,Ascomycota,Sordariomycetes,c219	1	1.2755301300351e-08	Not classified or generalist
Fungi,Ascomycota,Sordariomycetes,c22	2	4.6059285499481e-05	Not classified or generalist
Fungi,Ascomycota,Sordariomycetes,c220	1	3.16876748378841e-08	Not classified or generalist
Fungi,Ascomycota,Sordariomycetes,c221	1	1.11964967260106e-06	Not classified or generalist
Fungi,Ascomycota,Sordariomycetes,c222	1	3.60489769101986e-07	Not classified or generalist
Fungi,Ascomycota,Sordariomycetes,c223	1	1.11156820167557e-06	Not classified or generalist
Fungi,Ascomycota,Sordariomycetes,c224	1	6.90429664356056e-08	Not classified or generalist
Fungi,Ascomycota,Sordariomycetes,c225	1	3.16876748378841e-08	Not classified or generalist
Fungi,Ascomycota,Sordariomycetes,c226	1	1.19824210742345e-07	Not classified or generalist
Fungi,Ascomycota,Sordariomycetes,c227	1	1.4477715147664e-06	Not classified or generalist
Fungi,Ascomycota,Sordariomycetes,c228	1	5.95837764979935e-08	Not classified or generalist
Fungi,Ascomycota,Sordariomycetes,c229	1	2.55106026007019e-08	Not classified or generalist
Fungi,Ascomycota,Sordariomycetes,c23	7	2.30630546391167e-05	Natural-Air
Fungi,Ascomycota,Sordariomycetes,c230	1	4.54619666111738e-08	Not classified or generalist
Fungi,Ascomycota,Sordariomycetes,c231	1	6.12798587381494e-07	Not classified or generalist
Fungi,Ascomycota,Sordariomycetes,c232	1	2.56493620569907e-06	Not classified or generalist
Fungi,Ascomycota,Sordariomycetes,c233	1	3.49565259332868e-07	Not classified or generalist
Fungi,Ascomycota,Sordariomycetes,c234	1	1.29838725805273e-08	Not classified or generalist
Fungi,Ascomycota,Sordariomycetes,c235	1	6.25989529620832e-08	Not classified or generalist
Fungi,Ascomycota,Sordariomycetes,c236	1	4.98723049463655e-09	Not classified or generalist
Fungi,Ascomycota,Sordariomycetes,c237	1	1.23123832851645e-07	Not classified or generalist
Fungi,Ascomycota,Sordariomycetes,c238	1	2.37904816768227e-07	Not classified or generalist
Fungi,Ascomycota,Sordariomycetes,c239	1	2.56493620569907e-06	Not classified or generalist
Fungi,Ascomycota,Sordariomycetes,c24	3	1.31370990388996e-05	Not classified or generalist
Fungi,Ascomycota,Sordariomycetes,c240	1	1.18298880859183e-07	Not classified or generalist
Fungi,Ascomycota,Sordariomycetes,c241	1	3.16876748378841e-08	Not classified or generalist
Fungi,Ascomycota,Sordariomycetes,c242	1	4.60286442904038e-08	Not classified or generalist
Fungi,Ascomycota,Sordariomycetes,c243	1	1.70055582611311e-08	Not classified or generalist
Fungi,Ascomycota,Sordariomycetes,c244	1	7.14822471977446e-07	Not classified or generalist
Fungi,Ascomycota,Sordariomycetes,c245	1	1.07242334427141e-07	Not classified or generalist
Fungi,Ascomycota,Sordariomycetes,c246	1	8.71506008041702e-08	Not classified or generalist
Fungi,Ascomycota,Sordariomycetes,c247	1	3.16876748378841e-08	Not classified or generalist
Fungi,Ascomycota,Sordariomycetes,c248	1	2.11081042086686e-07	Not classified or generalist
Fungi,Ascomycota,Sordariomycetes,c249	1	3.77212350096506e-08	Not classified or generalist
Fungi,Ascomycota,Sordariomycetes,c25	13	3.77556918016433e-06	Not classified or generalist
Fungi,Ascomycota,Sordariomycetes,c250	1	1.07260969916021e-07	Not classified or generalist
Fungi,Ascomycota,Sordariomycetes,c251	1	3.07809582129112e-07	Not classified or generalist
Fungi,Ascomycota,Sordariomycetes,c252	1	1.06651338613356e-07	Not classified or generalist
Fungi,Ascomycota,Sordariomycetes,c253	1	8.77713083514898e-08	Not classified or generalist
Fungi,Ascomycota,Sordariomycetes,c254	1	1.94635875750846e-07	Not classified or generalist
Fungi,Ascomycota,Sordariomycetes,c255	1	5.84219504875226e-07	Not classified or generalist
Fungi,Ascomycota,Sordariomycetes,c256	1	1.29776316876715e-06	Not classified or generalist
Fungi,Ascomycota,Sordariomycetes,c257	1	2.01925624441164e-08	Not classified or generalist
Fungi,Ascomycota,Sordariomycetes,c258	1	1.92661960682178e-07	Not classified or generalist
Fungi,Ascomycota,Sordariomycetes,c259	1	1.14500596693091e-06	Not classified or generalist
Fungi,Ascomycota,Sordariomycetes,c26	9	2.24129677031602e-06	Air
Fungi,Ascomycota,Sordariomycetes,c260	1	6.06962355562473e-08	Not classified or generalist
Fungi,Ascomycota,Sordariomycetes,c261	1	3.60489769101986e-07	Not classified or generalist
Fungi,Ascomycota,Sordariomycetes,c262	1	1.2082263061691e-07	Not classified or generalist
Fungi,Ascomycota,Sordariomycetes,c263	1	3.10015599411094e-08	Not classified or generalist
Fungi,Ascomycota,Sordariomycetes,c264	1	6.48786252502819e-08	Not classified or generalist
Fungi,Ascomycota,Sordariomycetes,c265	1	3.23939721715119e-08	Not classified or generalist
Fungi,Ascomycota,Sordariomycetes,c266	1	4.12222415995535e-08	Not classified or generalist
Fungi,Ascomycota,Sordariomycetes,c267	1	4.04641570374982e-08	Not classified or generalist
Fungi,Ascomycota,Sordariomycetes,c268	1	1.53059974819802e-07	Not classified or generalist
Fungi,Ascomycota,Sordariomycetes,c269	1	1.70995747046605e-06	Not classified or generalist
Fungi,Ascomycota,Sordariomycetes,c27	5	2.74577115581611e-06	Air
Fungi,Ascomycota,Sordariomycetes,c270	1	5.7796703658075e-07	Not classified or generalist
Fungi,Ascomycota,Sordariomycetes,c271	1	2.45801265519796e-08	Not classified or generalist
Fungi,Ascomycota,Sordariomycetes,c272	1	4.04641570374982e-08	Not classified or generalist
Fungi,Ascomycota,Sordariomycetes,c273	1	3.9722517665329e-08	Not classified or generalist
Fungi,Ascomycota,Sordariomycetes,c274	1	7.9882807161563e-08	Not classified or generalist
Fungi,Ascomycota,Sordariomycetes,c275	1	9.97446098927309e-09	Not classified or generalist
Fungi,Ascomycota,Sordariomycetes,c276	1	1.46570227296543e-07	Not classified or generalist
Fungi,Ascomycota,Sordariomycetes,c277	1	9.50630245136523e-08	Not classified or generalist
Fungi,Ascomycota,Sordariomycetes,c278	1	7.24935783701459e-08	Not classified or generalist
Fungi,Ascomycota,Sordariomycetes,c279	1	1.23535605233213e-07	Not classified or generalist
Fungi,Ascomycota,Sordariomycetes,c28	18	1.47726562289351e-05	Not classified or generalist
Fungi,Ascomycota,Sordariomycetes,c280	1	4.37713276701067e-07	Not classified or generalist
Fungi,Ascomycota,Sordariomycetes,c281	1	1.57659339694356e-06	Not classified or generalist
Fungi,Ascomycota,Sordariomycetes,c282	1	6.48786252502819e-08	Not classified or generalist
Fungi,Ascomycota,Sordariomycetes,c283	1	1.39898937357763e-07	Not classified or generalist
Fungi,Ascomycota,Sordariomycetes,c284	1	1.29838725805273e-08	Not classified or generalist
Fungi,Ascomycota,Sordariomycetes,c285	1	1.29575888686048e-08	Not classified or generalist
Fungi,Ascomycota,Sordariomycetes,c286	1	4.69068982414858e-08	Not classified or generalist
Fungi,Ascomycota,Sordariomycetes,c287	1	6.49454507983548e-08	Not classified or generalist
Fungi,Ascomycota,Sordariomycetes,c288	1	1.60660363840687e-06	Not classified or generalist
Fungi,Ascomycota,Sordariomycetes,c289	1	1.04880547926979e-08	Not classified or generalist
Fungi,Ascomycota,Sordariomycetes,c29	7	2.086485406492e-05	Not classified or generalist
Fungi,Ascomycota,Sordariomycetes,c290	1	3.29479818892662e-07	Not classified or generalist
Fungi,Ascomycota,Sordariomycetes,c291	1	2.89322744752909e-07	Not classified or generalist
Fungi,Ascomycota,Sordariomycetes,c292	1	5.4943856539242e-08	Not classified or generalist
Fungi,Ascomycota,Sordariomycetes,c293	1	4.81639197150625e-08	Not classified or generalist
Fungi,Ascomycota,Sordariomycetes,c294	1	1.23123832851645e-07	Not classified or generalist
Fungi,Ascomycota,Sordariomycetes,c295	1	8.73913148332169e-07	Not classified or generalist
Fungi,Ascomycota,Sordariomycetes,c296	1	1.08496029282341e-07	Not classified or generalist
Fungi,Ascomycota,Sordariomycetes,c297	1	1.44195907640794e-07	Not classified or generalist
Fungi,Ascomycota,Sordariomycetes,c298	1	3.40111165222622e-08	Not classified or generalist
Fungi,Ascomycota,Sordariomycetes,c299	1	4.38164628656419e-07	Not classified or generalist
Fungi,Ascomycota,Sordariomycetes,c3	25	6.78349174786835e-05	Air
Fungi,Ascomycota,Sordariomycetes,c30	10	8.47902147952608e-06	Natural-Soil
Fungi,Ascomycota,Sordariomycetes,c300	1	6.09854803991076e-06	Not classified or generalist
Fungi,Ascomycota,Sordariomycetes,c301	1	1.16200801072227e-07	Not classified or generalist
Fungi,Ascomycota,Sordariomycetes,c302	1	1.72147120645729e-07	Not classified or generalist
Fungi,Ascomycota,Sordariomycetes,c303	1	7.50510371863772e-07	Not classified or generalist
Fungi,Ascomycota,Sordariomycetes,c304	1	1.07260969916021e-07	Not classified or generalist
Fungi,Ascomycota,Sordariomycetes,c305	1	7.24935783701459e-08	Not classified or generalist
Fungi,Ascomycota,Sordariomycetes,c306	1	1.92865837938962e-07	Not classified or generalist
Fungi,Ascomycota,Sordariomycetes,c307	1	7.70647842728711e-08	Not classified or generalist
Fungi,Ascomycota,Sordariomycetes,c308	1	8.08509434330032e-08	Not classified or generalist
Fungi,Ascomycota,Sordariomycetes,c309	1	7.3319953037692e-09	Not classified or generalist
Fungi,Ascomycota,Sordariomycetes,c31	7	9.07318571827224e-05	Natural-Soil
Fungi,Ascomycota,Sordariomycetes,c310	1	2.45425194721825e-08	Not classified or generalist
Fungi,Ascomycota,Sordariomycetes,c311	1	9.64329189694812e-08	Not classified or generalist
Fungi,Ascomycota,Sordariomycetes,c312	1	7.01541571519302e-08	Not classified or generalist
Fungi,Ascomycota,Sordariomycetes,c313	1	1.84804486057902e-07	Not classified or generalist
Fungi,Ascomycota,Sordariomycetes,c314	1	3.8938524050951e-07	Not classified or generalist
Fungi,Ascomycota,Sordariomycetes,c315	1	6.62302711665768e-08	Not classified or generalist
Fungi,Ascomycota,Sordariomycetes,c316	1	1.29575888686048e-08	Not classified or generalist
Fungi,Ascomycota,Sordariomycetes,c317	1	1.75485768299475e-07	Not classified or generalist
Fungi,Ascomycota,Sordariomycetes,c318	1	6.39799812914892e-08	Not classified or generalist
Fungi,Ascomycota,Sordariomycetes,c319	1	1.14797711703159e-07	Not classified or generalist
Fungi,Ascomycota,Sordariomycetes,c32	5	2.33550457704592e-06	Natural-Air
Fungi,Ascomycota,Sordariomycetes,c320	1	9.74181761975323e-08	Not classified or generalist
Fungi,Ascomycota,Sordariomycetes,c321	1	7.65318078021057e-08	Not classified or generalist
Fungi,Ascomycota,Sordariomycetes,c322	1	1.59977007920034e-07	Not classified or generalist
Fungi,Ascomycota,Sordariomycetes,c323	1	6.49454507983548e-08	Not classified or generalist
Fungi,Ascomycota,Sordariomycetes,c324	1	1.95065356862061e-07	Not classified or generalist
Fungi,Ascomycota,Sordariomycetes,c325	1	3.23939721715119e-08	Not classified or generalist
Fungi,Ascomycota,Sordariomycetes,c326	1	3.43897669748386e-08	Not classified or generalist
Fungi,Ascomycota,Sordariomycetes,c327	1	1.23123832851645e-07	Not classified or generalist
Fungi,Ascomycota,Sordariomycetes,c328	1	1.84804486057902e-07	Not classified or generalist
Fungi,Ascomycota,Sordariomycetes,c329	1	1.19824210742345e-07	Not classified or generalist
Fungi,Ascomycota,Sordariomycetes,c33	9	2.0104683800071e-06	Not classified or generalist
Fungi,Ascomycota,Sordariomycetes,c330	1	7.7808982137359e-08	Not classified or generalist
Fungi,Ascomycota,Sordariomycetes,c331	1	1.18298880859183e-07	Not classified or generalist
Fungi,Ascomycota,Sordariomycetes,c332	1	4.75315122568261e-08	Not classified or generalist
Fungi,Ascomycota,Sordariomycetes,c333	1	6.39799812914892e-08	Not classified or generalist
Fungi,Ascomycota,Sordariomycetes,c334	1	2.92109752437613e-07	Not classified or generalist
Fungi,Ascomycota,Sordariomycetes,c335	1	3.85731675877925e-07	Not classified or generalist
Fungi,Ascomycota,Sordariomycetes,c336	1	5.10199916066008e-08	Not classified or generalist
Fungi,Ascomycota,Sordariomycetes,c337	1	4.04641570374982e-08	Not classified or generalist
Fungi,Ascomycota,Sordariomycetes,c338	1	4.69068982414858e-08	Not classified or generalist
Fungi,Ascomycota,Sordariomycetes,c339	1	7.23306861882272e-08	Not classified or generalist
Fungi,Ascomycota,Sordariomycetes,c34	10	9.33963036615544e-07	Not classified or generalist
Fungi,Ascomycota,Sordariomycetes,c340	1	8.38675902635868e-07	Not classified or generalist
Fungi,Ascomycota,Sordariomycetes,c341	1	5.95837764979935e-08	Not classified or generalist
Fungi,Ascomycota,Sordariomycetes,c342	1	3.57411235988723e-07	Not classified or generalist
Fungi,Ascomycota,Sordariomycetes,c343	1	2.62201369817448e-08	Not classified or generalist
Fungi,Ascomycota,Sordariomycetes,c344	1	2.69726744955049e-07	Not classified or generalist
Fungi,Ascomycota,Sordariomycetes,c345	1	7.10164479168519e-07	Not classified or generalist
Fungi,Ascomycota,Sordariomycetes,c346	1	1.94363833029071e-08	Not classified or generalist
Fungi,Ascomycota,Sordariomycetes,c347	1	1.92661960682178e-07	Not classified or generalist
Fungi,Ascomycota,Sordariomycetes,c348	1	4.34322161058028e-08	Not classified or generalist
Fungi,Ascomycota,Sordariomycetes,c349	1	6.39799812914892e-08	Not classified or generalist
Fungi,Ascomycota,Sordariomycetes,c35	8	0.000247980997610622	Natural-Soil
Fungi,Ascomycota,Sordariomycetes,c350	1	5.33256693066781e-08	Not classified or generalist
Fungi,Ascomycota,Sordariomycetes,c351	1	4.87663392155153e-07	Not classified or generalist
Fungi,Ascomycota,Sordariomycetes,c352	1	5.33256693066781e-08	Not classified or generalist
Fungi,Ascomycota,Sordariomycetes,c353	1	4.75315122568261e-08	Not classified or generalist
Fungi,Ascomycota,Sordariomycetes,c354	1	1.19824210742345e-07	Not classified or generalist
Fungi,Ascomycota,Sordariomycetes,c355	1	1.0364754593622e-08	Not classified or generalist
Fungi,Ascomycota,Sordariomycetes,c356	1	3.57411235988723e-07	Not classified or generalist
Fungi,Ascomycota,Sordariomycetes,c357	1	4.04641570374982e-08	Not classified or generalist
Fungi,Ascomycota,Sordariomycetes,c358	1	1.29575888686048e-08	Not classified or generalist
Fungi,Ascomycota,Sordariomycetes,c359	1	2.03757188128119e-07	Not classified or generalist
Fungi,Ascomycota,Sordariomycetes,c36	2	3.66529462430896e-05	Not classified or generalist
Fungi,Ascomycota,Sordariomycetes,c360	1	1.2755301300351e-08	Not classified or generalist
Fungi,Ascomycota,Sordariomycetes,c361	1	4.69068982414858e-08	Not classified or generalist
Fungi,Ascomycota,Sordariomycetes,c362	1	1.42122538241796e-08	Not classified or generalist
Fungi,Ascomycota,Sordariomycetes,c363	1	7.10612691208982e-09	Not classified or generalist
Fungi,Ascomycota,Sordariomycetes,c364	1	7.14822471977446e-07	Not classified or generalist
Fungi,Ascomycota,Sordariomycetes,c365	1	2.39621686467391e-07	Not classified or generalist
Fungi,Ascomycota,Sordariomycetes,c366	1	4.75315122568261e-08	Not classified or generalist
Fungi,Ascomycota,Sordariomycetes,c367	1	7.61740848431283e-08	Not classified or generalist
Fungi,Ascomycota,Sordariomycetes,c368	1	7.73222204946833e-07	Not classified or generalist
Fungi,Ascomycota,Sordariomycetes,c369	1	7.23306861882272e-08	Not classified or generalist
Fungi,Ascomycota,Sordariomycetes,c37	2	5.6015779623663e-06	Not classified or generalist
Fungi,Ascomycota,Sordariomycetes,c370	1	6.42886126463208e-08	Not classified or generalist
Fungi,Ascomycota,Sordariomycetes,c371	1	6.15619164258224e-07	Not classified or generalist
Fungi,Ascomycota,Sordariomycetes,c372	1	1.6621717434972e-06	Not classified or generalist
Fungi,Ascomycota,Sordariomycetes,c373	1	1.14500596693091e-06	Not classified or generalist
Fungi,Ascomycota,Sordariomycetes,c374	1	1.90834327821819e-06	Not classified or generalist
Fungi,Ascomycota,Sordariomycetes,c375	1	7.99885039600172e-08	Not classified or generalist
Fungi,Ascomycota,Sordariomycetes,c376	1	6.90983639574797e-09	Not classified or generalist
Fungi,Ascomycota,Sordariomycetes,c377	1	3.71624584521372e-07	Not classified or generalist
Fungi,Ascomycota,Sordariomycetes,c378	1	5.6596713866092e-08	Not classified or generalist
Fungi,Ascomycota,Sordariomycetes,c379	1	7.9882807161563e-08	Not classified or generalist
Fungi,Ascomycota,Sordariomycetes,c38	12	1.92141053033671e-05	Not classified or generalist
Fungi,Ascomycota,Sordariomycetes,c380	1	2.92109752437613e-07	Not classified or generalist
Fungi,Ascomycota,Sordariomycetes,c381	1	7.63337311287276e-07	Not classified or generalist
Fungi,Ascomycota,Sordariomycetes,c382	1	1.28577225292642e-07	Not classified or generalist
Fungi,Ascomycota,Sordariomycetes,c383	1	2.92109752437613e-07	Not classified or generalist
Fungi,Ascomycota,Sordariomycetes,c384	1	1.33715872524544e-06	Not classified or generalist
Fungi,Ascomycota,Sordariomycetes,c385	1	1.15597176409307e-07	Not classified or generalist
Fungi,Ascomycota,Sordariomycetes,c386	1	4.04641570374982e-08	Not classified or generalist
Fungi,Ascomycota,Sordariomycetes,c387	1	1.03144709271198e-07	Not classified or generalist
Fungi,Ascomycota,Sordariomycetes,c388	1	5.99054216168477e-08	Not classified or generalist
Fungi,Ascomycota,Sordariomycetes,c389	1	1.3850831375548e-07	Not classified or generalist
Fungi,Ascomycota,Sordariomycetes,c39	2	2.60029252112798e-06	Not classified or generalist
Fungi,Ascomycota,Sordariomycetes,c390	1	2.45801265519796e-08	Not classified or generalist
Fungi,Ascomycota,Sordariomycetes,c391	1	1.2755301300351e-08	Not classified or generalist
Fungi,Ascomycota,Sordariomycetes,c392	1	1.94363833029071e-08	Not classified or generalist
Fungi,Ascomycota,Sordariomycetes,c393	1	7.24935783701459e-08	Not classified or generalist
Fungi,Ascomycota,Sordariomycetes,c394	1	5.6596713866092e-08	Not classified or generalist
Fungi,Ascomycota,Sordariomycetes,c395	1	3.39555633991191e-06	Not classified or generalist
Fungi,Ascomycota,Sordariomycetes,c396	1	3.16876748378841e-08	Not classified or generalist
Fungi,Ascomycota,Sordariomycetes,c397	1	3.57411235988723e-07	Not classified or generalist
Fungi,Ascomycota,Sordariomycetes,c398	1	1.29575888686048e-08	Not classified or generalist
Fungi,Ascomycota,Sordariomycetes,c399	1	3.71624584521372e-07	Not classified or generalist
Fungi,Ascomycota,Sordariomycetes,c4	4	0.00188325257294048	Not classified or generalist
Fungi,Ascomycota,Sordariomycetes,c40	6	2.57662534720273e-06	Natural-Air
Fungi,Ascomycota,Sordariomycetes,c400	1	6.39799812914892e-08	Not classified or generalist
Fungi,Ascomycota,Sordariomycetes,c401	1	2.07149713342653e-07	Not classified or generalist
Fungi,Ascomycota,Sordariomycetes,c402	1	4.8329052246764e-08	Not classified or generalist
Fungi,Ascomycota,Sordariomycetes,c403	1	2.36742529534461e-07	Not classified or generalist
Fungi,Ascomycota,Sordariomycetes,c41	3	6.16308967789644e-05	Not classified or generalist
Fungi,Ascomycota,Sordariomycetes,c42	6	9.2411428090236e-05	Natural-Air
Fungi,Ascomycota,Sordariomycetes,c43	4	7.0288383318579e-07	Not classified or generalist
Fungi,Ascomycota,Sordariomycetes,c44	7	2.20168987951388e-06	Air
Fungi,Ascomycota,Sordariomycetes,c45	8	3.62924639620191e-06	Natural-Soil
Fungi,Ascomycota,Sordariomycetes,c46	2	2.15672151545195e-05	Not classified or generalist
Fungi,Ascomycota,Sordariomycetes,c47	5	1.85177517667988e-06	Soil
Fungi,Ascomycota,Sordariomycetes,c48	3	2.98608146645095e-05	Not classified or generalist
Fungi,Ascomycota,Sordariomycetes,c49	6	5.0224583260025e-06	Soil
Fungi,Ascomycota,Sordariomycetes,c5	35	0.000165955852555005	Air
Fungi,Ascomycota,Sordariomycetes,c50	4	9.20472015122817e-06	Not classified or generalist
Fungi,Ascomycota,Sordariomycetes,c51	7	2.38826659942088e-06	Natural-Soil
Fungi,Ascomycota,Sordariomycetes,c52	2	6.50759055018814e-07	Not classified or generalist
Fungi,Ascomycota,Sordariomycetes,c53	9	3.92695057274393e-06	Natural-Soil
Fungi,Ascomycota,Sordariomycetes,c54	2	4.99697024288247e-05	Not classified or generalist
Fungi,Ascomycota,Sordariomycetes,c55	6	2.56074317119504e-05	Natural-Soil
Fungi,Ascomycota,Sordariomycetes,c56	2	8.36612656027411e-06	Not classified or generalist
Fungi,Ascomycota,Sordariomycetes,c57	2	4.29398103939453e-05	Not classified or generalist
Fungi,Ascomycota,Sordariomycetes,c58	3	8.95644040791924e-07	Not classified or generalist
Fungi,Ascomycota,Sordariomycetes,c59	1	1.2264903940536e-06	Not classified or generalist
Fungi,Ascomycota,Sordariomycetes,c6	32	4.06509030968751e-05	Natural
Fungi,Ascomycota,Sordariomycetes,c60	2	2.06229851531217e-06	Not classified or generalist
Fungi,Ascomycota,Sordariomycetes,c61	2	5.08996969494349e-06	Not classified or generalist
Fungi,Ascomycota,Sordariomycetes,c62	6	2.40960260672431e-06	Natural-Air
Fungi,Ascomycota,Sordariomycetes,c63	3	3.94327479638837e-05	Not classified or generalist
Fungi,Ascomycota,Sordariomycetes,c64	5	5.47592307333612e-07	Not classified or generalist
Fungi,Ascomycota,Sordariomycetes,c65	1	5.73162782913978e-07	Not classified or generalist
Fungi,Ascomycota,Sordariomycetes,c66	3	3.04362234073661e-07	Not classified or generalist
Fungi,Ascomycota,Sordariomycetes,c67	4	2.11603443712857e-06	Not classified or generalist
Fungi,Ascomycota,Sordariomycetes,c68	5	2.76385594867773e-06	Soil
Fungi,Ascomycota,Sordariomycetes,c69	3	4.09225939765694e-07	Not classified or generalist
Fungi,Ascomycota,Sordariomycetes,c7	44	8.13546609567127e-05	Not classified or generalist
Fungi,Ascomycota,Sordariomycetes,c70	1	7.97539594862623e-06	Not classified or generalist
Fungi,Ascomycota,Sordariomycetes,c71	1	9.16004773544731e-06	Not classified or generalist
Fungi,Ascomycota,Sordariomycetes,c72	4	8.28878436817454e-07	Not classified or generalist
Fungi,Ascomycota,Sordariomycetes,c73	5	1.42895823570716e-06	Natural-Air
Fungi,Ascomycota,Sordariomycetes,c74	6	7.07477040054331e-06	Natural-Air
Fungi,Ascomycota,Sordariomycetes,c75	1	2.78618118619856e-05	Not classified or generalist
Fungi,Ascomycota,Sordariomycetes,c76	2	8.84133310187385e-06	Not classified or generalist
Fungi,Ascomycota,Sordariomycetes,c77	5	1.26071522945918e-07	Air
Fungi,Ascomycota,Sordariomycetes,c78	4	2.15278735976917e-06	Not classified or generalist
Fungi,Ascomycota,Sordariomycetes,c79	4	1.07905431374503e-05	Not classified or generalist
Fungi,Ascomycota,Sordariomycetes,c8	17	3.22370457731412e-05	Air
Fungi,Ascomycota,Sordariomycetes,c80	4	4.5647878267319e-07	Not classified or generalist
Fungi,Ascomycota,Sordariomycetes,c81	4	6.5919851058461e-07	Not classified or generalist
Fungi,Ascomycota,Sordariomycetes,c82	4	1.82493172327566e-05	Not classified or generalist
Fungi,Ascomycota,Sordariomycetes,c83	1	5.69231712197221e-07	Not classified or generalist
Fungi,Ascomycota,Sordariomycetes,c84	1	5.91374355385286e-07	Not classified or generalist
Fungi,Ascomycota,Sordariomycetes,c85	4	7.587231930711e-07	Not classified or generalist
Fungi,Ascomycota,Sordariomycetes,c86	1	5.26457304898426e-07	Not classified or generalist
Fungi,Ascomycota,Sordariomycetes,c87	1	3.37641400155296e-07	Not classified or generalist
Fungi,Ascomycota,Sordariomycetes,c88	3	1.37731484037454e-07	Not classified or generalist
Fungi,Ascomycota,Sordariomycetes,c89	4	1.0731163768612e-06	Not classified or generalist
Fungi,Ascomycota,Sordariomycetes,c9	8	0.000210496811641725	Natural-Soil
Fungi,Ascomycota,Sordariomycetes,c90	5	3.06494002297161e-06	Natural-Air
Fungi,Ascomycota,Sordariomycetes,c91	3	2.77707302078825e-07	Not classified or generalist
Fungi,Ascomycota,Sordariomycetes,c92	1	1.59441266254387e-07	Not classified or generalist
Fungi,Ascomycota,Sordariomycetes,c93	3	3.33030621625421e-06	Not classified or generalist
Fungi,Ascomycota,Sordariomycetes,c94	4	6.29346911002085e-07	Not classified or generalist
Fungi,Ascomycota,Sordariomycetes,c95	3	1.9142246176579e-06	Not classified or generalist
Fungi,Ascomycota,Sordariomycetes,c96	1	1.29566604841845e-06	Not classified or generalist
Fungi,Ascomycota,Sordariomycetes,c97	1	5.1923824655016e-07	Not classified or generalist
Fungi,Ascomycota,Sordariomycetes,c98	3	1.02228466365359e-06	Not classified or generalist
Fungi,Ascomycota,Sordariomycetes,c99	3	4.66825339218065e-07	Not classified or generalist
Fungi,Ascomycota,Sordariomycetes,dummy_order_Annulatascaceae	10	3.77266032915095e-05	Soil
Fungi,Ascomycota,Sordariomycetes,dummy_order_Atractospora	19	0.000125149019647212	Soil
Fungi,Ascomycota,Sordariomycetes,dummy_order_Barbatosphaeria	13	1.57071257605915e-05	Soil
Fungi,Ascomycota,Sordariomycetes,dummy_order_Cephalothecaceae	24	0.000185171911866964	Natural-Soil
Fungi,Ascomycota,Sordariomycetes,dummy_order_Dinemasporium	16	3.16921788707532e-05	Not classified or generalist
Fungi,Ascomycota,Sordariomycetes,dummy_order_Glomerellaceae	14	0.000311780947380072	Soil
Fungi,Ascomycota,Sordariomycetes,dummy_order_Myrmecridium	34	0.000142790747683116	Not classified or generalist
Fungi,Ascomycota,Sordariomycetes,dummy_order_Nigrospora	7	2.16453038392596e-05	Air
Fungi,Ascomycota,Sordariomycetes,dummy_order_Plectosphaerellaceae	83	0.000508399559866814	Not classified or generalist
Fungi,Ascomycota,Sordariomycetes,dummy_order_Stilbella	5	4.97515223690818e-06	Urban-Soil
Fungi,Ascomycota,Sordariomycetes,dummy_order_Thyronectria	14	2.56636223461267e-05	Not classified or generalist
Fungi,Ascomycota,Taphrinomycetes,Taphrinales	69	0.000669727805073666	Air
Fungi,Ascomycota,c1,c1	3	2.3983954314436e-05	Not classified or generalist
Fungi,Ascomycota,c10,c1	26	3.72233201773504e-05	Air
Fungi,Ascomycota,c100,c1	2	1.35548906832195e-06	Not classified or generalist
Fungi,Ascomycota,c101,c1	2	1.25894313905145e-06	Not classified or generalist
Fungi,Ascomycota,c102,c1	3	3.91673788185693e-05	Not classified or generalist
Fungi,Ascomycota,c103,c1	3	3.97671434985633e-05	Not classified or generalist
Fungi,Ascomycota,c104,c1	5	6.36729259486146e-06	Soil
Fungi,Ascomycota,c105,c1	3	2.72488260769627e-06	Not classified or generalist
Fungi,Ascomycota,c106,c1	2	1.03945040985368e-06	Not classified or generalist
Fungi,Ascomycota,c107,c1	1	1.15466222126995e-07	Not classified or generalist
Fungi,Ascomycota,c108,c1	2	9.03677355994948e-07	Not classified or generalist
Fungi,Ascomycota,c109,c1	3	1.08374179405122e-06	Not classified or generalist
Fungi,Ascomycota,c11,c1	6	5.5842259111602e-05	Soil
Fungi,Ascomycota,c110,c1	1	7.24162883332301e-07	Not classified or generalist
Fungi,Ascomycota,c111,c1	4	5.34458355343371e-06	Not classified or generalist
Fungi,Ascomycota,c112,c1	2	3.91456899092735e-06	Not classified or generalist
Fungi,Ascomycota,c113,c1	1	2.11689438978142e-06	Not classified or generalist
Fungi,Ascomycota,c114,c1	1	1.88266152417646e-07	Not classified or generalist
Fungi,Ascomycota,c115,c1	4	1.64427202935167e-06	Not classified or generalist
Fungi,Ascomycota,c116,c1	3	1.07892563033298e-06	Not classified or generalist
Fungi,Ascomycota,c117,c1	1	3.30051972260292e-07	Not classified or generalist
Fungi,Ascomycota,c118,c1	3	5.79619935307846e-06	Not classified or generalist
Fungi,Ascomycota,c119,c1	2	1.1792420777298e-07	Not classified or generalist
Fungi,Ascomycota,c12,c1	7	0.000106579406628186	Natural-Soil
Fungi,Ascomycota,c12,c2	6	0.000141798910790376	Natural-Soil
Fungi,Ascomycota,c120,c1	1	1.18317283249528e-05	Not classified or generalist
Fungi,Ascomycota,c121,c1	3	5.15368870017253e-05	Not classified or generalist
Fungi,Ascomycota,c122,c1	3	2.96541495291443e-05	Not classified or generalist
Fungi,Ascomycota,c123,c1	1	1.83606919457332e-08	Not classified or generalist
Fungi,Ascomycota,c124,c1	4	1.42198002957957e-07	Not classified or generalist
Fungi,Ascomycota,c125,c1	4	1.14181153831366e-05	Not classified or generalist
Fungi,Ascomycota,c126,c1	2	2.27999240964558e-07	Not classified or generalist
Fungi,Ascomycota,c127,c1	1	2.5063792464231e-06	Not classified or generalist
Fungi,Ascomycota,c128,c1	4	3.00130497648951e-07	Not classified or generalist
Fungi,Ascomycota,c129,c1	4	1.33931039874619e-06	Not classified or generalist
Fungi,Ascomycota,c13,c1	6	3.95927755539509e-06	Natural-Air
Fungi,Ascomycota,c130,c1	2	7.39005871723593e-07	Not classified or generalist
Fungi,Ascomycota,c131,c1	1	1.61552803480745e-07	Not classified or generalist
Fungi,Ascomycota,c132,c1	1	4.49507193167559e-08	Not classified or generalist
Fungi,Ascomycota,c133,c1	3	3.61957208964408e-07	Not classified or generalist
Fungi,Ascomycota,c134,c1	1	1.00448700413252e-06	Not classified or generalist
Fungi,Ascomycota,c135,c1	4	2.31942065382712e-07	Not classified or generalist
Fungi,Ascomycota,c136,c1	1	3.74701117346526e-08	Not classified or generalist
Fungi,Ascomycota,c137,c1	3	1.20752494600578e-06	Not classified or generalist
Fungi,Ascomycota,c138,c1	3	2.12891679985402e-07	Not classified or generalist
Fungi,Ascomycota,c139,c1	1	1.5305002435018e-07	Not classified or generalist
Fungi,Ascomycota,c14,c1	2	2.12890196304035e-05	Not classified or generalist
Fungi,Ascomycota,c14,c2	1	1.89329895224172e-05	Not classified or generalist
Fungi,Ascomycota,c14,c3	1	9.32659582385084e-08	Not classified or generalist
Fungi,Ascomycota,c140,c1	2	3.43777856007015e-07	Not classified or generalist
Fungi,Ascomycota,c141,c1	2	4.34143993982555e-07	Not classified or generalist
Fungi,Ascomycota,c141,c2	1	4.04641570374982e-08	Not classified or generalist
Fungi,Ascomycota,c142,c1	2	7.53938576777026e-06	Not classified or generalist
Fungi,Ascomycota,c143,c1	1	1.74295309871265e-07	Not classified or generalist
Fungi,Ascomycota,c144,c1	2	2.00948457855029e-06	Not classified or generalist
Fungi,Ascomycota,c145,c1	2	7.733357971836e-06	Not classified or generalist
Fungi,Ascomycota,c146,c1	2	6.36252559846194e-08	Not classified or generalist
Fungi,Ascomycota,c147,c1	1	5.30512827557995e-07	Not classified or generalist
Fungi,Ascomycota,c148,c1	3	5.12386876804149e-06	Not classified or generalist
Fungi,Ascomycota,c149,c1	3	2.35231812010452e-06	Not classified or generalist
Fungi,Ascomycota,c15,c1	9	2.44392699657715e-05	Soil
Fungi,Ascomycota,c15,c2	1	7.9882807161563e-08	Not classified or generalist
Fungi,Ascomycota,c150,c1	2	2.68720622106675e-07	Not classified or generalist
Fungi,Ascomycota,c151,c1	3	1.36342744897491e-06	Not classified or generalist
Fungi,Ascomycota,c152,c1	1	8.0360765807901e-07	Not classified or generalist
Fungi,Ascomycota,c153,c1	3	5.38293320186123e-07	Not classified or generalist
Fungi,Ascomycota,c154,c1	1	2.04876221761963e-06	Not classified or generalist
Fungi,Ascomycota,c155,c1	2	2.77169927842606e-08	Not classified or generalist
Fungi,Ascomycota,c156,c1	3	9.51267960143924e-07	Not classified or generalist
Fungi,Ascomycota,c157,c1	1	4.43269984196382e-05	Not classified or generalist
Fungi,Ascomycota,c158,c1	3	1.10302507300608e-06	Not classified or generalist
Fungi,Ascomycota,c159,c1	1	1.50023025719673e-06	Not classified or generalist
Fungi,Ascomycota,c16,c1	2	3.37628089445082e-05	Not classified or generalist
Fungi,Ascomycota,c16,c2	1	6.80222330445243e-08	Not classified or generalist
Fungi,Ascomycota,c16,c3	1	9.3530570436221e-08	Not classified or generalist
Fungi,Ascomycota,c160,c1	2	4.8110105301482e-06	Not classified or generalist
Fungi,Ascomycota,c161,c1	3	9.71787187122091e-07	Not classified or generalist
Fungi,Ascomycota,c162,c1	1	1.23593393662396e-06	Not classified or generalist
Fungi,Ascomycota,c163,c1	3	2.15876633622373e-06	Not classified or generalist
Fungi,Ascomycota,c164,c1	2	5.88787203717344e-06	Not classified or generalist
Fungi,Ascomycota,c165,c1	2	1.7263442215007e-06	Not classified or generalist
Fungi,Ascomycota,c166,c1	2	2.13087381697018e-08	Not classified or generalist
Fungi,Ascomycota,c167,c1	2	2.15359633286388e-06	Not classified or generalist
Fungi,Ascomycota,c168,c1	1	6.81807923320333e-07	Not classified or generalist
Fungi,Ascomycota,c169,c1	2	3.78222006638005e-06	Not classified or generalist
Fungi,Ascomycota,c17,c1	12	3.84929707029547e-06	Air
Fungi,Ascomycota,c170,c1	1	1.59765614323126e-07	Not classified or generalist
Fungi,Ascomycota,c171,c1	1	1.79716264850543e-07	Not classified or generalist
Fungi,Ascomycota,c172,c1	1	7.9882807161563e-07	Not classified or generalist
Fungi,Ascomycota,c173,c1	1	3.37715364324872e-06	Not classified or generalist
Fungi,Ascomycota,c174,c1	1	1.40068248544342e-06	Not classified or generalist
Fungi,Ascomycota,c175,c1	1	9.38137964829715e-08	Not classified or generalist
Fungi,Ascomycota,c176,c1	2	4.10408633296796e-07	Not classified or generalist
Fungi,Ascomycota,c177,c1	1	1.58890070661316e-07	Not classified or generalist
Fungi,Ascomycota,c178,c1	2	1.87257044433267e-08	Not classified or generalist
Fungi,Ascomycota,c179,c1	1	1.89447136798012e-07	Not classified or generalist
Fungi,Ascomycota,c18,c1	8	6.32986375447758e-06	Natural-Soil
Fungi,Ascomycota,c180,c1	2	1.78215565622577e-05	Not classified or generalist
Fungi,Ascomycota,c181,c1	2	2.21509005220049e-06	Not classified or generalist
Fungi,Ascomycota,c182,c1	2	1.30690365936131e-05	Not classified or generalist
Fungi,Ascomycota,c183,c1	1	1.6196986085756e-07	Not classified or generalist
Fungi,Ascomycota,c184,c1	2	4.60449099462357e-07	Not classified or generalist
Fungi,Ascomycota,c185,c1	1	1.05459622379338e-08	Not classified or generalist
Fungi,Ascomycota,c186,c1	1	2.11689438978142e-06	Not classified or generalist
Fungi,Ascomycota,c187,c1	2	2.31945259367977e-06	Not classified or generalist
Fungi,Ascomycota,c188,c1	1	6.12798587381494e-07	Not classified or generalist
Fungi,Ascomycota,c189,c1	1	1.40068248544342e-06	Not classified or generalist
Fungi,Ascomycota,c19,c1	14	1.94702907008261e-06	Not classified or generalist
Fungi,Ascomycota,c19,c2	2	4.96307850458649e-08	Not classified or generalist
Fungi,Ascomycota,c190,c1	1	1.08505459793883e-07	Not classified or generalist
Fungi,Ascomycota,c191,c1	2	8.04525207487734e-07	Not classified or generalist
Fungi,Ascomycota,c192,c1	1	7.29533532725035e-07	Not classified or generalist
Fungi,Ascomycota,c193,c1	1	4.91602531039592e-08	Not classified or generalist
Fungi,Ascomycota,c194,c1	2	4.31674540239673e-06	Not classified or generalist
Fungi,Ascomycota,c195,c1	1	4.25138956528277e-08	Not classified or generalist
Fungi,Ascomycota,c196,c1	1	1.26943066253959e-07	Not classified or generalist
Fungi,Ascomycota,c197,c1	1	1.49763554042119e-07	Not classified or generalist
Fungi,Ascomycota,c198,c1	2	2.30021694557186e-07	Not classified or generalist
Fungi,Ascomycota,c199,c1	2	3.1207118371359e-07	Not classified or generalist
Fungi,Ascomycota,c2,c1	145	0.000886679423968336	Soil
Fungi,Ascomycota,c20,c1	13	1.10507425657386e-05	Natural-Soil
Fungi,Ascomycota,c200,c1	1	1.45034089144583e-05	Not classified or generalist
Fungi,Ascomycota,c201,c1	2	1.98332019265706e-07	Not classified or generalist
Fungi,Ascomycota,c202,c1	1	4.73617841995029e-07	Not classified or generalist
Fungi,Ascomycota,c203,c1	1	7.73585319533988e-07	Not classified or generalist
Fungi,Ascomycota,c204,c1	1	1.8844763689851e-07	Not classified or generalist
Fungi,Ascomycota,c205,c1	1	8.77794105879276e-07	Not classified or generalist
Fungi,Ascomycota,c206,c1	1	4.87663392155153e-06	Not classified or generalist
Fungi,Ascomycota,c207,c1	1	3.5489664257755e-07	Not classified or generalist
Fungi,Ascomycota,c208,c1	2	1.26184986790596e-05	Not classified or generalist
Fungi,Ascomycota,c209,c1	1	4.69492147215624e-08	Not classified or generalist
Fungi,Ascomycota,c21,c1	4	5.65795313707309e-05	Not classified or generalist
Fungi,Ascomycota,c210,c1	2	2.30021694557186e-07	Not classified or generalist
Fungi,Ascomycota,c211,c1	2	1.44828257959918e-07	Not classified or generalist
Fungi,Ascomycota,c212,c1	1	1.85283470941133e-07	Not classified or generalist
Fungi,Ascomycota,c213,c1	2	1.1490085462365e-08	Not classified or generalist
Fungi,Ascomycota,c214,c1	1	5.83567366030193e-07	Not classified or generalist
Fungi,Ascomycota,c215,c1	1	6.66135319727158e-08	Not classified or generalist
Fungi,Ascomycota,c216,c1	1	3.60350887020242e-07	Not classified or generalist
Fungi,Ascomycota,c217,c1	1	3.40111165222622e-08	Not classified or generalist
Fungi,Ascomycota,c218,c1	1	3.23939721715119e-08	Not classified or generalist
Fungi,Ascomycota,c219,c1	2	4.8549481395609e-06	Not classified or generalist
Fungi,Ascomycota,c22,c1	9	6.39377886995447e-06	Natural-Soil
Fungi,Ascomycota,c220,c1	1	3.44294241291458e-07	Not classified or generalist
Fungi,Ascomycota,c221,c1	2	4.09220045873362e-06	Not classified or generalist
Fungi,Ascomycota,c222,c1	2	1.03822959727726e-06	Not classified or generalist
Fungi,Ascomycota,c223,c1	1	7.50696340989987e-07	Not classified or generalist
Fungi,Ascomycota,c224,c1	2	4.15061111646468e-07	Not classified or generalist
Fungi,Ascomycota,c225,c1	1	4.98723049463655e-09	Not classified or generalist
Fungi,Ascomycota,c226,c1	1	1.07260969916021e-07	Not classified or generalist
Fungi,Ascomycota,c227,c1	1	9.32659582385084e-08	Not classified or generalist
Fungi,Ascomycota,c228,c1	1	1.70995747046605e-06	Not classified or generalist
Fungi,Ascomycota,c229,c1	1	8.08509434330032e-08	Not classified or generalist
Fungi,Ascomycota,c23,c1	3	1.12075005780982e-05	Not classified or generalist
Fungi,Ascomycota,c230,c1	1	6.41036333299244e-07	Not classified or generalist
Fungi,Ascomycota,c231,c1	1	2.00555163770829e-07	Not classified or generalist
Fungi,Ascomycota,c232,c1	1	8.09283140749964e-08	Not classified or generalist
Fungi,Ascomycota,c233,c1	1	1.77060758652575e-06	Not classified or generalist
Fungi,Ascomycota,c234,c1	1	3.20518166649622e-06	Not classified or generalist
Fungi,Ascomycota,c235,c1	1	4.28969337708564e-07	Not classified or generalist
Fungi,Ascomycota,c236,c1	1	7.52081864140609e-08	Not classified or generalist
Fungi,Ascomycota,c237,c1	1	9.04876660300264e-07	Not classified or generalist
Fungi,Ascomycota,c238,c1	1	1.94651014378256e-05	Not classified or generalist
Fungi,Ascomycota,c239,c1	1	9.19080780285887e-07	Not classified or generalist
Fungi,Ascomycota,c24,c1	19	1.6174558371235e-05	Air
Fungi,Ascomycota,c240,c1	1	1.70995747046605e-06	Not classified or generalist
Fungi,Ascomycota,c241,c1	1	8.44856697221017e-07	Not classified or generalist
Fungi,Ascomycota,c242,c1	1	2.16293861461192e-07	Not classified or generalist
Fungi,Ascomycota,c243,c1	1	9.79980317578251e-08	Not classified or generalist
Fungi,Ascomycota,c244,c1	1	1.49763554042119e-07	Not classified or generalist
Fungi,Ascomycota,c245,c1	1	1.9015464419708e-07	Not classified or generalist
Fungi,Ascomycota,c246,c1	1	5.28677370596061e-08	Not classified or generalist
Fungi,Ascomycota,c247,c1	1	1.9351384771136e-08	Not classified or generalist
Fungi,Ascomycota,c248,c1	1	1.54593338658077e-07	Not classified or generalist
Fungi,Ascomycota,c249,c1	1	2.59151777372095e-08	Not classified or generalist
Fungi,Ascomycota,c25,c1	1	1.89651407306646e-06	Not classified or generalist
Fungi,Ascomycota,c25,c2	1	5.46453207493727e-07	Not classified or generalist
Fungi,Ascomycota,c250,c1	1	4.65730715721414e-07	Not classified or generalist
Fungi,Ascomycota,c251,c1	1	5.38989174668038e-07	Not classified or generalist
Fungi,Ascomycota,c252,c1	1	2.29265113165591e-08	Not classified or generalist
Fungi,Ascomycota,c253,c1	1	2.97474669214644e-06	Not classified or generalist
Fungi,Ascomycota,c254,c1	1	4.04641570374982e-08	Not classified or generalist
Fungi,Ascomycota,c255,c1	1	5.01387909427073e-08	Not classified or generalist
Fungi,Ascomycota,c256,c1	1	1.07260969916021e-07	Not classified or generalist
Fungi,Ascomycota,c257,c1	1	3.57411235988723e-07	Not classified or generalist
Fungi,Ascomycota,c258,c1	1	1.82088706668742e-07	Not classified or generalist
Fungi,Ascomycota,c259,c1	1	9.66581044935279e-08	Not classified or generalist
Fungi,Ascomycota,c26,c1	25	1.10174583280175e-05	Soil
Fungi,Ascomycota,c260,c1	1	2.88460780912676e-08	Not classified or generalist
Fungi,Ascomycota,c261,c1	1	9.38137964829715e-08	Not classified or generalist
Fungi,Ascomycota,c262,c1	1	2.99585636359342e-06	Not classified or generalist
Fungi,Ascomycota,c263,c1	1	6.33848813990267e-08	Not classified or generalist
Fungi,Ascomycota,c264,c1	1	9.74181761975323e-08	Not classified or generalist
Fungi,Ascomycota,c265,c1	1	3.12994764810416e-08	Not classified or generalist
Fungi,Ascomycota,c266,c1	1	4.98723049463655e-09	Not classified or generalist
Fungi,Ascomycota,c267,c1	1	9.94889836328715e-07	Not classified or generalist
Fungi,Ascomycota,c268,c1	1	1.14261127264692e-07	Not classified or generalist
Fungi,Ascomycota,c269,c1	1	4.11977978874653e-07	Not classified or generalist
Fungi,Ascomycota,c27,c1	3	8.06523396883188e-07	Not classified or generalist
Fungi,Ascomycota,c270,c1	1	1.94363833029071e-08	Not classified or generalist
Fungi,Ascomycota,c271,c1	1	1.78558361741876e-07	Not classified or generalist
Fungi,Ascomycota,c272,c1	1	5.99054216168477e-08	Not classified or generalist
Fungi,Ascomycota,c273,c1	1	7.8167396032988e-08	Not classified or generalist
Fungi,Ascomycota,c274,c1	1	8.181695079844e-07	Not classified or generalist
Fungi,Ascomycota,c275,c1	1	1.81513136801867e-08	Not classified or generalist
Fungi,Ascomycota,c276,c1	1	2.44995079394563e-07	Not classified or generalist
Fungi,Ascomycota,c277,c1	1	3.34842183645424e-07	Not classified or generalist
Fungi,Ascomycota,c278,c1	1	1.85812292260686e-07	Not classified or generalist
Fungi,Ascomycota,c279,c1	1	1.09860794366574e-06	Not classified or generalist
Fungi,Ascomycota,c28,c1	8	4.9187845464161e-06	Natural-Soil
Fungi,Ascomycota,c28,c2	4	1.37079556558475e-06	Not classified or generalist
Fungi,Ascomycota,c28,c3	1	6.49454507983548e-08	Not classified or generalist
Fungi,Ascomycota,c280,c1	1	9.27560031948464e-07	Not classified or generalist
Fungi,Ascomycota,c281,c1	1	1.44195907640794e-07	Not classified or generalist
Fungi,Ascomycota,c282,c1	1	2.88391815281589e-07	Not classified or generalist
Fungi,Ascomycota,c283,c1	1	6.15279159316665e-09	Not classified or generalist
Fungi,Ascomycota,c284,c1	1	1.19627846829891e-07	Not classified or generalist
Fungi,Ascomycota,c285,c1	1	2.16737638717781e-07	Not classified or generalist
Fungi,Ascomycota,c286,c1	1	2.59151777372095e-08	Not classified or generalist
Fungi,Ascomycota,c287,c1	1	1.79398226914929e-06	Not classified or generalist
Fungi,Ascomycota,c288,c1	1	2.74651985916436e-07	Not classified or generalist
Fungi,Ascomycota,c289,c1	1	1.21387566851457e-07	Not classified or generalist
Fungi,Ascomycota,c29,c1	23	2.00467663223805e-06	Not classified or generalist
Fungi,Ascomycota,c290,c1	1	1.13537594187993e-06	Not classified or generalist
Fungi,Ascomycota,c291,c1	1	2.06111207997767e-08	Not classified or generalist
Fungi,Ascomycota,c292,c1	1	1.74282211608363e-07	Not classified or generalist
Fungi,Ascomycota,c293,c1	1	2.55083373916966e-08	Not classified or generalist
Fungi,Ascomycota,c294,c1	1	3.50170621360854e-07	Not classified or generalist
Fungi,Ascomycota,c295,c1	1	5.99054216168477e-08	Not classified or generalist
Fungi,Ascomycota,c296,c1	1	9.09239332223475e-08	Not classified or generalist
Fungi,Ascomycota,c297,c1	1	5.91856323836152e-08	Not classified or generalist
Fungi,Ascomycota,c298,c1	1	1.48672513284948e-07	Not classified or generalist
Fungi,Ascomycota,c299,c1	1	1.07242334427141e-07	Not classified or generalist
Fungi,Ascomycota,c3,c1	21	0.000224032812857821	Natural-Soil
Fungi,Ascomycota,c3,c2	6	1.59893763413575e-06	Natural-Soil
Fungi,Ascomycota,c3,c3	2	1.60140383749315e-07	Not classified or generalist
Fungi,Ascomycota,c30,c1	3	1.14702374508649e-06	Not classified or generalist
Fungi,Ascomycota,c300,c1	1	1.11709898303483e-06	Not classified or generalist
Fungi,Ascomycota,c301,c1	1	7.99732314836733e-08	Not classified or generalist
Fungi,Ascomycota,c302,c1	1	2.25646048198341e-06	Not classified or generalist
Fungi,Ascomycota,c303,c1	1	1.56497382405208e-08	Not classified or generalist
Fungi,Ascomycota,c304,c1	1	4.65023399116641e-08	Not classified or generalist
Fungi,Ascomycota,c305,c1	1	6.42886126463208e-08	Not classified or generalist
Fungi,Ascomycota,c306,c1	1	4.04641570374982e-08	Not classified or generalist
Fungi,Ascomycota,c307,c1	1	2.07741961288437e-07	Not classified or generalist
Fungi,Ascomycota,c308,c1	1	1.24006239764438e-07	Not classified or generalist
Fungi,Ascomycota,c309,c1	1	4.69068982414858e-08	Not classified or generalist
Fungi,Ascomycota,c31,c1	8	2.05970870859368e-05	Natural
Fungi,Ascomycota,c310,c1	1	9.2906146130343e-07	Not classified or generalist
Fungi,Ascomycota,c311,c1	1	7.73585319533988e-07	Not classified or generalist
Fungi,Ascomycota,c312,c1	1	1.02238413353164e-06	Not classified or generalist
Fungi,Ascomycota,c313,c1	1	1.22141856080452e-07	Not classified or generalist
Fungi,Ascomycota,c314,c1	1	1.1237679829189e-08	Not classified or generalist
Fungi,Ascomycota,c315,c1	1	2.99818861115067e-07	Not classified or generalist
Fungi,Ascomycota,c316,c1	1	4.60286442904038e-08	Not classified or generalist
Fungi,Ascomycota,c317,c1	1	5.10199916066008e-08	Not classified or generalist
Fungi,Ascomycota,c318,c1	1	3.40111165222622e-08	Not classified or generalist
Fungi,Ascomycota,c319,c1	1	5.25531132314521e-07	Not classified or generalist
Fungi,Ascomycota,c32,c1	7	6.39140788373495e-07	Air
Fungi,Ascomycota,c320,c1	1	1.10906861932594e-07	Not classified or generalist
Fungi,Ascomycota,c321,c1	1	1.28075946823389e-06	Not classified or generalist
Fungi,Ascomycota,c322,c1	1	6.48836714594185e-06	Not classified or generalist
Fungi,Ascomycota,c323,c1	1	1.47964080959038e-07	Not classified or generalist
Fungi,Ascomycota,c324,c1	1	4.04641570374982e-08	Not classified or generalist
Fungi,Ascomycota,c325,c1	1	2.4255283029901e-07	Not classified or generalist
Fungi,Ascomycota,c326,c1	1	7.52081864140609e-08	Not classified or generalist
Fungi,Ascomycota,c327,c1	1	1.84685749277467e-07	Not classified or generalist
Fungi,Ascomycota,c328,c1	1	6.25989529620832e-08	Not classified or generalist
Fungi,Ascomycota,c329,c1	1	2.59151777372095e-07	Not classified or generalist
Fungi,Ascomycota,c33,c1	2	0.000102142354384741	Not classified or generalist
Fungi,Ascomycota,c330,c1	1	5.49303971832871e-07	Not classified or generalist
Fungi,Ascomycota,c331,c1	1	3.49565259332868e-07	Not classified or generalist
Fungi,Ascomycota,c332,c1	1	5.19389568316473e-06	Not classified or generalist
Fungi,Ascomycota,c333,c1	1	7.63337311287276e-07	Not classified or generalist
Fungi,Ascomycota,c334,c1	1	5.48410097151675e-08	Not classified or generalist
Fungi,Ascomycota,c335,c1	1	4.58530226331182e-08	Not classified or generalist
Fungi,Ascomycota,c336,c1	1	1.07260969916021e-06	Not classified or generalist
Fungi,Ascomycota,c337,c1	1	3.05334924514911e-06	Not classified or generalist
Fungi,Ascomycota,c338,c1	1	8.98581324252715e-08	Not classified or generalist
Fungi,Ascomycota,c339,c1	1	2.42350724706668e-07	Not classified or generalist
Fungi,Ascomycota,c34,c1	11	5.8481784790612e-07	Air
Fungi,Ascomycota,c340,c1	1	1.22447979855842e-06	Not classified or generalist
Fungi,Ascomycota,c341,c1	1	2.43831696077577e-07	Not classified or generalist
Fungi,Ascomycota,c342,c1	1	1.61401017992845e-06	Not classified or generalist
Fungi,Ascomycota,c343,c1	1	2.93994095273475e-07	Not classified or generalist
Fungi,Ascomycota,c344,c1	1	7.92191870947102e-08	Not classified or generalist
Fungi,Ascomycota,c345,c1	1	5.99054216168477e-08	Not classified or generalist
Fungi,Ascomycota,c346,c1	1	2.50351579308842e-07	Not classified or generalist
Fungi,Ascomycota,c347,c1	1	2.34746073607812e-08	Not classified or generalist
Fungi,Ascomycota,c348,c1	1	1.44195907640794e-07	Not classified or generalist
Fungi,Ascomycota,c349,c1	1	2.07149713342653e-07	Not classified or generalist
Fungi,Ascomycota,c35,c1	16	1.91259017799887e-05	Not classified or generalist
Fungi,Ascomycota,c350,c1	1	3.16876748378841e-08	Not classified or generalist
Fungi,Ascomycota,c351,c1	1	2.52788410652855e-06	Not classified or generalist
Fungi,Ascomycota,c36,c1	3	2.62541385358612e-05	Not classified or generalist
Fungi,Ascomycota,c37,c1	4	9.89042171382886e-06	Not classified or generalist
Fungi,Ascomycota,c37,c2	2	1.41876361151384e-07	Not classified or generalist
Fungi,Ascomycota,c38,c1	2	7.22887777959641e-06	Not classified or generalist
Fungi,Ascomycota,c39,c1	18	6.48164701060604e-06	Not classified or generalist
Fungi,Ascomycota,c4,c1	16	0.000303038280970884	Natural-Soil
Fungi,Ascomycota,c40,c1	9	3.74619347489114e-05	Soil
Fungi,Ascomycota,c41,c1	17	3.88241108762784e-06	Not classified or generalist
Fungi,Ascomycota,c42,c1	4	6.88950495896246e-06	Not classified or generalist
Fungi,Ascomycota,c42,c2	1	5.28677370596061e-08	Not classified or generalist
Fungi,Ascomycota,c43,c1	4	9.14177198129284e-06	Not classified or generalist
Fungi,Ascomycota,c44,c1	7	5.14921593440804e-05	Natural-Soil
Fungi,Ascomycota,c45,c1	15	1.34555178756685e-05	Not classified or generalist
Fungi,Ascomycota,c46,c1	5	3.10616569333457e-06	Natural-Soil
Fungi,Ascomycota,c46,c2	1	1.22720309107935e-06	Not classified or generalist
Fungi,Ascomycota,c47,c1	7	0.000126030952775299	Natural-Soil
Fungi,Ascomycota,c48,c1	1	1.36152722692531e-06	Not classified or generalist
Fungi,Ascomycota,c49,c1	3	1.14445141630787e-05	Not classified or generalist
Fungi,Ascomycota,c5,c1	15	4.75815000137111e-05	Natural-Soil
Fungi,Ascomycota,c5,c2	9	4.65401325408625e-06	Natural-Soil
Fungi,Ascomycota,c5,c3	1	1.69269391873014e-07	Not classified or generalist
Fungi,Ascomycota,c50,c1	5	1.29463983750132e-06	Natural
Fungi,Ascomycota,c51,c1	12	2.72494609670771e-06	Not classified or generalist
Fungi,Ascomycota,c52,c1	8	2.44425564099374e-05	Natural
Fungi,Ascomycota,c53,c1	3	9.64699762665537e-07	Not classified or generalist
Fungi,Ascomycota,c54,c1	2	1.77314805211032e-06	Not classified or generalist
Fungi,Ascomycota,c55,c1	1	6.56213579687343e-07	Not classified or generalist
Fungi,Ascomycota,c56,c1	3	1.36606724130051e-05	Not classified or generalist
Fungi,Ascomycota,c57,c1	10	3.35645825639152e-05	Soil
Fungi,Ascomycota,c58,c1	4	6.38427294764766e-05	Not classified or generalist
Fungi,Ascomycota,c59,c1	2	1.72461407809629e-06	Not classified or generalist
Fungi,Ascomycota,c6,c1	22	0.000115908994741784	Natural-Soil
Fungi,Ascomycota,c60,c1	2	2.87527127000708e-06	Not classified or generalist
Fungi,Ascomycota,c61,c1	1	8.39393624146577e-07	Not classified or generalist
Fungi,Ascomycota,c61,c2	2	9.34394282602308e-06	Not classified or generalist
Fungi,Ascomycota,c62,c1	6	2.14907209226283e-07	Air
Fungi,Ascomycota,c63,c1	5	1.20402861833095e-06	Air
Fungi,Ascomycota,c64,c1	2	8.33765179365238e-06	Not classified or generalist
Fungi,Ascomycota,c65,c1	2	7.15045236254275e-07	Not classified or generalist
Fungi,Ascomycota,c66,c1	3	4.37335189900026e-05	Not classified or generalist
Fungi,Ascomycota,c67,c1	4	9.64013291207467e-06	Not classified or generalist
Fungi,Ascomycota,c68,c1	7	7.08740926346606e-06	Natural-Soil
Fungi,Ascomycota,c69,c1	2	1.7084584097684e-07	Not classified or generalist
Fungi,Ascomycota,c69,c2	1	4.69068982414858e-08	Not classified or generalist
Fungi,Ascomycota,c7,c1	15	0.000343101369803043	Natural-Soil
Fungi,Ascomycota,c70,c1	2	2.25752799199081e-06	Not classified or generalist
Fungi,Ascomycota,c71,c1	6	6.31341306956128e-06	Natural-Soil
Fungi,Ascomycota,c72,c1	6	4.6948788320099e-05	Natural-Soil
Fungi,Ascomycota,c73,c1	9	4.34354787439122e-06	Natural-Soil
Fungi,Ascomycota,c74,c1	1	2.34746073607812e-07	Not classified or generalist
Fungi,Ascomycota,c75,c1	1	4.75290454025451e-06	Not classified or generalist
Fungi,Ascomycota,c76,c1	2	1.40169338727635e-06	Not classified or generalist
Fungi,Ascomycota,c77,c1	1	1.04880547926979e-07	Not classified or generalist
Fungi,Ascomycota,c78,c1	2	1.40531947620108e-05	Not classified or generalist
Fungi,Ascomycota,c78,c2	1	2.82978302015511e-07	Not classified or generalist
Fungi,Ascomycota,c79,c1	4	1.57369964522419e-05	Not classified or generalist
Fungi,Ascomycota,c8,c1	21	0.000260931055204125	Natural-Soil
Fungi,Ascomycota,c80,c1	3	6.32127103482582e-07	Not classified or generalist
Fungi,Ascomycota,c80,c2	1	1.2989090159671e-07	Not classified or generalist
Fungi,Ascomycota,c81,c1	2	5.56157203995772e-06	Not classified or generalist
Fungi,Ascomycota,c81,c2	1	8.48720219970426e-06	Not classified or generalist
Fungi,Ascomycota,c82,c1	5	1.16585126377317e-06	Air
Fungi,Ascomycota,c83,c1	1	2.26138717575526e-06	Not classified or generalist
Fungi,Ascomycota,c84,c1	4	2.30232386729721e-06	Not classified or generalist
Fungi,Ascomycota,c85,c1	3	2.13828580564069e-06	Not classified or generalist
Fungi,Ascomycota,c86,c1	4	6.79996114524021e-06	Not classified or generalist
Fungi,Ascomycota,c87,c1	2	2.58701085364841e-06	Not classified or generalist
Fungi,Ascomycota,c88,c1	6	9.81083490489382e-06	Soil
Fungi,Ascomycota,c89,c1	4	9.93457459061941e-07	Not classified or generalist
Fungi,Ascomycota,c9,c1	2	9.28394533673075e-05	Not classified or generalist
Fungi,Ascomycota,c90,c1	4	2.0568343321755e-06	Not classified or generalist
Fungi,Ascomycota,c91,c1	5	3.03914673886714e-06	Urban-Soil
Fungi,Ascomycota,c92,c1	5	1.45314901538823e-06	Air
Fungi,Ascomycota,c93,c1	6	7.20521653165543e-07	Air
Fungi,Ascomycota,c94,c1	2	5.24647655105383e-06	Not classified or generalist
Fungi,Ascomycota,c95,c1	3	6.40781845478978e-06	Not classified or generalist
Fungi,Ascomycota,c96,c1	2	1.05603760824104e-06	Not classified or generalist
Fungi,Ascomycota,c97,c1	1	8.41775133925989e-07	Not classified or generalist
Fungi,Ascomycota,c98,c1	2	5.27525404073059e-06	Not classified or generalist
Fungi,Ascomycota,c99,c1	2	5.43268071497552e-06	Not classified or generalist
Fungi,Ascomycota,dummy_class_Arbusculina,c1	1	4.23112411722901e-08	Not classified or generalist
Fungi,Ascomycota,dummy_class_Arbusculina,c2	1	4.23112411722901e-08	Not classified or generalist
Fungi,Ascomycota,dummy_class_Arbusculina,c3	1	4.23112411722901e-08	Not classified or generalist
Fungi,Ascomycota,dummy_class_Arbusculina,dummy_order_Arbusculina	39	0.000157945840373578	Not classified or generalist
Fungi,Ascomycota,dummy_class_Chaetopyrena,c1	4	1.20706724479868e-06	Not classified or generalist
Fungi,Ascomycota,dummy_class_Chaetopyrena,c2	3	2.53595552281742e-07	Not classified or generalist
Fungi,Ascomycota,dummy_class_Chaetopyrena,c3	2	9.30985868737284e-08	Not classified or generalist
Fungi,Ascomycota,dummy_class_Chaetopyrena,c4	1	5.2012107317344e-09	Not classified or generalist
Fungi,Ascomycota,dummy_class_Chaetopyrena,c5	1	1.44491759145187e-07	Not classified or generalist
Fungi,Ascomycota,dummy_class_Chaetopyrena,c6	1	3.6629237692828e-08	Not classified or generalist
Fungi,Ascomycota,dummy_class_Chaetopyrena,c7	1	5.03410926991502e-09	Not classified or generalist
Fungi,Ascomycota,dummy_class_Chaetopyrena,c8	1	6.06962355562473e-08	Not classified or generalist
Fungi,Ascomycota,dummy_class_Chaetopyrena,dummy_order_Chaetopyrena	13	1.33886586809116e-06	Not classified or generalist
Fungi,Ascomycota,dummy_class_Circinotrichum,dummy_order_Circinotrichum	2	1.84407107541491e-05	Not classified or generalist
Fungi,Ascomycota,dummy_class_Clohesyomyces,c1	1	1.70995747046605e-06	Not classified or generalist
Fungi,Ascomycota,dummy_class_Clohesyomyces,c2	1	1.70995747046605e-06	Not classified or generalist
Fungi,Ascomycota,dummy_class_Clohesyomyces,dummy_order_Clohesyomyces	18	0.000162933134142455	Soil
Fungi,Ascomycota,dummy_class_Cryptostroma,dummy_order_Cryptostroma	1	9.1649941297115e-08	Not classified or generalist
Fungi,Ascomycota,dummy_class_Dokmaia,c1	1	6.36354061765644e-07	Not classified or generalist
Fungi,Ascomycota,dummy_class_Dokmaia,c2	1	4.54619666111738e-08	Not classified or generalist
Fungi,Ascomycota,dummy_class_Dokmaia,dummy_order_Dokmaia	10	6.58579917865733e-05	Urban-Soil
Fungi,Ascomycota,dummy_class_Fontanospora,c1	19	2.10824467168384e-06	Air
Fungi,Ascomycota,dummy_class_Fontanospora,c10	1	3.80870424215642e-07	Not classified or generalist
Fungi,Ascomycota,dummy_class_Fontanospora,c11	2	3.57658971141982e-06	Not classified or generalist
Fungi,Ascomycota,dummy_class_Fontanospora,c12	1	9.1604981332341e-09	Not classified or generalist
Fungi,Ascomycota,dummy_class_Fontanospora,c13	2	7.31595407878558e-07	Not classified or generalist
Fungi,Ascomycota,dummy_class_Fontanospora,c14	2	1.49606685191102e-07	Not classified or generalist
Fungi,Ascomycota,dummy_class_Fontanospora,c15	1	1.86531916477017e-07	Not classified or generalist
Fungi,Ascomycota,dummy_class_Fontanospora,c16	1	1.94363833029071e-08	Not classified or generalist
Fungi,Ascomycota,dummy_class_Fontanospora,c17	1	9.73179378754229e-08	Not classified or generalist
Fungi,Ascomycota,dummy_class_Fontanospora,c18	1	1.29120814394276e-07	Not classified or generalist
Fungi,Ascomycota,dummy_class_Fontanospora,c19	1	8.76518552577947e-09	Not classified or generalist
Fungi,Ascomycota,dummy_class_Fontanospora,c2	10	2.66142374848709e-07	Air
Fungi,Ascomycota,dummy_class_Fontanospora,c20	1	1.12448587013719e-08	Not classified or generalist
Fungi,Ascomycota,dummy_class_Fontanospora,c21	1	9.75326784310307e-08	Not classified or generalist
Fungi,Ascomycota,dummy_class_Fontanospora,c22	1	2.67168058950547e-06	Not classified or generalist
Fungi,Ascomycota,dummy_class_Fontanospora,c23	1	2.56493620569907e-06	Not classified or generalist
Fungi,Ascomycota,dummy_class_Fontanospora,c24	1	5.33256693066781e-08	Not classified or generalist
Fungi,Ascomycota,dummy_class_Fontanospora,c25	1	1.40847644164687e-07	Not classified or generalist
Fungi,Ascomycota,dummy_class_Fontanospora,c26	1	7.241628833323e-08	Not classified or generalist
Fungi,Ascomycota,dummy_class_Fontanospora,c27	1	1.70995747046605e-06	Not classified or generalist
Fungi,Ascomycota,dummy_class_Fontanospora,c28	1	2.66609296950949e-07	Not classified or generalist
Fungi,Ascomycota,dummy_class_Fontanospora,c29	1	3.82659039010529e-08	Not classified or generalist
Fungi,Ascomycota,dummy_class_Fontanospora,c3	2	4.98227143881738e-06	Not classified or generalist
Fungi,Ascomycota,dummy_class_Fontanospora,c30	1	7.63337311287276e-07	Not classified or generalist
Fungi,Ascomycota,dummy_class_Fontanospora,c4	2	2.30840010018338e-06	Not classified or generalist
Fungi,Ascomycota,dummy_class_Fontanospora,c5	2	1.54407339328836e-06	Not classified or generalist
Fungi,Ascomycota,dummy_class_Fontanospora,c6	1	1.27415733975004e-07	Not classified or generalist
Fungi,Ascomycota,dummy_class_Fontanospora,c7	3	1.93823134279801e-06	Not classified or generalist
Fungi,Ascomycota,dummy_class_Fontanospora,c8	2	1.06268366121263e-05	Not classified or generalist
Fungi,Ascomycota,dummy_class_Fontanospora,c9	2	4.57039398034995e-06	Not classified or generalist
Fungi,Ascomycota,dummy_class_Fontanospora,dummy_order_Fontanospora	51	0.000343407873796625	Not classified or generalist
Fungi,Ascomycota,dummy_class_Gorgomyces,c1	12	1.79030349809417e-05	Soil
Fungi,Ascomycota,dummy_class_Gorgomyces,c10	4	2.96460160425911e-05	Not classified or generalist
Fungi,Ascomycota,dummy_class_Gorgomyces,c11	4	1.14604831235559e-06	Not classified or generalist
Fungi,Ascomycota,dummy_class_Gorgomyces,c12	1	4.14590183744878e-08	Not classified or generalist
Fungi,Ascomycota,dummy_class_Gorgomyces,c13	1	1.37197244460956e-06	Not classified or generalist
Fungi,Ascomycota,dummy_class_Gorgomyces,c14	1	1.76949851804782e-06	Not classified or generalist
Fungi,Ascomycota,dummy_class_Gorgomyces,c15	1	6.18467228575455e-08	Not classified or generalist
Fungi,Ascomycota,dummy_class_Gorgomyces,c16	2	2.5113190926896e-07	Not classified or generalist
Fungi,Ascomycota,dummy_class_Gorgomyces,c17	2	2.78641637874801e-07	Not classified or generalist
Fungi,Ascomycota,dummy_class_Gorgomyces,c18	2	4.39594346518922e-08	Not classified or generalist
Fungi,Ascomycota,dummy_class_Gorgomyces,c19	1	4.30933414980757e-07	Not classified or generalist
Fungi,Ascomycota,dummy_class_Gorgomyces,c2	9	4.93041688340165e-06	Soil
Fungi,Ascomycota,dummy_class_Gorgomyces,c20	1	1.60835056194925e-06	Not classified or generalist
Fungi,Ascomycota,dummy_class_Gorgomyces,c21	2	2.32746758847343e-07	Not classified or generalist
Fungi,Ascomycota,dummy_class_Gorgomyces,c22	1	1.83209962664682e-08	Not classified or generalist
Fungi,Ascomycota,dummy_class_Gorgomyces,c23	2	1.90161270417067e-07	Not classified or generalist
Fungi,Ascomycota,dummy_class_Gorgomyces,c24	1	1.49616914839096e-08	Not classified or generalist
Fungi,Ascomycota,dummy_class_Gorgomyces,c25	2	2.67589302804741e-08	Not classified or generalist
Fungi,Ascomycota,dummy_class_Gorgomyces,c26	1	1.29575888686048e-08	Not classified or generalist
Fungi,Ascomycota,dummy_class_Gorgomyces,c27	1	7.9882807161563e-08	Not classified or generalist
Fungi,Ascomycota,dummy_class_Gorgomyces,c28	1	1.75085310680427e-07	Not classified or generalist
Fungi,Ascomycota,dummy_class_Gorgomyces,c29	1	1.21627423903434e-07	Not classified or generalist
Fungi,Ascomycota,dummy_class_Gorgomyces,c3	8	2.0030212211584e-05	Natural-Air
Fungi,Ascomycota,dummy_class_Gorgomyces,c30	1	3.16876748378841e-08	Not classified or generalist
Fungi,Ascomycota,dummy_class_Gorgomyces,c31	1	1.14261127264692e-07	Not classified or generalist
Fungi,Ascomycota,dummy_class_Gorgomyces,c32	1	6.39799812914892e-08	Not classified or generalist
Fungi,Ascomycota,dummy_class_Gorgomyces,c33	1	3.47273564336027e-08	Not classified or generalist
Fungi,Ascomycota,dummy_class_Gorgomyces,c34	1	2.7995976386006e-06	Not classified or generalist
Fungi,Ascomycota,dummy_class_Gorgomyces,c35	1	3.61618947890549e-07	Not classified or generalist
Fungi,Ascomycota,dummy_class_Gorgomyces,c36	1	6.39799812914892e-08	Not classified or generalist
Fungi,Ascomycota,dummy_class_Gorgomyces,c37	1	1.94522455343398e-07	Not classified or generalist
Fungi,Ascomycota,dummy_class_Gorgomyces,c38	1	1.30296648317408e-07	Not classified or generalist
Fungi,Ascomycota,dummy_class_Gorgomyces,c39	1	1.71496555576194e-06	Not classified or generalist
Fungi,Ascomycota,dummy_class_Gorgomyces,c4	7	1.5885865538136e-06	Air
Fungi,Ascomycota,dummy_class_Gorgomyces,c40	1	9.75326784310307e-08	Not classified or generalist
Fungi,Ascomycota,dummy_class_Gorgomyces,c41	1	7.9882807161563e-08	Not classified or generalist
Fungi,Ascomycota,dummy_class_Gorgomyces,c42	1	1.48561482508581e-07	Not classified or generalist
Fungi,Ascomycota,dummy_class_Gorgomyces,c43	1	1.65978277707371e-07	Not classified or generalist
Fungi,Ascomycota,dummy_class_Gorgomyces,c44	1	9.47235683990059e-08	Not classified or generalist
Fungi,Ascomycota,dummy_class_Gorgomyces,c45	1	1.29575888686048e-08	Not classified or generalist
Fungi,Ascomycota,dummy_class_Gorgomyces,c46	1	6.39799812914892e-08	Not classified or generalist
Fungi,Ascomycota,dummy_class_Gorgomyces,c47	1	1.07223370796617e-06	Not classified or generalist
Fungi,Ascomycota,dummy_class_Gorgomyces,c48	1	5.18608962291049e-09	Not classified or generalist
Fungi,Ascomycota,dummy_class_Gorgomyces,c5	2	3.41113397863697e-06	Not classified or generalist
Fungi,Ascomycota,dummy_class_Gorgomyces,c6	1	2.69086644299363e-06	Not classified or generalist
Fungi,Ascomycota,dummy_class_Gorgomyces,c7	2	2.03607497116364e-07	Not classified or generalist
Fungi,Ascomycota,dummy_class_Gorgomyces,c8	6	1.37371887915718e-05	Soil
Fungi,Ascomycota,dummy_class_Gorgomyces,c9	4	1.4509462744901e-06	Not classified or generalist
Fungi,Ascomycota,dummy_class_Gorgomyces,dummy_order_Gorgomyces	45	0.000191937230505997	Soil
Fungi,Ascomycota,dummy_class_Gyoerffyella,c1	11	9.10068433400096e-07	Air
Fungi,Ascomycota,dummy_class_Gyoerffyella,c10	1	9.32659582385084e-08	Not classified or generalist
Fungi,Ascomycota,dummy_class_Gyoerffyella,c11	1	8.2241690038424e-09	Not classified or generalist
Fungi,Ascomycota,dummy_class_Gyoerffyella,c12	1	7.63337311287276e-07	Not classified or generalist
Fungi,Ascomycota,dummy_class_Gyoerffyella,c13	1	1.94363833029071e-08	Not classified or generalist
Fungi,Ascomycota,dummy_class_Gyoerffyella,c14	1	7.9882807161563e-08	Not classified or generalist
Fungi,Ascomycota,dummy_class_Gyoerffyella,c15	1	5.98717949421225e-08	Not classified or generalist
Fungi,Ascomycota,dummy_class_Gyoerffyella,c2	10	1.46159939676281e-06	Not classified or generalist
Fungi,Ascomycota,dummy_class_Gyoerffyella,c3	7	1.81209890474626e-06	Air
Fungi,Ascomycota,dummy_class_Gyoerffyella,c4	3	1.69068979699243e-06	Not classified or generalist
Fungi,Ascomycota,dummy_class_Gyoerffyella,c5	2	2.02936844376384e-06	Not classified or generalist
Fungi,Ascomycota,dummy_class_Gyoerffyella,c6	1	3.80870424215642e-07	Not classified or generalist
Fungi,Ascomycota,dummy_class_Gyoerffyella,c7	1	3.27548564825451e-06	Not classified or generalist
Fungi,Ascomycota,dummy_class_Gyoerffyella,c8	1	9.6327839430125e-08	Not classified or generalist
Fungi,Ascomycota,dummy_class_Gyoerffyella,c9	1	5.53260925691238e-08	Not classified or generalist
Fungi,Ascomycota,dummy_class_Gyoerffyella,dummy_order_Gyoerffyella	43	0.000136090122239877	Soil
Fungi,Ascomycota,dummy_class_Hansfordia,dummy_order_Hansfordia	1	4.62388705637226e-07	Not classified or generalist
Fungi,Ascomycota,dummy_class_Knufia,c1	3	0.00010781742424475	Not classified or generalist
Fungi,Ascomycota,dummy_class_Knufia,c10	1	7.61740848431283e-08	Not classified or generalist
Fungi,Ascomycota,dummy_class_Knufia,c2	1	9.14089018117538e-07	Not classified or generalist
Fungi,Ascomycota,dummy_class_Knufia,c3	1	4.18957466637205e-07	Not classified or generalist
Fungi,Ascomycota,dummy_class_Knufia,c4	1	9.75326784310307e-08	Not classified or generalist
Fungi,Ascomycota,dummy_class_Knufia,c5	1	1.14261127264692e-07	Not classified or generalist
Fungi,Ascomycota,dummy_class_Knufia,c6	1	4.42094022964996e-08	Not classified or generalist
Fungi,Ascomycota,dummy_class_Knufia,c7	1	9.32659582385084e-08	Not classified or generalist
Fungi,Ascomycota,dummy_class_Knufia,c8	1	8.8118853504476e-08	Not classified or generalist
Fungi,Ascomycota,dummy_class_Knufia,c9	1	6.63141034447494e-08	Not classified or generalist
Fungi,Ascomycota,dummy_class_Knufia,dummy_order_Knufia	45	0.000639833394259718	Urban-Soil
Fungi,Ascomycota,dummy_class_Leptodiscella,dummy_order_Leptodiscella	5	1.78495705755639e-05	Urban-Soil
Fungi,Ascomycota,dummy_class_Liberomyces,dummy_order_Liberomyces	1	2.96903331272401e-06	Not classified or generalist
Fungi,Ascomycota,dummy_class_Mastigosporium,c1	6	0.000352326353816039	Urban-Soil
Fungi,Ascomycota,dummy_class_Mastigosporium,c10	7	2.26623307526022e-06	Natural-Soil
Fungi,Ascomycota,dummy_class_Mastigosporium,c11	5	1.61424160079999e-07	Air
Fungi,Ascomycota,dummy_class_Mastigosporium,c12	5	2.32460972180433e-06	Natural-Soil
Fungi,Ascomycota,dummy_class_Mastigosporium,c13	2	6.28680272056417e-07	Not classified or generalist
Fungi,Ascomycota,dummy_class_Mastigosporium,c14	1	6.07809822269147e-07	Not classified or generalist
Fungi,Ascomycota,dummy_class_Mastigosporium,c15	3	3.66682919646532e-06	Not classified or generalist
Fungi,Ascomycota,dummy_class_Mastigosporium,c16	4	2.3922482183239e-06	Not classified or generalist
Fungi,Ascomycota,dummy_class_Mastigosporium,c17	4	4.73636397054273e-07	Not classified or generalist
Fungi,Ascomycota,dummy_class_Mastigosporium,c18	3	8.98797844641028e-07	Not classified or generalist
Fungi,Ascomycota,dummy_class_Mastigosporium,c19	3	3.5536017703236e-07	Not classified or generalist
Fungi,Ascomycota,dummy_class_Mastigosporium,c2	35	8.3306038277433e-05	Soil
Fungi,Ascomycota,dummy_class_Mastigosporium,c20	3	2.86768608606773e-07	Not classified or generalist
Fungi,Ascomycota,dummy_class_Mastigosporium,c21	2	2.70569087412447e-07	Not classified or generalist
Fungi,Ascomycota,dummy_class_Mastigosporium,c22	2	5.21074811407972e-07	Not classified or generalist
Fungi,Ascomycota,dummy_class_Mastigosporium,c23	1	4.46435545512283e-08	Not classified or generalist
Fungi,Ascomycota,dummy_class_Mastigosporium,c24	3	3.52045097687874e-08	Not classified or generalist
Fungi,Ascomycota,dummy_class_Mastigosporium,c25	2	3.41215564583483e-07	Not classified or generalist
Fungi,Ascomycota,dummy_class_Mastigosporium,c26	2	2.32555850696128e-07	Not classified or generalist
Fungi,Ascomycota,dummy_class_Mastigosporium,c27	1	3.23939721715119e-08	Not classified or generalist
Fungi,Ascomycota,dummy_class_Mastigosporium,c28	2	1.9665137696099e-08	Not classified or generalist
Fungi,Ascomycota,dummy_class_Mastigosporium,c29	2	1.96663706267365e-07	Not classified or generalist
Fungi,Ascomycota,dummy_class_Mastigosporium,c3	3	8.78098288333062e-05	Not classified or generalist
Fungi,Ascomycota,dummy_class_Mastigosporium,c30	1	1.59949953228723e-07	Not classified or generalist
Fungi,Ascomycota,dummy_class_Mastigosporium,c31	2	5.16611741261664e-07	Not classified or generalist
Fungi,Ascomycota,dummy_class_Mastigosporium,c32	2	2.91035328799295e-07	Not classified or generalist
Fungi,Ascomycota,dummy_class_Mastigosporium,c33	2	2.98438796792123e-06	Not classified or generalist
Fungi,Ascomycota,dummy_class_Mastigosporium,c34	2	4.78519500835804e-08	Not classified or generalist
Fungi,Ascomycota,dummy_class_Mastigosporium,c35	1	1.38196727914959e-08	Not classified or generalist
Fungi,Ascomycota,dummy_class_Mastigosporium,c36	1	3.44977684937279e-07	Not classified or generalist
Fungi,Ascomycota,dummy_class_Mastigosporium,c37	1	1.20571568711007e-08	Not classified or generalist
Fungi,Ascomycota,dummy_class_Mastigosporium,c38	1	1.38315231422809e-07	Not classified or generalist
Fungi,Ascomycota,dummy_class_Mastigosporium,c39	1	9.50773220985401e-08	Not classified or generalist
Fungi,Ascomycota,dummy_class_Mastigosporium,c4	3	0.000331187106276214	Not classified or generalist
Fungi,Ascomycota,dummy_class_Mastigosporium,c40	1	1.29652240572762e-08	Not classified or generalist
Fungi,Ascomycota,dummy_class_Mastigosporium,c41	1	8.15845353127985e-09	Not classified or generalist
[truncated: 1,025 more rows]
