# Supplementary material for: Fungal communities decline with urbanization—more in air than in soil
Source: ISME J. 2020 Aug 5;14(11):2806–15. doi: 10.1038/s41396-020-0732-1 (PMC7784924; doi:10.1038/s41396-020-0732-1)
Supplement: Supplementary file 2 — Supplemental data [file 41396_2020_732_MOESM2_ESM.zip › Data Table 5.txt]

TAXON	OCCURRENCES	ABUNDANCE	CLASSIFICATION
Fungi,Ascomycota,Archaeorhizomycetes	64	0.00931444991007598	Soil
Fungi,Ascomycota,Arthoniomycetes	1	1.87454679933033e-06	Not classified or generalist
Fungi,Ascomycota,Coniocybomycetes	2	3.18211198514826e-07	Not classified or generalist
Fungi,Ascomycota,Dothideomycetes	174	0.154386184809107	Not classified or generalist
Fungi,Ascomycota,Eurotiomycetes	158	0.0574604784462432	Not classified or generalist
Fungi,Ascomycota,Geoglossomycetes	39	0.000331588083659569	Soil
Fungi,Ascomycota,Lecanoromycetes	129	0.00561429438496982	Not classified or generalist
Fungi,Ascomycota,Leotiomycetes	166	0.0903454178010759	Not classified or generalist
Fungi,Ascomycota,Orbiliomycetes	53	0.000176682517342417	Not classified or generalist
Fungi,Ascomycota,Pezizomycetes	113	0.00621066000980227	Not classified or generalist
Fungi,Ascomycota,Saccharomycetes	67	0.00058415456782928	Soil
Fungi,Ascomycota,Sordariomycetes	157	0.0355713241244785	Not classified or generalist
Fungi,Ascomycota,Taphrinomycetes	69	0.000669727805073666	Air
Fungi,Ascomycota,c1	3	2.3983954314436e-05	Not classified or generalist
Fungi,Ascomycota,c10	26	3.72233201773504e-05	Air
Fungi,Ascomycota,c100	2	1.35548906832195e-06	Not classified or generalist
Fungi,Ascomycota,c101	2	1.25894313905145e-06	Not classified or generalist
Fungi,Ascomycota,c102	3	3.91673788185693e-05	Not classified or generalist
Fungi,Ascomycota,c103	3	3.97671434985633e-05	Not classified or generalist
Fungi,Ascomycota,c104	5	6.36729259486146e-06	Soil
Fungi,Ascomycota,c105	3	2.72488260769627e-06	Not classified or generalist
Fungi,Ascomycota,c106	2	1.03945040985368e-06	Not classified or generalist
Fungi,Ascomycota,c107	1	1.15466222126995e-07	Not classified or generalist
Fungi,Ascomycota,c108	2	9.03677355994948e-07	Not classified or generalist
Fungi,Ascomycota,c109	3	1.08374179405122e-06	Not classified or generalist
Fungi,Ascomycota,c11	6	5.5842259111602e-05	Soil
Fungi,Ascomycota,c110	1	7.24162883332301e-07	Not classified or generalist
Fungi,Ascomycota,c111	4	5.34458355343371e-06	Not classified or generalist
Fungi,Ascomycota,c112	2	3.91456899092735e-06	Not classified or generalist
Fungi,Ascomycota,c113	1	2.11689438978142e-06	Not classified or generalist
Fungi,Ascomycota,c114	1	1.88266152417646e-07	Not classified or generalist
Fungi,Ascomycota,c115	4	1.64427202935167e-06	Not classified or generalist
Fungi,Ascomycota,c116	3	1.07892563033298e-06	Not classified or generalist
Fungi,Ascomycota,c117	1	3.30051972260292e-07	Not classified or generalist
Fungi,Ascomycota,c118	3	5.79619935307846e-06	Not classified or generalist
Fungi,Ascomycota,c119	2	1.1792420777298e-07	Not classified or generalist
Fungi,Ascomycota,c12	7	0.000248378317418562	Natural-Soil
Fungi,Ascomycota,c120	1	1.18317283249528e-05	Not classified or generalist
Fungi,Ascomycota,c121	3	5.15368870017253e-05	Not classified or generalist
Fungi,Ascomycota,c122	3	2.96541495291443e-05	Not classified or generalist
Fungi,Ascomycota,c123	1	1.83606919457332e-08	Not classified or generalist
Fungi,Ascomycota,c124	4	1.42198002957957e-07	Not classified or generalist
Fungi,Ascomycota,c125	4	1.14181153831366e-05	Not classified or generalist
Fungi,Ascomycota,c126	2	2.27999240964558e-07	Not classified or generalist
Fungi,Ascomycota,c127	1	2.5063792464231e-06	Not classified or generalist
Fungi,Ascomycota,c128	4	3.00130497648951e-07	Not classified or generalist
Fungi,Ascomycota,c129	4	1.33931039874619e-06	Not classified or generalist
Fungi,Ascomycota,c13	6	3.95927755539509e-06	Natural-Air
Fungi,Ascomycota,c130	2	7.39005871723593e-07	Not classified or generalist
Fungi,Ascomycota,c131	1	1.61552803480745e-07	Not classified or generalist
Fungi,Ascomycota,c132	1	4.49507193167559e-08	Not classified or generalist
Fungi,Ascomycota,c133	3	3.61957208964408e-07	Not classified or generalist
Fungi,Ascomycota,c134	1	1.00448700413252e-06	Not classified or generalist
Fungi,Ascomycota,c135	4	2.31942065382712e-07	Not classified or generalist
Fungi,Ascomycota,c136	1	3.74701117346526e-08	Not classified or generalist
Fungi,Ascomycota,c137	3	1.20752494600578e-06	Not classified or generalist
Fungi,Ascomycota,c138	3	2.12891679985402e-07	Not classified or generalist
Fungi,Ascomycota,c139	1	1.5305002435018e-07	Not classified or generalist
Fungi,Ascomycota,c14	2	4.03152751110592e-05	Not classified or generalist
Fungi,Ascomycota,c140	2	3.43777856007015e-07	Not classified or generalist
Fungi,Ascomycota,c141	3	4.74608151020053e-07	Not classified or generalist
Fungi,Ascomycota,c142	2	7.53938576777026e-06	Not classified or generalist
Fungi,Ascomycota,c143	1	1.74295309871265e-07	Not classified or generalist
Fungi,Ascomycota,c144	2	2.00948457855029e-06	Not classified or generalist
Fungi,Ascomycota,c145	2	7.733357971836e-06	Not classified or generalist
Fungi,Ascomycota,c146	2	6.36252559846194e-08	Not classified or generalist
Fungi,Ascomycota,c147	1	5.30512827557995e-07	Not classified or generalist
Fungi,Ascomycota,c148	3	5.12386876804149e-06	Not classified or generalist
Fungi,Ascomycota,c149	3	2.35231812010452e-06	Not classified or generalist
Fungi,Ascomycota,c15	9	2.45191527729331e-05	Soil
Fungi,Ascomycota,c150	2	2.68720622106675e-07	Not classified or generalist
Fungi,Ascomycota,c151	3	1.36342744897491e-06	Not classified or generalist
Fungi,Ascomycota,c152	1	8.0360765807901e-07	Not classified or generalist
Fungi,Ascomycota,c153	3	5.38293320186123e-07	Not classified or generalist
Fungi,Ascomycota,c154	1	2.04876221761963e-06	Not classified or generalist
Fungi,Ascomycota,c155	2	2.77169927842606e-08	Not classified or generalist
Fungi,Ascomycota,c156	3	9.51267960143924e-07	Not classified or generalist
Fungi,Ascomycota,c157	1	4.43269984196382e-05	Not classified or generalist
Fungi,Ascomycota,c158	3	1.10302507300608e-06	Not classified or generalist
Fungi,Ascomycota,c159	1	1.50023025719673e-06	Not classified or generalist
Fungi,Ascomycota,c16	2	3.39243617479889e-05	Not classified or generalist
Fungi,Ascomycota,c160	2	4.8110105301482e-06	Not classified or generalist
Fungi,Ascomycota,c161	3	9.71787187122091e-07	Not classified or generalist
Fungi,Ascomycota,c162	1	1.23593393662396e-06	Not classified or generalist
Fungi,Ascomycota,c163	3	2.15876633622373e-06	Not classified or generalist
Fungi,Ascomycota,c164	2	5.88787203717344e-06	Not classified or generalist
Fungi,Ascomycota,c165	2	1.7263442215007e-06	Not classified or generalist
Fungi,Ascomycota,c166	2	2.13087381697018e-08	Not classified or generalist
Fungi,Ascomycota,c167	2	2.15359633286388e-06	Not classified or generalist
Fungi,Ascomycota,c168	1	6.81807923320333e-07	Not classified or generalist
Fungi,Ascomycota,c169	2	3.78222006638005e-06	Not classified or generalist
Fungi,Ascomycota,c17	12	3.84929707029547e-06	Air
Fungi,Ascomycota,c170	1	1.59765614323126e-07	Not classified or generalist
Fungi,Ascomycota,c171	1	1.79716264850543e-07	Not classified or generalist
Fungi,Ascomycota,c172	1	7.9882807161563e-07	Not classified or generalist
Fungi,Ascomycota,c173	1	3.37715364324872e-06	Not classified or generalist
Fungi,Ascomycota,c174	1	1.40068248544342e-06	Not classified or generalist
Fungi,Ascomycota,c175	1	9.38137964829715e-08	Not classified or generalist
Fungi,Ascomycota,c176	2	4.10408633296796e-07	Not classified or generalist
Fungi,Ascomycota,c177	1	1.58890070661316e-07	Not classified or generalist
Fungi,Ascomycota,c178	2	1.87257044433267e-08	Not classified or generalist
Fungi,Ascomycota,c179	1	1.89447136798012e-07	Not classified or generalist
Fungi,Ascomycota,c18	8	6.32986375447758e-06	Natural-Soil
Fungi,Ascomycota,c180	2	1.78215565622577e-05	Not classified or generalist
Fungi,Ascomycota,c181	2	2.21509005220049e-06	Not classified or generalist
Fungi,Ascomycota,c182	2	1.30690365936131e-05	Not classified or generalist
Fungi,Ascomycota,c183	1	1.6196986085756e-07	Not classified or generalist
Fungi,Ascomycota,c184	2	4.60449099462357e-07	Not classified or generalist
Fungi,Ascomycota,c185	1	1.05459622379338e-08	Not classified or generalist
Fungi,Ascomycota,c186	1	2.11689438978142e-06	Not classified or generalist
Fungi,Ascomycota,c187	2	2.31945259367977e-06	Not classified or generalist
Fungi,Ascomycota,c188	1	6.12798587381494e-07	Not classified or generalist
Fungi,Ascomycota,c189	1	1.40068248544342e-06	Not classified or generalist
Fungi,Ascomycota,c19	16	1.99665985512847e-06	Not classified or generalist
Fungi,Ascomycota,c190	1	1.08505459793883e-07	Not classified or generalist
Fungi,Ascomycota,c191	2	8.04525207487734e-07	Not classified or generalist
Fungi,Ascomycota,c192	1	7.29533532725035e-07	Not classified or generalist
Fungi,Ascomycota,c193	1	4.91602531039592e-08	Not classified or generalist
Fungi,Ascomycota,c194	2	4.31674540239673e-06	Not classified or generalist
Fungi,Ascomycota,c195	1	4.25138956528277e-08	Not classified or generalist
Fungi,Ascomycota,c196	1	1.26943066253959e-07	Not classified or generalist
Fungi,Ascomycota,c197	1	1.49763554042119e-07	Not classified or generalist
Fungi,Ascomycota,c198	2	2.30021694557186e-07	Not classified or generalist
Fungi,Ascomycota,c199	2	3.1207118371359e-07	Not classified or generalist
Fungi,Ascomycota,c2	145	0.000886679423968336	Soil
Fungi,Ascomycota,c20	13	1.10507425657386e-05	Natural-Soil
Fungi,Ascomycota,c200	1	1.45034089144583e-05	Not classified or generalist
Fungi,Ascomycota,c201	2	1.98332019265706e-07	Not classified or generalist
Fungi,Ascomycota,c202	1	4.73617841995029e-07	Not classified or generalist
Fungi,Ascomycota,c203	1	7.73585319533988e-07	Not classified or generalist
Fungi,Ascomycota,c204	1	1.8844763689851e-07	Not classified or generalist
Fungi,Ascomycota,c205	1	8.77794105879276e-07	Not classified or generalist
Fungi,Ascomycota,c206	1	4.87663392155153e-06	Not classified or generalist
Fungi,Ascomycota,c207	1	3.5489664257755e-07	Not classified or generalist
Fungi,Ascomycota,c208	2	1.26184986790596e-05	Not classified or generalist
Fungi,Ascomycota,c209	1	4.69492147215624e-08	Not classified or generalist
Fungi,Ascomycota,c21	4	5.65795313707309e-05	Not classified or generalist
Fungi,Ascomycota,c210	2	2.30021694557186e-07	Not classified or generalist
Fungi,Ascomycota,c211	2	1.44828257959918e-07	Not classified or generalist
Fungi,Ascomycota,c212	1	1.85283470941133e-07	Not classified or generalist
Fungi,Ascomycota,c213	2	1.1490085462365e-08	Not classified or generalist
Fungi,Ascomycota,c214	1	5.83567366030193e-07	Not classified or generalist
Fungi,Ascomycota,c215	1	6.66135319727158e-08	Not classified or generalist
Fungi,Ascomycota,c216	1	3.60350887020242e-07	Not classified or generalist
Fungi,Ascomycota,c217	1	3.40111165222622e-08	Not classified or generalist
Fungi,Ascomycota,c218	1	3.23939721715119e-08	Not classified or generalist
Fungi,Ascomycota,c219	2	4.8549481395609e-06	Not classified or generalist
Fungi,Ascomycota,c22	9	6.39377886995447e-06	Natural-Soil
Fungi,Ascomycota,c220	1	3.44294241291458e-07	Not classified or generalist
Fungi,Ascomycota,c221	2	4.09220045873362e-06	Not classified or generalist
Fungi,Ascomycota,c222	2	1.03822959727726e-06	Not classified or generalist
Fungi,Ascomycota,c223	1	7.50696340989987e-07	Not classified or generalist
Fungi,Ascomycota,c224	2	4.15061111646468e-07	Not classified or generalist
Fungi,Ascomycota,c225	1	4.98723049463655e-09	Not classified or generalist
Fungi,Ascomycota,c226	1	1.07260969916021e-07	Not classified or generalist
Fungi,Ascomycota,c227	1	9.32659582385084e-08	Not classified or generalist
Fungi,Ascomycota,c228	1	1.70995747046605e-06	Not classified or generalist
Fungi,Ascomycota,c229	1	8.08509434330032e-08	Not classified or generalist
Fungi,Ascomycota,c23	3	1.12075005780982e-05	Not classified or generalist
Fungi,Ascomycota,c230	1	6.41036333299244e-07	Not classified or generalist
Fungi,Ascomycota,c231	1	2.00555163770829e-07	Not classified or generalist
Fungi,Ascomycota,c232	1	8.09283140749964e-08	Not classified or generalist
Fungi,Ascomycota,c233	1	1.77060758652575e-06	Not classified or generalist
Fungi,Ascomycota,c234	1	3.20518166649622e-06	Not classified or generalist
Fungi,Ascomycota,c235	1	4.28969337708564e-07	Not classified or generalist
Fungi,Ascomycota,c236	1	7.52081864140609e-08	Not classified or generalist
Fungi,Ascomycota,c237	1	9.04876660300264e-07	Not classified or generalist
Fungi,Ascomycota,c238	1	1.94651014378256e-05	Not classified or generalist
Fungi,Ascomycota,c239	1	9.19080780285887e-07	Not classified or generalist
Fungi,Ascomycota,c24	19	1.6174558371235e-05	Air
Fungi,Ascomycota,c240	1	1.70995747046605e-06	Not classified or generalist
Fungi,Ascomycota,c241	1	8.44856697221017e-07	Not classified or generalist
Fungi,Ascomycota,c242	1	2.16293861461192e-07	Not classified or generalist
Fungi,Ascomycota,c243	1	9.79980317578251e-08	Not classified or generalist
Fungi,Ascomycota,c244	1	1.49763554042119e-07	Not classified or generalist
Fungi,Ascomycota,c245	1	1.9015464419708e-07	Not classified or generalist
Fungi,Ascomycota,c246	1	5.28677370596061e-08	Not classified or generalist
Fungi,Ascomycota,c247	1	1.9351384771136e-08	Not classified or generalist
Fungi,Ascomycota,c248	1	1.54593338658077e-07	Not classified or generalist
Fungi,Ascomycota,c249	1	2.59151777372095e-08	Not classified or generalist
Fungi,Ascomycota,c25	1	2.44296728056019e-06	Not classified or generalist
Fungi,Ascomycota,c250	1	4.65730715721414e-07	Not classified or generalist
Fungi,Ascomycota,c251	1	5.38989174668038e-07	Not classified or generalist
Fungi,Ascomycota,c252	1	2.29265113165591e-08	Not classified or generalist
Fungi,Ascomycota,c253	1	2.97474669214644e-06	Not classified or generalist
Fungi,Ascomycota,c254	1	4.04641570374982e-08	Not classified or generalist
Fungi,Ascomycota,c255	1	5.01387909427073e-08	Not classified or generalist
Fungi,Ascomycota,c256	1	1.07260969916021e-07	Not classified or generalist
Fungi,Ascomycota,c257	1	3.57411235988723e-07	Not classified or generalist
Fungi,Ascomycota,c258	1	1.82088706668742e-07	Not classified or generalist
Fungi,Ascomycota,c259	1	9.66581044935279e-08	Not classified or generalist
Fungi,Ascomycota,c26	25	1.10174583280175e-05	Soil
Fungi,Ascomycota,c260	1	2.88460780912676e-08	Not classified or generalist
Fungi,Ascomycota,c261	1	9.38137964829715e-08	Not classified or generalist
Fungi,Ascomycota,c262	1	2.99585636359342e-06	Not classified or generalist
Fungi,Ascomycota,c263	1	6.33848813990267e-08	Not classified or generalist
Fungi,Ascomycota,c264	1	9.74181761975323e-08	Not classified or generalist
Fungi,Ascomycota,c265	1	3.12994764810416e-08	Not classified or generalist
Fungi,Ascomycota,c266	1	4.98723049463655e-09	Not classified or generalist
Fungi,Ascomycota,c267	1	9.94889836328715e-07	Not classified or generalist
Fungi,Ascomycota,c268	1	1.14261127264692e-07	Not classified or generalist
Fungi,Ascomycota,c269	1	4.11977978874653e-07	Not classified or generalist
Fungi,Ascomycota,c27	3	8.06523396883188e-07	Not classified or generalist
Fungi,Ascomycota,c270	1	1.94363833029071e-08	Not classified or generalist
Fungi,Ascomycota,c271	1	1.78558361741876e-07	Not classified or generalist
Fungi,Ascomycota,c272	1	5.99054216168477e-08	Not classified or generalist
Fungi,Ascomycota,c273	1	7.8167396032988e-08	Not classified or generalist
Fungi,Ascomycota,c274	1	8.181695079844e-07	Not classified or generalist
Fungi,Ascomycota,c275	1	1.81513136801867e-08	Not classified or generalist
Fungi,Ascomycota,c276	1	2.44995079394563e-07	Not classified or generalist
Fungi,Ascomycota,c277	1	3.34842183645424e-07	Not classified or generalist
Fungi,Ascomycota,c278	1	1.85812292260686e-07	Not classified or generalist
Fungi,Ascomycota,c279	1	1.09860794366574e-06	Not classified or generalist
Fungi,Ascomycota,c28	8	6.3545255627992e-06	Natural-Soil
Fungi,Ascomycota,c280	1	9.27560031948464e-07	Not classified or generalist
Fungi,Ascomycota,c281	1	1.44195907640794e-07	Not classified or generalist
Fungi,Ascomycota,c282	1	2.88391815281589e-07	Not classified or generalist
Fungi,Ascomycota,c283	1	6.15279159316665e-09	Not classified or generalist
Fungi,Ascomycota,c284	1	1.19627846829891e-07	Not classified or generalist
Fungi,Ascomycota,c285	1	2.16737638717781e-07	Not classified or generalist
Fungi,Ascomycota,c286	1	2.59151777372095e-08	Not classified or generalist
Fungi,Ascomycota,c287	1	1.79398226914929e-06	Not classified or generalist
Fungi,Ascomycota,c288	1	2.74651985916436e-07	Not classified or generalist
Fungi,Ascomycota,c289	1	1.21387566851457e-07	Not classified or generalist
Fungi,Ascomycota,c29	23	2.00467663223805e-06	Not classified or generalist
Fungi,Ascomycota,c290	1	1.13537594187993e-06	Not classified or generalist
Fungi,Ascomycota,c291	1	2.06111207997767e-08	Not classified or generalist
Fungi,Ascomycota,c292	1	1.74282211608363e-07	Not classified or generalist
Fungi,Ascomycota,c293	1	2.55083373916966e-08	Not classified or generalist
Fungi,Ascomycota,c294	1	3.50170621360854e-07	Not classified or generalist
Fungi,Ascomycota,c295	1	5.99054216168477e-08	Not classified or generalist
Fungi,Ascomycota,c296	1	9.09239332223475e-08	Not classified or generalist
Fungi,Ascomycota,c297	1	5.91856323836152e-08	Not classified or generalist
Fungi,Ascomycota,c298	1	1.48672513284948e-07	Not classified or generalist
Fungi,Ascomycota,c299	1	1.07242334427141e-07	Not classified or generalist
Fungi,Ascomycota,c3	21	0.000225791890875706	Natural-Soil
Fungi,Ascomycota,c30	3	1.14702374508649e-06	Not classified or generalist
Fungi,Ascomycota,c300	1	1.11709898303483e-06	Not classified or generalist
Fungi,Ascomycota,c301	1	7.99732314836733e-08	Not classified or generalist
Fungi,Ascomycota,c302	1	2.25646048198341e-06	Not classified or generalist
Fungi,Ascomycota,c303	1	1.56497382405208e-08	Not classified or generalist
Fungi,Ascomycota,c304	1	4.65023399116641e-08	Not classified or generalist
Fungi,Ascomycota,c305	1	6.42886126463208e-08	Not classified or generalist
Fungi,Ascomycota,c306	1	4.04641570374982e-08	Not classified or generalist
Fungi,Ascomycota,c307	1	2.07741961288437e-07	Not classified or generalist
Fungi,Ascomycota,c308	1	1.24006239764438e-07	Not classified or generalist
Fungi,Ascomycota,c309	1	4.69068982414858e-08	Not classified or generalist
Fungi,Ascomycota,c31	8	2.05970870859368e-05	Natural
Fungi,Ascomycota,c310	1	9.2906146130343e-07	Not classified or generalist
Fungi,Ascomycota,c311	1	7.73585319533988e-07	Not classified or generalist
Fungi,Ascomycota,c312	1	1.02238413353164e-06	Not classified or generalist
Fungi,Ascomycota,c313	1	1.22141856080452e-07	Not classified or generalist
Fungi,Ascomycota,c314	1	1.1237679829189e-08	Not classified or generalist
Fungi,Ascomycota,c315	1	2.99818861115067e-07	Not classified or generalist
Fungi,Ascomycota,c316	1	4.60286442904038e-08	Not classified or generalist
Fungi,Ascomycota,c317	1	5.10199916066008e-08	Not classified or generalist
Fungi,Ascomycota,c318	1	3.40111165222622e-08	Not classified or generalist
Fungi,Ascomycota,c319	1	5.25531132314521e-07	Not classified or generalist
Fungi,Ascomycota,c32	7	6.39140788373495e-07	Air
Fungi,Ascomycota,c320	1	1.10906861932594e-07	Not classified or generalist
Fungi,Ascomycota,c321	1	1.28075946823389e-06	Not classified or generalist
Fungi,Ascomycota,c322	1	6.48836714594185e-06	Not classified or generalist
Fungi,Ascomycota,c323	1	1.47964080959038e-07	Not classified or generalist
Fungi,Ascomycota,c324	1	4.04641570374982e-08	Not classified or generalist
Fungi,Ascomycota,c325	1	2.4255283029901e-07	Not classified or generalist
Fungi,Ascomycota,c326	1	7.52081864140609e-08	Not classified or generalist
Fungi,Ascomycota,c327	1	1.84685749277467e-07	Not classified or generalist
Fungi,Ascomycota,c328	1	6.25989529620832e-08	Not classified or generalist
Fungi,Ascomycota,c329	1	2.59151777372095e-07	Not classified or generalist
Fungi,Ascomycota,c33	2	0.000102142354384741	Not classified or generalist
Fungi,Ascomycota,c330	1	5.49303971832871e-07	Not classified or generalist
Fungi,Ascomycota,c331	1	3.49565259332868e-07	Not classified or generalist
Fungi,Ascomycota,c332	1	5.19389568316473e-06	Not classified or generalist
Fungi,Ascomycota,c333	1	7.63337311287276e-07	Not classified or generalist
Fungi,Ascomycota,c334	1	5.48410097151675e-08	Not classified or generalist
Fungi,Ascomycota,c335	1	4.58530226331182e-08	Not classified or generalist
Fungi,Ascomycota,c336	1	1.07260969916021e-06	Not classified or generalist
Fungi,Ascomycota,c337	1	3.05334924514911e-06	Not classified or generalist
Fungi,Ascomycota,c338	1	8.98581324252715e-08	Not classified or generalist
Fungi,Ascomycota,c339	1	2.42350724706668e-07	Not classified or generalist
Fungi,Ascomycota,c34	11	5.8481784790612e-07	Air
Fungi,Ascomycota,c340	1	1.22447979855842e-06	Not classified or generalist
Fungi,Ascomycota,c341	1	2.43831696077577e-07	Not classified or generalist
Fungi,Ascomycota,c342	1	1.61401017992845e-06	Not classified or generalist
Fungi,Ascomycota,c343	1	2.93994095273475e-07	Not classified or generalist
Fungi,Ascomycota,c344	1	7.92191870947102e-08	Not classified or generalist
Fungi,Ascomycota,c345	1	5.99054216168477e-08	Not classified or generalist
Fungi,Ascomycota,c346	1	2.50351579308842e-07	Not classified or generalist
Fungi,Ascomycota,c347	1	2.34746073607812e-08	Not classified or generalist
Fungi,Ascomycota,c348	1	1.44195907640794e-07	Not classified or generalist
Fungi,Ascomycota,c349	1	2.07149713342653e-07	Not classified or generalist
Fungi,Ascomycota,c35	16	1.91259017799887e-05	Not classified or generalist
Fungi,Ascomycota,c350	1	3.16876748378841e-08	Not classified or generalist
Fungi,Ascomycota,c351	1	2.52788410652855e-06	Not classified or generalist
Fungi,Ascomycota,c36	3	2.62541385358612e-05	Not classified or generalist
Fungi,Ascomycota,c37	4	1.00322980749802e-05	Not classified or generalist
Fungi,Ascomycota,c38	2	7.22887777959641e-06	Not classified or generalist
Fungi,Ascomycota,c39	18	6.48164701060604e-06	Not classified or generalist
Fungi,Ascomycota,c4	16	0.000303038280970884	Natural-Soil
Fungi,Ascomycota,c40	9	3.74619347489114e-05	Soil
Fungi,Ascomycota,c41	17	3.88241108762784e-06	Not classified or generalist
Fungi,Ascomycota,c42	4	6.94237269602206e-06	Not classified or generalist
Fungi,Ascomycota,c43	4	9.14177198129284e-06	Not classified or generalist
Fungi,Ascomycota,c44	7	5.14921593440804e-05	Natural-Soil
Fungi,Ascomycota,c45	15	1.34555178756685e-05	Not classified or generalist
Fungi,Ascomycota,c46	5	4.33336878441392e-06	Natural-Soil
Fungi,Ascomycota,c47	7	0.000126030952775299	Natural-Soil
Fungi,Ascomycota,c48	1	1.36152722692531e-06	Not classified or generalist
Fungi,Ascomycota,c49	3	1.14445141630787e-05	Not classified or generalist
Fungi,Ascomycota,c5	15	5.24047826596704e-05	Natural-Soil
Fungi,Ascomycota,c50	5	1.29463983750132e-06	Natural
Fungi,Ascomycota,c51	12	2.72494609670771e-06	Not classified or generalist
Fungi,Ascomycota,c52	8	2.44425564099374e-05	Natural
Fungi,Ascomycota,c53	3	9.64699762665537e-07	Not classified or generalist
Fungi,Ascomycota,c54	2	1.77314805211032e-06	Not classified or generalist
Fungi,Ascomycota,c55	1	6.56213579687343e-07	Not classified or generalist
Fungi,Ascomycota,c56	3	1.36606724130051e-05	Not classified or generalist
Fungi,Ascomycota,c57	10	3.35645825639152e-05	Soil
Fungi,Ascomycota,c58	4	6.38427294764766e-05	Not classified or generalist
Fungi,Ascomycota,c59	2	1.72461407809629e-06	Not classified or generalist
Fungi,Ascomycota,c6	22	0.000115908994741784	Natural-Soil
Fungi,Ascomycota,c60	2	2.87527127000708e-06	Not classified or generalist
Fungi,Ascomycota,c61	2	1.01833364501697e-05	Not classified or generalist
Fungi,Ascomycota,c62	6	2.14907209226283e-07	Air
Fungi,Ascomycota,c63	5	1.20402861833095e-06	Air
Fungi,Ascomycota,c64	2	8.33765179365238e-06	Not classified or generalist
Fungi,Ascomycota,c65	2	7.15045236254275e-07	Not classified or generalist
Fungi,Ascomycota,c66	3	4.37335189900026e-05	Not classified or generalist
Fungi,Ascomycota,c67	4	9.64013291207467e-06	Not classified or generalist
Fungi,Ascomycota,c68	7	7.08740926346606e-06	Natural-Soil
Fungi,Ascomycota,c69	3	2.17752739218326e-07	Not classified or generalist
Fungi,Ascomycota,c7	15	0.000343101369803043	Natural-Soil
Fungi,Ascomycota,c70	2	2.25752799199081e-06	Not classified or generalist
Fungi,Ascomycota,c71	6	6.31341306956128e-06	Natural-Soil
Fungi,Ascomycota,c72	6	4.6948788320099e-05	Natural-Soil
Fungi,Ascomycota,c73	9	4.34354787439122e-06	Natural-Soil
Fungi,Ascomycota,c74	1	2.34746073607812e-07	Not classified or generalist
Fungi,Ascomycota,c75	1	4.75290454025451e-06	Not classified or generalist
Fungi,Ascomycota,c76	2	1.40169338727635e-06	Not classified or generalist
Fungi,Ascomycota,c77	1	1.04880547926979e-07	Not classified or generalist
Fungi,Ascomycota,c78	2	1.43361730640263e-05	Not classified or generalist
Fungi,Ascomycota,c79	4	1.57369964522419e-05	Not classified or generalist
Fungi,Ascomycota,c8	21	0.000260931055204125	Natural-Soil
Fungi,Ascomycota,c80	3	7.62018005079292e-07	Not classified or generalist
Fungi,Ascomycota,c81	2	1.4048774239662e-05	Not classified or generalist
Fungi,Ascomycota,c82	5	1.16585126377317e-06	Air
Fungi,Ascomycota,c83	1	2.26138717575526e-06	Not classified or generalist
Fungi,Ascomycota,c84	4	2.30232386729721e-06	Not classified or generalist
Fungi,Ascomycota,c85	3	2.13828580564069e-06	Not classified or generalist
Fungi,Ascomycota,c86	4	6.79996114524021e-06	Not classified or generalist
Fungi,Ascomycota,c87	2	2.58701085364841e-06	Not classified or generalist
Fungi,Ascomycota,c88	6	9.81083490489382e-06	Soil
Fungi,Ascomycota,c89	4	9.93457459061941e-07	Not classified or generalist
Fungi,Ascomycota,c9	2	9.28394533673075e-05	Not classified or generalist
Fungi,Ascomycota,c90	4	2.0568343321755e-06	Not classified or generalist
Fungi,Ascomycota,c91	5	3.03914673886714e-06	Urban-Soil
Fungi,Ascomycota,c92	5	1.45314901538823e-06	Air
Fungi,Ascomycota,c93	6	7.20521653165543e-07	Air
Fungi,Ascomycota,c94	2	5.24647655105383e-06	Not classified or generalist
Fungi,Ascomycota,c95	3	6.40781845478978e-06	Not classified or generalist
Fungi,Ascomycota,c96	2	1.05603760824104e-06	Not classified or generalist
Fungi,Ascomycota,c97	1	8.41775133925989e-07	Not classified or generalist
Fungi,Ascomycota,c98	2	5.27525404073059e-06	Not classified or generalist
Fungi,Ascomycota,c99	2	5.43268071497552e-06	Not classified or generalist
Fungi,Ascomycota,dummy_class_Arbusculina	39	0.000158072774097095	Not classified or generalist
Fungi,Ascomycota,dummy_class_Chaetopyrena	18	3.14467980444122e-06	Not classified or generalist
Fungi,Ascomycota,dummy_class_Circinotrichum	2	1.84407107541491e-05	Not classified or generalist
Fungi,Ascomycota,dummy_class_Clohesyomyces	19	0.000166353049083387	Soil
Fungi,Ascomycota,dummy_class_Cryptostroma	1	9.1649941297115e-08	Not classified or generalist
Fungi,Ascomycota,dummy_class_Dokmaia	11	6.65398078149501e-05	Urban-Soil
Fungi,Ascomycota,dummy_class_Fontanospora	65	0.000385559032325856	Not classified or generalist
Fungi,Ascomycota,dummy_class_Gorgomyces	67	0.000302656258465008	Not classified or generalist
Fungi,Ascomycota,dummy_class_Gyoerffyella	50	0.000148825975643948	Not classified or generalist
Fungi,Ascomycota,dummy_class_Hansfordia	1	4.62388705637226e-07	Not classified or generalist
Fungi,Ascomycota,dummy_class_Knufia	46	0.000749563741197246	Urban-Soil
Fungi,Ascomycota,dummy_class_Leptodiscella	5	1.78495705755639e-05	Urban-Soil
Fungi,Ascomycota,dummy_class_Liberomyces	1	2.96903331272401e-06	Not classified or generalist
Fungi,Ascomycota,dummy_class_Mastigosporium	75	0.00104336405584644	Urban-Soil
Fungi,Ascomycota,dummy_class_Microcyclospora	15	1.85352305682743e-05	Air
Fungi,Ascomycota,dummy_class_Monodictys	2	5.7702015040574e-06	Not classified or generalist
Fungi,Ascomycota,dummy_class_Myriodontium	10	5.89405327883288e-06	Not classified or generalist
Fungi,Ascomycota,dummy_class_Ochroconis	14	0.000100212961971576	Soil
Fungi,Ascomycota,dummy_class_Phaeodactylium	12	7.43260914478243e-06	Air
Fungi,Ascomycota,dummy_class_Pseudeurotiaceae	134	0.00238071962182768	Not classified or generalist
Fungi,Ascomycota,dummy_class_Pseudopenidiella	17	0.000158430371586084	Natural-Soil
Fungi,Ascomycota,dummy_class_Pseudosigmoidea	30	0.000165645310505763	Not classified or generalist
Fungi,Ascomycota,dummy_class_Pyrigemmula	3	1.20251478992755e-06	Not classified or generalist
Fungi,Ascomycota,dummy_class_Radulidium	12	1.24420078174629e-05	Not classified or generalist
Fungi,Ascomycota,dummy_class_Scolecobasidium	5	7.19152557819087e-06	Soil
Fungi,Ascomycota,dummy_class_Subulispora	4	1.10296565143905e-06	Not classified or generalist
Fungi,Ascomycota,dummy_class_Sympodiella	50	0.000472227474947597	Soil
Fungi,Ascomycota,dummy_class_Tetrachaetum	54	0.000300404537330757	Natural
Fungi,Ascomycota,dummy_class_Tumularia	90	0.00067607245384443	Not classified or generalist
Fungi,Ascomycota,dummy_class_Variocladium	86	0.00133846590062897	Soil
Fungi,Ascomycota,dummy_class_Veronaea	4	3.54395024453289e-06	Not classified or generalist
Fungi,Ascomycota,dummy_class_Xenochalara	116	0.00211835046076128	Not classified or generalist
Fungi,Ascomycota,dummy_class_Xepicula	2	2.05601977567519e-07	Not classified or generalist
Fungi,Basidiomycota,Agaricomycetes	171	0.549350724995712	Natural
Fungi,Basidiomycota,Agaricostilbomycetes	39	5.53386981991505e-05	Not classified or generalist
Fungi,Basidiomycota,Cystobasidiomycetes	44	0.000146563308563032	Not classified or generalist
Fungi,Basidiomycota,Dacrymycetes	1	9.20572885808075e-07	Not classified or generalist
Fungi,Basidiomycota,Exobasidiomycetes	61	0.000267853149157066	Air
Fungi,Basidiomycota,Malasseziomycetes	41	1.22448820120491e-05	Not classified or generalist
Fungi,Basidiomycota,Microbotryomycetes	130	0.00224110731451989	Not classified or generalist
Fungi,Basidiomycota,Pucciniomycetes	86	0.000807344066087917	Not classified or generalist
Fungi,Basidiomycota,Tremellomycetes	156	0.0135011926782175	Not classified or generalist
Fungi,Basidiomycota,Tritirachiomycetes	1	6.48261202863811e-08	Not classified or generalist
Fungi,Basidiomycota,Ustilaginomycetes	51	0.000351252496171453	Air
Fungi,Basidiomycota,Wallemiomycetes	6	2.16308894424387e-05	Soil
Fungi,Basidiomycota,c1	13	6.52157328855886e-06	Air
Fungi,Basidiomycota,c10	1	2.04984492934981e-07	Not classified or generalist
Fungi,Basidiomycota,c11	2	2.06736870645477e-06	Not classified or generalist
Fungi,Basidiomycota,c12	1	2.71307567441105e-07	Not classified or generalist
Fungi,Basidiomycota,c13	1	4.72886316472257e-07	Not classified or generalist
Fungi,Basidiomycota,c14	1	1.15597176409307e-07	Not classified or generalist
Fungi,Basidiomycota,c15	1	1.44195907640794e-07	Not classified or generalist
Fungi,Basidiomycota,c16	1	4.61215109103708e-07	Not classified or generalist
Fungi,Basidiomycota,c17	1	3.50140419618116e-06	Not classified or generalist
Fungi,Basidiomycota,c18	1	3.29444903321341e-07	Not classified or generalist
Fungi,Basidiomycota,c19	1	1.2755301300351e-08	Not classified or generalist
Fungi,Basidiomycota,c2	8	2.6275984271434e-05	Soil
Fungi,Basidiomycota,c20	1	2.29001193386183e-06	Not classified or generalist
Fungi,Basidiomycota,c21	1	2.03698036484893e-07	Not classified or generalist
Fungi,Basidiomycota,c22	1	2.55083373916966e-08	Not classified or generalist
Fungi,Basidiomycota,c23	1	1.07242334427141e-07	Not classified or generalist
Fungi,Basidiomycota,c24	1	2.16293861461192e-07	Not classified or generalist
Fungi,Basidiomycota,c25	1	3.4199149409321e-06	Not classified or generalist
Fungi,Basidiomycota,c26	1	1.52667462257455e-06	Not classified or generalist
Fungi,Basidiomycota,c3	6	1.66698605615831e-05	Natural-Soil
Fungi,Basidiomycota,c4	13	4.80511410160377e-05	Soil
Fungi,Basidiomycota,c5	12	9.39166050961225e-06	Air
Fungi,Basidiomycota,c6	7	5.44143474727366e-06	Natural-Soil
Fungi,Basidiomycota,c7	7	8.87807373533225e-06	Natural-Soil
Fungi,Basidiomycota,c8	2	9.93558540597827e-07	Not classified or generalist
Fungi,Basidiomycota,c9	4	8.11711766716438e-08	Not classified or generalist
Fungi,Chytridiomycota,Chytridiomycetes	74	0.000332382071643704	Soil
Fungi,Chytridiomycota,Monoblepharidomycetes	1	4.15170973163625e-06	Not classified or generalist
Fungi,Chytridiomycota,c1	3	2.10180170329255e-06	Not classified or generalist
Fungi,Chytridiomycota,c10	1	4.27949401755475e-07	Not classified or generalist
Fungi,Chytridiomycota,c11	3	4.60496172806646e-07	Not classified or generalist
Fungi,Chytridiomycota,c12	2	9.82577439180146e-07	Not classified or generalist
Fungi,Chytridiomycota,c13	1	4.89990158789125e-07	Not classified or generalist
Fungi,Chytridiomycota,c14	2	9.85872811215447e-07	Not classified or generalist
Fungi,Chytridiomycota,c15	2	1.00031347579208e-06	Not classified or generalist
Fungi,Chytridiomycota,c16	1	4.89990158789125e-07	Not classified or generalist
Fungi,Chytridiomycota,c17	2	8.06123528268265e-07	Not classified or generalist
Fungi,Chytridiomycota,c18	2	3.26835023184987e-07	Not classified or generalist
Fungi,Chytridiomycota,c19	2	9.17816241560579e-07	Not classified or generalist
Fungi,Chytridiomycota,c2	1	4.95197368749694e-07	Not classified or generalist
Fungi,Chytridiomycota,c20	1	1.43847840679722e-06	Not classified or generalist
Fungi,Chytridiomycota,c21	1	6.86629964791089e-07	Not classified or generalist
Fungi,Chytridiomycota,c22	1	5.24347888999302e-07	Not classified or generalist
Fungi,Chytridiomycota,c23	1	4.81639197150625e-08	Not classified or generalist
Fungi,Chytridiomycota,c24	1	4.12578837084794e-07	Not classified or generalist
Fungi,Chytridiomycota,c25	1	1.47755860921643e-08	Not classified or generalist
Fungi,Chytridiomycota,c26	1	2.14484668854282e-07	Not classified or generalist
Fungi,Chytridiomycota,c27	1	6.63141034447494e-07	Not classified or generalist
Fungi,Chytridiomycota,c28	1	1.38315231422809e-07	Not classified or generalist
Fungi,Chytridiomycota,c29	1	1.72381837741917e-08	Not classified or generalist
Fungi,Chytridiomycota,c3	4	1.2594498984381e-06	Not classified or generalist
Fungi,Chytridiomycota,c30	1	6.86629964791089e-07	Not classified or generalist
Fungi,Chytridiomycota,c31	1	3.42993111152388e-07	Not classified or generalist
Fungi,Chytridiomycota,c32	1	4.30933414980757e-07	Not classified or generalist
Fungi,Chytridiomycota,c4	2	2.1535046154276e-06	Not classified or generalist
Fungi,Chytridiomycota,c5	3	9.1130863861161e-07	Not classified or generalist
Fungi,Chytridiomycota,c6	2	2.55774987632636e-07	Not classified or generalist
Fungi,Chytridiomycota,c7	2	7.59490549149011e-07	Not classified or generalist
Fungi,Chytridiomycota,c8	1	5.56011080701411e-07	Not classified or generalist
Fungi,Chytridiomycota,c9	3	2.54378260506501e-06	Not classified or generalist
Fungi,Glomeromycota,Glomeromycetes	55	0.000271394098678594	Soil
Fungi,Glomeromycota,c1	2	1.24073754543783e-06	Not classified or generalist
Fungi,Glomeromycota,c2	2	2.3275395941049e-06	Not classified or generalist
Fungi,Pezizomycotina,Dothideomycetidae	1	8.93528089971808e-07	Not classified or generalist
Fungi,Pezizomycotina,c1	20	0.000169112343114411	Urban-Soil
Fungi,Pezizomycotina,c10	5	1.95560091780281e-06	Natural-Soil
Fungi,Pezizomycotina,c11	6	3.37756805695072e-05	Natural-Soil
Fungi,Pezizomycotina,c12	2	5.37549408630492e-07	Not classified or generalist
Fungi,Pezizomycotina,c13	6	1.7162883623506e-06	Urban-Soil
Fungi,Pezizomycotina,c14	4	3.20283887430596e-05	Not classified or generalist
Fungi,Pezizomycotina,c15	3	3.27786420862435e-07	Not classified or generalist
Fungi,Pezizomycotina,c16	3	1.1862695042932e-06	Not classified or generalist
Fungi,Pezizomycotina,c17	1	4.10796944097494e-07	Not classified or generalist
Fungi,Pezizomycotina,c18	1	8.51738460229664e-07	Not classified or generalist
Fungi,Pezizomycotina,c19	2	1.15359411696587e-07	Not classified or generalist
Fungi,Pezizomycotina,c2	21	3.09788889530015e-05	Air
Fungi,Pezizomycotina,c20	2	6.66951699802916e-08	Not classified or generalist
Fungi,Pezizomycotina,c21	1	7.32851136482713e-08	Not classified or generalist
Fungi,Pezizomycotina,c22	1	5.36116853983085e-07	Not classified or generalist
Fungi,Pezizomycotina,c23	1	8.84497631776959e-07	Not classified or generalist
Fungi,Pezizomycotina,c24	1	3.57411235988723e-07	Not classified or generalist
Fungi,Pezizomycotina,c25	1	1.4740360935263e-06	Not classified or generalist
Fungi,Pezizomycotina,c3	10	1.59170207328961e-05	Urban-Air
Fungi,Pezizomycotina,c4	19	0.000185210532768697	Urban-Soil
Fungi,Pezizomycotina,c5	21	3.40319837088403e-05	Air
Fungi,Pezizomycotina,c6	8	3.81822702711846e-05	Natural-Soil
Fungi,Pezizomycotina,c7	8	1.71799251264754e-05	Urban-Air
Fungi,Pezizomycotina,c8	5	1.82855339810171e-05	Natural-Soil
Fungi,Pezizomycotina,c9	6	1.55673066304426e-07	Air
Fungi,Zygomycota,dummy_class_Basidiobolales	2	7.46434437448804e-06	Not classified or generalist
Fungi,Zygomycota,dummy_class_Endogonales	3	2.96700429611045e-06	Not classified or generalist
Fungi,Zygomycota,dummy_class_Entomophthorales	23	2.20675358999871e-06	Air
Fungi,Zygomycota,dummy_class_Kickxellales	6	9.38887876672059e-06	Urban-Soil
Fungi,Zygomycota,dummy_class_Mortierellales	92	0.0371867562806172	Soil
Fungi,Zygomycota,dummy_class_Mucorales	81	0.0189070538486646	Natural-Soil
