# Supplementary material for: Fungal communities decline with urbanization—more in air than in soil
Source: ISME J. 2020 Aug 5;14(11):2806–15. doi: 10.1038/s41396-020-0732-1 (PMC7784924; doi:10.1038/s41396-020-0732-1)
Supplement: Supplementary file 2 — Supplemental data [file 41396_2020_732_MOESM2_ESM.zip › Data Table 6.txt]

TAXON	OCCURRENCES	ABUNDANCE	CLASSIFICATION
Fungi,Ascomycota	174	0.375768965697093	Not classified or generalist
Fungi,Basidiomycota	171	0.566893912838695	Natural
Fungi,Chytridiomycota	77	0.000360076777446652	Soil
Fungi,Glomeromycota	55	0.000274962375818136	Soil
Fungi,Pezizomycotina	69	0.000586245200654232	Not classified or generalist
Fungi,Zygomycota	119	0.0561158371103091	Soil
