# Supplementary material for: Fungal communities decline with urbanization—more in air than in soil
Source: ISME J. 2020 Aug 5;14(11):2806–15. doi: 10.1038/s41396-020-0732-1 (PMC7784924; doi:10.1038/s41396-020-0732-1)
Supplement: Supplementary file 3 — Bioinformatic scripts [file 41396_2020_732_MOESM3_ESM.zip]

Archive with 9 entries (9 files):
- readme.txt
- do_centroids.pl
- centroid.pl
- fataxoncount.pl
- nn2.pl
- maketh.pl
- map_all.pl
- mapcluster.pl
- maketable2.pl
