# Supplementary material for: Fungal communities decline with urbanization—more in air than in soil
Source: ISME J. 2020 Aug 5;14(11):2806–15. doi: 10.1038/s41396-020-0732-1 (PMC7784924; doi:10.1038/s41396-020-0732-1)
Supplement: Supplementary file 3 — Bioinformatic scripts [file 41396_2020_732_MOESM3_ESM.zip › readme.txt]

###################################
# INPUT:  reliably classified sequences (PROTAX prob>0.9) for each taxonomy level in parent directory as well as all fasta sequences
#         P phylum
#         C class
#         O order
#         F family
#         G genus
#         S species
# OUTPUT: protu-sample table
###################################

perl do_centroids.pl tmps/tmpC ../reliableCseqs ../all.fa centrC.fa
perl do_centroids.pl tmps/tmpO ../reliableOseqs ../all.fa centrO.fa
perl do_centroids.pl tmps/tmpF ../reliableFseqs ../all.fa centrF.fa
perl do_centroids.pl tmps/tmpG ../reliableGseqs ../all.fa centrG.fa
perl do_centroids.pl tmps/tmpS ../reliableSseqs ../all.fa centrS.fa

perl fataxoncount.pl centrC.fa ../reliableCseqs | sort -n

perl nn2.pl tmps/tmpC1 centrC.fa ../reliableCseqs ../all.fa > nn2C
perl nn2.pl tmps/tmpO1 centrO.fa ../reliableOseqs ../all.fa > nn2O
perl nn2.pl tmps/tmpF1 centrF.fa ../reliableFseqs ../all.fa > nn2F
perl nn2.pl tmps/tmpG1 centrG.fa ../reliableGseqs ../all.fa > nn2G
perl nn2.pl tmps/tmpS1 centrS.fa ../reliableSseqs ../all.fa > nn2S

perl map_all.pl tmps/tmpC1 ../reliableCseqs ../all.fa > mapC
perl map_all.pl tmps/tmpO1 ../reliableOseqs ../all.fa > mapO
perl map_all.pl tmps/tmpF1 ../reliableFseqs ../all.fa > mapF
perl map_all.pl tmps/tmpG1 ../reliableGseqs ../all.fa > mapG
perl map_all.pl tmps/tmpS1 ../reliableSseqs ../all.fa > mapS

# based on map[COFGS], determine similarity threshold for each level
# NOTE: although similarity threshold is calculated taxon specifically, for simplicity take average within each level

# accept mapping if 1) best similarity from seq S is to unit X and 2) pa(X)==pa(S) and 3) sim(S,X) > threshold(X)

cut -f2 ../reliablePseqs | sort | uniq | perl maketh.pl 0.93 > thC
cp ../reliablePseqs paC

perl mapcluster.pl tmps/z thC paC ../reliableCseqs mapC ../all.fa clmapC

cut -f2 -d" " clmapC | sort | uniq | perl maketh.pl 0.93 > thO
perl mapcluster.pl tmps/z thO clmapC ../reliableOseqs mapO ../all.fa clmapO

cut -f2 -d" " clmapO | sort | uniq | perl maketh.pl 0.93 > thF
perl mapcluster.pl tmps/z thF clmapO ../reliableFseqs mapF ../all.fa clmapF

cut -f2 -d" " clmapF | sort | uniq | perl maketh.pl 0.95 > thG
perl mapcluster.pl tmps/z thG clmapF ../reliableGseqs mapG ../all.fa clmapG

cut -f2 -d" " clmapG | sort | uniq | perl maketh.pl 0.97 > thS
perl mapcluster.pl tmps/z thS clmapG ../reliableSseqs mapS ../all.fa clmapS

perl maketable2.pl protu2name.txt clmapS > protutable.txt
