# Supplementary material for: Fungal communities decline with urbanization—more in air than in soil
Source: ISME J. 2020 Aug 5;14(11):2806–15. doi: 10.1038/s41396-020-0732-1 (PMC7784924; doi:10.1038/s41396-020-0732-1)
Supplement: Supplementary file 3 — Bioinformatic scripts [file 41396_2020_732_MOESM3_ESM.zip › do_centroids.pl]

#!/usr/bin/perl

# perl do_centroids.pl tmpname ../reliableCseqs ../all.fa outfile

$tmp=shift;
$relfile=shift;
$allfa=shift;
$ofile=shift;

open(FD,$relfile);
while (<FD>) {
    ($seqid,$taxon)=split;
    $taxa{$taxon}++;
}
close(FD);

open(OFD,'>',$ofile) or die "ERROR: cannot write to '$ofile'. $!";
close(OFD);

foreach $taxon (sort keys %taxa) {
    #print "$taxon $taxa{$taxon}\n";
    $cmd = "perl centroid.pl $tmp $taxon $relfile $allfa $ofile";
    system($cmd);
}
