# Supplementary material for: Fungal communities decline with urbanization—more in air than in soil
Source: ISME J. 2020 Aug 5;14(11):2806–15. doi: 10.1038/s41396-020-0732-1 (PMC7784924; doi:10.1038/s41396-020-0732-1)
Supplement: Supplementary file 3 — Bioinformatic scripts [file 41396_2020_732_MOESM3_ESM.zip › centroid.pl]

#!/usr/bin/perl

if (scalar(@ARGV) < 4) {
    die "usage: centroid.pl tmpoutname targettaxon seqid2taxfile fastafile ofile\n";
}

$tmpobase=shift;
$targettaxon=shift;
$seqid2taxfile=shift;
$fastafile=shift;
$ofile=shift;

$n=0;
open(FD,$seqid2taxfile) or die "ERROR: cannot read seqid2taxfile '$seqid2taxfile'. $!";
while (<FD>) {
    ($seqid,$taxon)=split;
    if ($taxon eq $targettaxon) {
	$okseq{$seqid}=1;
	$n++;
    }
}
close(FD);

exit 0 if ($n < 1);

$subfastafile = $tmpobase . ".fa";
open(OFD,'>',$subfastafile) or die "ERROR: cannot write to '$subfastafile'. $!";
    
open(FD,$fastafile) or die "ERROR: cannot read fastafile '$fastafile'. $!";
$ok=0;
while (<FD>) {
    if (/^>/) {
	($seqid)=split;
	$seqid =~ s/^>//;
	if (exists($okseq{$seqid})) {
	    $ok=1;
	}
	else {
	    $ok=0;
	}
    }
    print OFD $_ if ($ok);
}
close(FD);

close(OFD);

$outfasta = $tmpobase . "_centroids.fa";
$cmd="~/prog/usearch10.0.240_i86linux32 -cluster_fast $subfastafile -id 0.8 -sort size -centroids $outfasta";
system($cmd);

open(OFD,'>>',$ofile);
open(FD,$outfasta);
while (<FD>) {
    print OFD $_;
}
close(FD);
close(OFD);
