# Supplementary material for: Fungal communities decline with urbanization—more in air than in soil
Source: ISME J. 2020 Aug 5;14(11):2806–15. doi: 10.1038/s41396-020-0732-1 (PMC7784924; doi:10.1038/s41396-020-0732-1)
Supplement: Supplementary file 3 — Bioinformatic scripts [file 41396_2020_732_MOESM3_ESM.zip › fataxoncount.pl]

#!/usr/bin/perl

if (scalar(@ARGV) < 2) {
    die "usage: fagreptaxon.pl fastafile seqid2taxfile\n";
}

$fastafile=shift;

open(FD,$fastafile) or die "ERROR: cannot read fastafile '$fastafile'. $!";
while (<FD>) {
    if (/^>/) {
	($seqid)=split;
	$seqid =~ s/^>//;
	$okseq{$seqid}=1;
    }
}
close(FD);

while (<>) {
    ($seqid,$taxon)=split;
    $count{$taxon}++ if (exists($okseq{$seqid}));
}

foreach $taxon (sort keys %count) {
    print "$count{$taxon} $taxon\n";
}
