# Supplementary material for: Fungal communities decline with urbanization—more in air than in soil
Source: ISME J. 2020 Aug 5;14(11):2806–15. doi: 10.1038/s41396-020-0732-1 (PMC7784924; doi:10.1038/s41396-020-0732-1)
Supplement: Supplementary file 3 — Bioinformatic scripts [file 41396_2020_732_MOESM3_ESM.zip › nn2.pl]

#!/usr/bin/perl

if (scalar(@ARGV) < 4) {
    die "usage: nn2.pl tmpoutname centroid.fa seqid2taxfile fastafile\n";
}

$tmpobase=shift;
$centroidfasta=shift;
$seqid2taxfile=shift;
$fastafile=shift;

open(FD,$seqid2taxfile) or die "ERROR: cannot read seqid2taxfile '$seqid2taxfile'. $!";
while (<FD>) {
    ($seqid,$taxon)=split;
    $seq2tax{$seqid} = $taxon;
}
close(FD);

$reffastafile = $tmpobase . "_ref.fa";
open(OFD,'>',$reffastafile) or die "ERROR: cannot write to '$reffastafile'. $!";
open(FD,$centroidfasta) or die "ERROR: cannot read fastafile '$centroidfasta'. $!";
$ok=0;
while (<FD>) {
    $ok=1 if (/^>/);
    print OFD $_ if ($ok);
}
close(FD);
close(OFD);

$queryfastafile = $tmpobase . "_query.fa";
open(OFD,'>',$queryfastafile) or die "ERROR: cannot write to '$queryfastafile'. $!";
    
open(FD,$fastafile) or die "ERROR: cannot read fastafile '$fastafile'. $!";
$ok=0;
while (<FD>) {
    if (/^>/) {
	($seqid)=split;
	$seqid =~ s/^>//;
	if (exists($seq2tax{$seqid})) {
	    $ok=1;
	}
	else {
	    $ok=0;
	}
    }
    print OFD if ($ok);
}
close(FD);
close(OFD);

$lastdb = $tmpobase;
$cmd="~/prog/last-983/bin/lastdb -P 6 $lastdb $reffastafile";
system($cmd);

open(FD, "~/prog/last-983/bin/lastal -P 6 -f BlastTab -m 100 -T 1 $lastdb $queryfastafile |");

while (<FD>) {
    if (!(/^#/)) {
	($qname, $refname, $f) = split;
	if ($seq2tax{$qname} eq $seq2tax{$refname}) {
	    $bestcor{$qname} = $f if ($f > $bestcor{$qname});
	}
	else {
	    if ($f > $bestwrong{$qname}) {
		$bestwrong{$qname} = $f;
		$bestwrong_taxon{$qname} = $seq2tax{$refname};
	    }
	}
    }
}
close(FD);

while (($key, $value) = each %bestcor) {
    if (exists($bestwrong{$key})) {
	print "$key $seq2tax{$key} $value $bestwrong_taxon{$key} $bestwrong{$key}\n";
    }
    else {
	print "$key $seq2tax{$key} $value NA NA\n";
    }
}
