# Supplementary material for: Fungal communities decline with urbanization—more in air than in soil
Source: ISME J. 2020 Aug 5;14(11):2806–15. doi: 10.1038/s41396-020-0732-1 (PMC7784924; doi:10.1038/s41396-020-0732-1)
Supplement: Supplementary file 3 — Bioinformatic scripts [file 41396_2020_732_MOESM3_ESM.zip › maketh.pl]

#!/usr/bin/perl

$th=shift;

while (<>) {
    ($tax)=split;
    print "$tax $th\n";
}
