# Supplementary material for: Fungal communities decline with urbanization—more in air than in soil
Source: ISME J. 2020 Aug 5;14(11):2806–15. doi: 10.1038/s41396-020-0732-1 (PMC7784924; doi:10.1038/s41396-020-0732-1)
Supplement: Supplementary file 3 — Bioinformatic scripts [file 41396_2020_732_MOESM3_ESM.zip › map_all.pl]

#!/usr/bin/perl

if (scalar(@ARGV) < 3) {
    die "usage: map_all.pl lastdb seqid2taxfile fastafile\n";
}

$lastdb=shift;
$seqid2taxfile=shift;
$fastafile=shift;

open(FD,$seqid2taxfile) or die "ERROR: cannot read seqid2taxfile '$seqid2taxfile'. $!";
while (<FD>) {
    ($seqid,$taxon)=split;
    $seq2tax{$seqid}=$taxon;
}
close(FD);

open(FD, "~/prog/last-983/bin/lastal -P 6 -f BlastTab -m 100 -T 1 $lastdb $fastafile |");

while (<FD>) {
    if (!(/^#/)) {
	($qname, $refname, $f) = split;
	if ($f > $bestsim{$qname}) {
	    $bestsim{$qname} = $f;
	    $besttaxon{$qname} = $seq2tax{$refname};
	}
    }
}
close(FD);

while (($key, $value) = each %bestsim) {
    print "$key $value $besttaxon{$key}\n";
}
