# Supplementary material for: Fungal communities decline with urbanization—more in air than in soil
Source: ISME J. 2020 Aug 5;14(11):2806–15. doi: 10.1038/s41396-020-0732-1 (PMC7784924; doi:10.1038/s41396-020-0732-1)
Supplement: Supplementary file 3 — Bioinformatic scripts [file 41396_2020_732_MOESM3_ESM.zip › mapcluster.pl]

#!/usr/bin/perl

if (scalar(@ARGV) < 7) {
    die "usage: mapcluster.pl tmpbase clusterth_file parent_taxonfile protax_reliablefile mapfile fastafile ofile\n";
}

$tmpbase=shift;
$thfile=shift;
$pafile=shift;
$reliablefile=shift;
$mapfile=shift;
$fastafile=shift;
$ofile=shift;

open(FD,$thfile) or die "ERROR: cannot read thfile '$thfile'. $!";
while (<FD>) {
    ($taxon,$th)=split;
    $tax2th{$taxon} = $th;
}
close(FD);

# all seqids to be processed are from pafile, rest can be incomplete
open(FD,$pafile) or die "ERROR: cannot read pafile '$pafile'. $!";
while (<FD>) {
    ($seqid,$taxon)=split;
    push(@{$patax2seqs{$taxon}}, $seqid);
    push(@seqids,$seqid);
}
close(FD);

open(FD,$reliablefile) or die "ERROR: cannot read reliablefile '$reliablefile'. $!";
while (<FD>) {
    ($seqid,$taxon)=split;
    $seq2reliable{$seqid} = $taxon;
}
close(FD);

open(FD,$mapfile) or die "ERROR: cannot read mapfile '$mapfile'. $!";
while (<FD>) {
    ($seqid,$sim,$taxon)=split;
    $map2sim{$seqid} = $sim;
    $map2tax{$seqid} = $taxon;
    $taxa{$taxon}++;
}
close(FD);

open(FD,$fastafile) or die "ERROR: cannot read fastafile '$fastafile'. $!";
$seqid="";
while (<FD>) {
    if (/^>/) {
	$seq2fasta{$seqid} = $seq if ($seqid ne "");
	($seqid)=split;
	$seqid =~ s/^>//;
	$seq = "";
    }
    $seq = $seq . $_;
}
close(FD);
$seq2fasta{$seqid} = $seq if ($seqid ne "");

foreach $tax (keys %taxa) {
    @a=split(/,/,$tax);
    $n=scalar(@a)-2;
    $pa = join(',',@a[0..$n]);
    $tax2pa{$tax}=$pa;
}

# keep the order of @seqids

$tmpfasta = $tmpbase . ".fa";
$tmpclfile = $tmpbase . ".uc";

foreach $patax (keys %patax2seqs) {
    @clseqs = ();
    foreach $seqid (@{$patax2seqs{$patax}}) {
	if (exists($seq2reliable{$seqid})) {
	    $newtax{$seqid} = $seq2reliable{$seqid};
	    $newinfo{$seqid} = "protax";
	}
	elsif (($tax2pa{$map2tax{$seqid}} eq $patax) & ($map2sim{$seqid} > $tax2th{$patax})) {
	    $newtax{$seqid} = $map2tax{$seqid};
	    $newinfo{$seqid} = "mapped";
	}
	else {
	    push(@clseqs,$seqid);
	    $newinfo{$seqid} = "clustered";
	}
    }
    if (scalar(@clseqs)>0) {
	open(OFD,'>',$tmpfasta) or die "ERROR: cannot write to tmpfile '$tmpfasta'. $!";
	foreach $seqid (@clseqs) {
	    print OFD $seq2fasta{$seqid};
	}
	close(OFD);
	$cmd = "~/prog/usearch10.0.240_i86linux32 -cluster_fast $tmpfasta -id $tax2th{$patax} -sort size -uc $tmpclfile";
	system($cmd);
	open(FD,$tmpclfile) or die "ERROR: cannot read clusterfile '$tmpclfile' for '$patax'. $!";
	%cluster = ();
	%clustersize = ();
	while (<FD>) {
	    if (/^[S,H]/) {
		s/\s+$//;
		@a=split;
		$sid = $a[8];
		$cl = $a[9];
		$cl = $sid if ($cl eq '*');
		#$size = (split(/=/, $sid))[1];
		# here using seq counts not size count
		push(@{$cluster{$cl}}, $sid);
		$clustersize{$cl}++;
	    }
	}
	close(FD);
	$cli=0;
	foreach $cl (sort {$clustersize{$b} <=> $clustersize{$a}} keys %clustersize) {
	    $cli++;
	    $clname = $patax . ",c$cli";
	    foreach $seqid (@{$cluster{$cl}}) {
		$newtax{$seqid} = $clname;
	    }
	}
    }
}

open(OFD,'>',$ofile) or die "ERROR: cannot write to ofile '$ofile'. $!";
foreach $seqid (@seqids) {
    if (exists($newtax{$seqid})) {
	print OFD "$seqid $newtax{$seqid} $newinfo{$seqid}\n";
    }
    else {
	print OFD "$seqid NA $newinfo{$seqid}\n";
    }
}
close(OFD);
