# Supplementary material for: Fungal communities decline with urbanization—more in air than in soil
Source: ISME J. 2020 Aug 5;14(11):2806–15. doi: 10.1038/s41396-020-0732-1 (PMC7784924; doi:10.1038/s41396-020-0732-1)
Supplement: Supplementary file 3 — Bioinformatic scripts [file 41396_2020_732_MOESM3_ESM.zip › maketable2.pl]

#!/usr/bin/perl

$outnamefile=shift;

while (<>) {
    ($seqid,$cl)=split;
    ($sampleid)=split(/_/,$seqid);
    $size = (split(/;/, $seqid))[1];
    $count{$sampleid}{$cl} += $size;
    $clusters{$cl}++;
}

@otus = sort keys (%clusters);

open(OFD,'>',$outnamefile) or die "ERROR: cannot write to '$outnamefile'. $!";
print OFD "PROTU\tHR\tNAME\n";
$i=0;
foreach $cl (@otus) {
    $i++;
    @a=split(/,/,$cl);
    $hr=-1;
    for ($j=0; $j<scalar(@a); $j++) {
	if (($hr<0) & ($a[$j] =~ /^c(\d+)$/)) {
	    $hr=$j;
	}
    }
    $hr=scalar(@a) if ($hr<0);
	
    print OFD "PROTU$i\t$hr\t$cl\n";
}
close(OFD);

$i=0;
$n=scalar(@otus);
print "PROTU1";
for($i=2; $i<=$n; $i++) {
    print "\tPROTU$i";
}
print "\n";

foreach $sampleid (sort keys %count) {
    print "$sampleid";
    foreach $cl (@otus) {
	if (exists($count{$sampleid}{$cl})) {
	    print "\t$count{$sampleid}{$cl}";
	}
	else {
	    print "\t0";
	}
    }
    print "\n";
}
